# Supplementary material for: Epigenome-wide association study of asthma and wheeze in childhood and adolescence
Source: Clin Epigenetics. 2017 Oct 13;9:112. doi: 10.1186/s13148-017-0414-7 (PMC5640901; doi:10.1186/s13148-017-0414-7)
Supplement: Supplementary file 2 — Supplementary EWAS Tables E. (XLSX 2170 kb) [file 13148_2017_414_MOESM2_ESM.xlsx]

## Sheet: Table E1
Table E1 Results of EWAS of current asthma at 7.5 years unadjusted for cell counts. All probes with P-values<1e-3
CpG	Chromosome	Effect	SE	Pvalue	FDR	Bonferroni	FDR recalculated(after exclusions)	Bonferroni recalculated(after exclusions)	Exclude	Gene [Illumina annotation]
cg11881599	12	-0.0431485	0.00623877	9.82054e-12	3.02204e-06	4.64496e-06	1.82689e-06	2.80798e-06	no	CLLU1OS;CLLU1;CLLU1
cg04983687	16	-0.0519813	0.00755933	1.27786e-11	3.02204e-06	6.04408e-06	1.82689e-06	3.65377e-06	no	ZFPM1
cg06558622	7	-0.0439938	0.00648298	2.31408e-11	3.64841e-06	1.09452e-05			yes	ZNF862
cg14612966	9	-0.0360523	0.00537143	3.75534e-11	4.03463e-06	1.77622e-05	3.5792e-06	1.07376e-05	no	SLC25A25;SLC25A25;SLC25A25;SLC25A25
cg01116831	16	-0.035748	0.0053577	4.8447e-11	4.03463e-06	2.29147e-05			yes
cg27469152	17	-0.0373548	0.00562051	5.72581e-11	4.03463e-06	2.70822e-05	4.09294e-06	1.63717e-05	no	EPX
cg12425700	4	-0.0374473	0.00564213	6.06859e-11	4.03463e-06	2.87035e-05			yes
cg07970948	7	-0.0431678	0.00652203	6.82413e-11	4.03463e-06	3.2277e-05			yes	ZNF862
cg04290133	7	-0.0422166	0.00639826	7.78538e-11	4.09151e-06	3.68236e-05			yes	GUSB
cg10142874	2	-0.0320418	0.00495449	1.78187e-10	7.84944e-06	8.42798e-05			yes	LPIN1
cg12077460	8	-0.037155	0.00574855	1.82551e-10	7.84944e-06	8.63438e-05	1.04393e-05	5.21967e-05	no	MFHAS1
cg00944309	5	-0.0335914	0.00532643	4.82841e-10	1.80504e-05	0.000228376			yes
cg21220721	1	-0.0426981	0.00677517	4.96117e-10	1.80504e-05	0.000234655			yes	ACOT7;ACOT7;ACOT7;ACOT7
cg01445399	1	-0.063491	0.0101133	5.75951e-10	1.94582e-05	0.000272415			yes	LOC339524;LOC339524;LOC339524;LOC339524;LOC339524
cg11699125	1	-0.0456514	0.00731172	7.09468e-10	2.1557e-05	0.000335567			yes	ACOT7;ACOT7;ACOT7;ACOT7
cg00970435	17	0.00836481	0.0013406	7.29226e-10	2.1557e-05	0.000344912			yes	ARSG
cg19805160	1	-0.0425194	0.00690616	1.20044e-09	2.85643e-05	0.000567789	3.30965e-05	0.00034324	no	CCDC19
cg05219423	10	-0.0306112	0.00497562	1.23263e-09	2.85643e-05	0.000583013	3.30965e-05	0.000352444	no	CUGBP2;CUGBP2;CUGBP2;CUGBP2
cg13562011	9	-0.0318883	0.00519551	1.34534e-09	2.85643e-05	0.000636326	3.30965e-05	0.000384673	no	EXD3
cg06648780	3	-0.0269261	0.00438799	1.35783e-09	2.85643e-05	0.000642231	3.30965e-05	0.000388242	no	ALCAM
cg12067024	1	0.0281575	0.0045898	1.3686e-09	2.85643e-05	0.000647324	3.30965e-05	0.000391321	no	S100A7A
cg27000590	8	-0.038259	0.00623691	1.37276e-09	2.85643e-05	0.000649294	3.30965e-05	0.000392512	no	PRAGMIN
cg09335712	17	-0.0323196	0.00527019	1.38901e-09	2.85643e-05	0.000656979	3.30965e-05	0.000397158	no	TEX2
cg17558547	5	-0.033347	0.0054535	1.5455e-09	3.04582e-05	0.000730996	3.39925e-05	0.000441903	no	SAP30L;SAP30L;SAP30L;SAP30L
cg21723861	17	-0.0279018	0.00458582	1.84986e-09	3.4562e-05	0.000874953	3.77805e-05	0.000528928	no
cg19434937	12	-0.0410073	0.00674466	1.89988e-09	3.4562e-05	0.000898613			yes	LPCAT3
cg05786348	2	-0.0367102	0.00608757	2.54799e-09	4.46356e-05	0.00120516	4.85697e-05	0.000728546	no	GPD2;GPD2
cg26791242	1	-0.0577466	0.009603	2.816e-09	4.75687e-05	0.00133192			yes	LOC339524;LOC339524;LOC339524;LOC339524;LOC339524
cg02970679	17	-0.0301789	0.00503624	3.19069e-09	5.06722e-05	0.00150915			yes	EPX
cg07386061	3	-0.0384896	0.00642465	3.21399e-09	5.06722e-05	0.00152017			yes	NISCH
cg01942646	1	-0.0309132	0.00516709	3.37266e-09	5.14585e-05	0.00159521	6.02713e-05	0.000964341	no	NR0B2
cg17041511	17	-0.032739	0.0055029	4.09863e-09	6.05808e-05	0.00193858	6.89362e-05	0.00117192	no
cg17470397	3	-0.032338	0.0054451	4.35697e-09	6.23557e-05	0.00206078			yes
cg09072230	11	-0.0222056	0.00374194	4.48238e-09	6.23557e-05	0.00212009	7.12023e-05	0.00128164	no	PLEKHA7
cg09147843	16	-0.0493171	0.00832985	4.87274e-09	6.58494e-05	0.00230473			yes	RBL2
cg13482814	9	-0.0235141	0.00398761	5.58577e-09	7.33883e-05	0.00264198			yes
cg17738841	2	-0.0339346	0.00576333	5.85543e-09	7.4852e-05	0.00276952	8.78777e-05	0.00167424	no
cg26462457	12	-0.0260639	0.00443246	6.12554e-09	7.62442e-05	0.00289728			yes
cg02494549	2	-0.0233577	0.00397747	6.41832e-09	7.63179e-05	0.00303576	8.78777e-05	0.00183518	no
cg14613878	20	-0.0418556	0.007129	6.45416e-09	7.63179e-05	0.00305272	8.78777e-05	0.00184543	no	C20orf118
cg04497992	16	-0.0236112	0.00402621	6.71214e-09	7.74325e-05	0.00317473			yes	NHLRC4
cg15951914	7	-0.0219792	0.0037577	7.33658e-09	8.1688e-05	0.00347009			yes	SRPK2;SRPK2
cg06528816	2	-0.0364918	0.00624404	7.53667e-09	8.1688e-05	0.00356472	9.44702e-05	0.00215495	no	TTC7A
cg23943829	5	-0.0218322	0.00373659	7.59914e-09	8.1688e-05	0.00359427	9.44702e-05	0.00217281	no	IL4;IL4
cg13792581	20	-0.023137	0.00398191	9.16779e-09	9.63604e-05	0.00433622	0.000109222	0.00262134	no	TOMM34
cg15456821	11	-0.0279423	0.00482556	1.02596e-08	0.000105492	0.00485264			yes	BEST1;BEST1
cg15673896	1	-0.0355148	0.00614058	1.06686e-08	0.000106481	0.00504607	0.000118837	0.00305046	no	ADORA3;ADORA3;ADORA3;ADORA3;ADORA3
cg27488674	17	-0.0358299	0.00619693	1.0806e-08	0.000106481	0.00511108	0.000118837	0.00308976	no
cg16599817	1	-0.0372975	0.0065108	1.45734e-08	0.000136195	0.00689301	0.000144792	0.00416697	no	PRKCZ;PRKCZ;PRKCZ;PRKCZ
cg08077807	14	-0.0207092	0.00361526	1.46173e-08	0.000136195	0.00691376	0.000144792	0.00417952	no	PRKCH
cg20673965	19	-0.0296581	0.00517846	1.46854e-08	0.000136195	0.00694594	0.000144792	0.00419897	no	IRGC
cg26396815	4	-0.0224082	0.0039332	1.74085e-08	0.000158345	0.00823394			yes	BANK1;BANK1;BANK1
cg14226212	9	-0.0299786	0.00527611	1.89476e-08	0.000169093	0.0089619			yes	MUSK;MUSK;MUSK
cg22919538	3	-0.0218822	0.003861	2.0547e-08	0.000179971	0.00971843			yes
cg09249800	1	-0.0353957	0.00625879	2.19889e-08	0.000189098	0.0104004			yes	ACOT7;ACOT7;ACOT7;ACOT7
cg26252077	1	-0.0343357	0.0061	2.55002e-08	0.000213896	0.0120612	0.000243042	0.00729125	no	NFIA;NFIA;NFIA;NFIA
cg09278187	1	-0.0155155	0.00275725	2.5777e-08	0.000213896	0.0121921			yes	FOXJ3
cg25705508	1	0.0400857	0.00712906	2.63559e-08	0.00021493	0.0124659	0.000243094	0.00753592	no	CHIT1
cg05184016	7	-0.0187135	0.00333224	2.74577e-08	0.00022012	0.0129871			yes	ZNF862
cg07636225	11	-0.0233217	0.00416493	3.00751e-08	0.000234678	0.014225			yes	RTN3;RTN3;RTN3;RTN3
cg00414077	20	-0.0209114	0.00373758	3.07792e-08	0.000234678	0.0145581	0.000262872	0.00880066	no	C20orf118
cg26457013	19	-0.0286602	0.0051236	3.09726e-08	0.000234678	0.0146495	0.000262872	0.00885597	no	TMEM86B;TMEM86B
cg12819873	11	-0.0287421	0.00513968	3.12583e-08	0.000234678	0.0147847	0.000262872	0.00893766	no	PRG2
cg03935956	16	-0.031045	0.00555685	3.21911e-08	0.000235316	0.0152259	0.000262982	0.00920437	no	GGA2
cg13054523	17	-0.0258893	0.0046347	3.23384e-08	0.000235316	0.0152956			yes
cg21895319	3	-0.0275339	0.00493658	3.38833e-08	0.000242822	0.0160262			yes	MED12L
cg25368824	5	-0.0301306	0.00541777	3.70238e-08	0.000261368	0.0175117	0.000294061	0.0105862	no	IL4;IL4
cg20836212	7	-0.0405255	0.00729536	3.83658e-08	0.000266859	0.0181464	0.000295517	0.0109699	no	VKORC1L1
cg05300717	11	-0.0301999	0.00544072	3.92743e-08	0.000269219	0.0185761	0.000295517	0.0112297	no	DKFZp761E198
cg03727333	10	-0.0214394	0.00387918	4.48416e-08	0.000302991	0.0212094	0.000328757	0.0128215	no	SGMS1
cg19775269	19	-0.0269508	0.00489707	5.08805e-08	0.000338953	0.0240657	0.000353624	0.0145482	no	PTPRS;PTPRS;PTPRS;PTPRS
cg17988187	2	-0.0300201	0.00545892	5.20526e-08	0.000339912	0.0246201	0.000353624	0.0148834	no	LOC100189589
cg11668148	15	-0.0321597	0.00585179	5.31014e-08	0.000339912	0.0251161	0.000353624	0.0151832	no	HEXA
cg20317437	1	-0.0265887	0.00483826	5.31804e-08	0.000339912	0.0251535	0.000353624	0.0152058	no	FUCA1
cg16362140	5	-0.0342536	0.00624029	5.50216e-08	0.000342335	0.0260243			yes	DAP
cg10644885	19	-0.0584815	0.0106546	5.51186e-08	0.000342335	0.0260702			yes	ACP5;ACP5;ACP5;ACP5
cg02475695	16	-0.0384325	0.0070045	5.57308e-08	0.000342335	0.0263598	0.00036216	0.0159351	no	NHLRC4
cg18042632	21	-0.0359799	0.00656489	5.76103e-08	0.000349343	0.0272487	0.000366054	0.0164724	no	C21orf130
cg25270424	7	-0.0210268	0.00384009	5.9306e-08	0.000355073	0.0280508	0.000368637	0.0169573	no	OSBPL3;OSBPL3;OSBPL3;OSBPL3
cg25173129	17	-0.030428	0.00556773	6.27019e-08	0.000370712	0.029657			yes	EPX
cg05541460	22	-0.0562851	0.0103044	6.36695e-08	0.000371786	0.0301146			yes
cg23975840	12	0.0439099	0.00805564	6.77318e-08	0.000390683	0.032036	0.000412053	0.0193665	no
cg04933530	14	-0.0303272	0.00556858	6.94743e-08	0.000393378	0.0328602			yes
cg01888395	9	-0.0386057	0.0070899	6.98623e-08	0.000393378	0.0330438			yes
cg15488596	1	-0.0237363	0.00436831	7.43111e-08	0.000413505	0.035148			yes	C1orf26;C1orf26
cg23387863	15	-0.0297785	0.005486	7.65866e-08	0.000421212	0.0362242	0.000453268	0.0218983	no	SGK269
cg13951007	1	-0.0197829	0.00364626	7.7677e-08	0.000422299	0.03674	0.000453268	0.0222101	no	LOC728989
cg06756385	14	-0.0371768	0.00685703	7.98509e-08	0.000429184	0.0377682	0.000456634	0.0228317	no	EVL
cg02711899	6	-0.0223879	0.00413427	8.2188e-08	0.000436782	0.0388736	0.000460783	0.0234999	no	TRERF1
cg14978242	5	-0.0306233	0.00565969	8.41004e-08	0.000441979	0.0397782			yes	SERINC5
cg25463863	3	-0.0167544	0.00309683	8.51254e-08	0.00044245	0.0402629	0.000468073	0.0243398	no
cg21932513	1	-0.0349918	0.00648455	9.09208e-08	0.000467436	0.0430041	0.000490507	0.0259969	no	RCC2;RCC2
cg04549076	11	-0.0292041	0.00541591	9.28492e-08	0.00046762	0.0439162			yes	PRG2
cg23144852	3	-0.0197364	0.00365986	9.29339e-08	0.00046762	0.0439562	0.000492083	0.0265725	no	OPA1;OPA1;OPA1;OPA1;OPA1;OPA1;OPA1;OPA1
cg01093786	11	0.00269757	0.000501016	9.69846e-08	0.000482865	0.0458722	0.000504195	0.0277307	no	MAML2
cg00844155	12	-0.0268186	0.00499963	1.07984e-07	0.00052951	0.0510749			yes	VAMP1;VAMP1;VAMP1
cg02124524	16	-0.0184118	0.00343313	1.08592e-07	0.00052951	0.0513625			yes	KIAA0182;KIAA0182
cg04111761	3	-0.0328011	0.0061184	1.09719e-07	0.000529546	0.0518955	0.000560213	0.0313719	no	CCR3;CCR3;CCR3;CCR3
cg11456013	6	-0.0301426	0.00564366	1.22117e-07	0.000583426	0.0577592			yes
cg25643253	7	-0.0386274	0.00724107	1.26438e-07	0.000598033	0.0598033	0.000634252	0.0361524	no	VKORC1L1
cg14769121	7	-0.0261923	0.00491732	1.31891e-07	0.000617645	0.0623821	0.000650195	0.0377113	no	SMURF1;SMURF1
cg19247032	21	-0.0225976	0.00425232	1.40904e-07	0.000653385	0.0666453	0.000682856	0.0402885	no	TFF1
cg09644952	3	-0.0306564	0.0057745	1.44727e-07	0.000664596	0.0684534	0.000689693	0.0413816	no	CD86;CD86
cg20840540	6	-0.0281786	0.00532374	1.57434e-07	0.000713096	0.0744635	0.000737948	0.0450148	no	TRERF1
cg21104363	7	-0.0387381	0.00732327	1.60176e-07	0.000713096	0.0757606	0.000738692	0.0457989	no	VKORC1L1
cg15344640	5	-0.0213044	0.0040282	1.61223e-07	0.000713096	0.0762559			yes	LMAN2
cg17521120	19	-0.0279326	0.00528497	1.63965e-07	0.000713096	0.0775527			yes	SIGLEC8;SIGLEC8
cg06633463	11	-0.0242945	0.004598	1.65394e-07	0.000713096	0.0782286	0.000742988	0.0472909	no
cg14458002	6	-0.0197992	0.00374728	1.65524e-07	0.000713096	0.0782902			yes	RUNX2;RUNX2;RUNX2
cg11770323	13	-0.0293737	0.0055599	1.65842e-07	0.000713096	0.0784406			yes	NDFIP2;NDFIP2
cg09820180	6	-0.0220837	0.00418388	1.70372e-07	0.000720698	0.0805832	0.000742988	0.0487143	no
cg20885063	17	-0.0320369	0.00607016	1.70657e-07	0.000720698	0.0807181	0.000742988	0.0487959	no	ATPAF2
cg04517263	9	0.00593532	0.00112537	1.74013e-07	0.000725095	0.0823056	0.000742988	0.0497555	no	TRAF1
cg10118167	12	0.00730075	0.00138442	1.74764e-07	0.000725095	0.0826608	0.000742988	0.0499702	no	PLXNC1
cg20929545	11	-0.0287719	0.00545845	1.76698e-07	0.000726744	0.0835755	0.000742988	0.0505232	no	HMBS;HMBS
cg15700636	11	-0.0340348	0.00646636	1.84077e-07	0.000750563	0.0870653	0.000760749	0.0526329	no	PRG2
cg26103369	14	-0.021269	0.00404262	1.86243e-07	0.000752908	0.0880902	0.000760749	0.0532524	no	KIAA0317
cg15633603	2	-0.0317841	0.00604723	1.91347e-07	0.000760846	0.0905039	0.000770585	0.0547115	no
cg01021719	14	-0.0256177	0.00487414	1.91424e-07	0.000760846	0.0905407			yes	GMPR2;GMPR2;GMPR2;GMPR2
cg12077754	2	-0.0400987	0.00763494	1.95575e-07	0.000770865	0.0925038	0.000776675	0.0559206	no	HK2
cg03117379	20	-0.0256702	0.00488995	1.97798e-07	0.000773185	0.0935554			yes	SNORD17;SNX5;SNX5
cg26369382	7	-0.0378138	0.00720691	2.00629e-07	0.000777398	0.0948943	0.00078114	0.0573657	no	TFR2
cg19928703	13	-0.0227344	0.00433356	2.02163e-07	0.000777398	0.09562	0.00078114	0.0578043	no	SLC7A1
cg10433549	17	-0.0237252	0.00452919	2.09913e-07	0.000799931	0.0992855			yes
cg18805734	12	-0.0266135	0.00508194	2.11405e-07	0.000799931	0.0999913	0.000805959	0.0604469	no	FAM60A;FAM60A;FAM60A
cg17753789	10	0.0261584	0.00500517	2.24255e-07	0.000841819	0.106069	0.000843699	0.0641211	no	ZMIZ1
cg25854298	10	-0.0305975	0.0058631	2.32493e-07	0.000864022	0.109966			yes	ASCC1
cg11988722	20	-0.0349839	0.00670502	2.33824e-07	0.000864022	0.110595			yes
cg00114012	9	-0.0513193	0.0098497	2.42917e-07	0.000887036	0.114896	0.00089372	0.069457	no	SLC2A8
cg08763102	4	-0.0282759	0.00542772	2.43802e-07	0.000887036	0.115315	0.00089372	0.0697102	no	HTT
cg07050712	17	-0.0244183	0.00468945	2.47038e-07	0.000891947	0.116845	0.000894118	0.0706353	no	ZNF652;ZNF652
cg08773180	11	-0.0307188	0.00590327	2.51497e-07	0.000898338	0.118954			yes	PRG2
cg24058805	1	-0.017193	0.00330462	2.52607e-07	0.000898338	0.119479			yes	PDE4B;PDE4B;PDE4B
cg00484711	2	0.0319479	0.00614737	2.60897e-07	0.000920898	0.1234			yes
cg07908654	13	-0.0301764	0.00581042	2.65171e-07	0.000929049	0.125422			yes
cg22945457	1	-0.0234031	0.00450919	2.69807e-07	0.000938341	0.127614			yes	LBR;LBR
cg17378535	17	-0.0150319	0.00289795	2.73968e-07	0.000945857	0.129582			yes
cg19131667	3	-0.0281777	0.00543562	2.78532e-07	0.000954647	0.131741	0.000995505	0.0796404	no	TBC1D5;TBC1D5;TBC1D5
cg14643001	3	-0.0264212	0.00510149	2.8553e-07	0.00097159	0.135051	0.00100792	0.0816413	no
cg08850169	1	0.0170868	0.00330609	3.03013e-07	0.00102372	0.14332	0.00105659	0.0866401	no	NDUFS2;NDUFS2
cg21919729	8	-0.0260368	0.00505764	3.3526e-07	0.00112463	0.158573			yes	CTSB;CTSB;CTSB;CTSB;CTSB
cg09212118	1	-0.0299787	0.00582561	3.38717e-07	0.00112822	0.160208	0.00116686	0.0968491	no	GUCA2A
cg13458609	9	-0.0254858	0.00497064	3.73021e-07	0.0012338	0.176433			yes	ENG;ENG
cg13835688	9	-0.0393548	0.0076777	3.75813e-07	0.0012344	0.177753			yes	SLC25A25;SLC25A25;SLC25A25;SLC25A25
cg13645296	15	-0.0399536	0.00779978	3.82428e-07	0.00124747	0.180882	0.00129587	0.109347	no	DAPK2
cg11310939	5	-0.0311841	0.00608905	3.85232e-07	0.00124801	0.182209	0.00129587	0.110149	no	MARCH3
cg08808720	2	-0.0239312	0.00468444	4.10318e-07	0.00131925	0.194074	0.00136421	0.117322	no	KIF5C;MIR1978
cg26774971	6	-0.0213384	0.00417788	4.12802e-07	0.00131925	0.195249			yes	TMEM181
cg10101109	12	-0.0120275	0.00235627	4.19658e-07	0.00133216	0.198491			yes	ERP29;ERP29
cg22312249	17	-0.0347724	0.00681445	4.22904e-07	0.00133351	0.200027			yes	TMEM104
cg01499988	9	-0.0272519	0.00534769	4.38631e-07	0.00137394	0.207465	0.00144158	0.125417	no	MSMP
cg23358740	14	0.00629288	0.0012372	4.59983e-07	0.00143091	0.217565	0.00148705	0.131523	no	C14orf72
cg26316599	5	-0.0275112	0.00541002	4.62868e-07	0.00143091	0.218929	0.00148705	0.132347	no	ATP6V0E1
cg16597993	19	-0.0267681	0.00527009	4.76907e-07	0.00146474	0.225569			yes	EPS15L1
cg06824199	1	-0.0193443	0.00381381	4.95594e-07	0.00151231	0.234408			yes	KIAA0494
cg10298741	16	-0.0247429	0.00488576	5.14453e-07	0.00154979	0.243328			yes	ZFHX3;ZFHX3
cg25332499	11	-0.0303676	0.00599706	5.15821e-07	0.00154979	0.243975			yes	BATF2
cg08940169	16	-0.0260474	0.00514461	5.17707e-07	0.00154979	0.244867			yes	ZFPM1
cg06134860	16	-0.0112147	0.00221645	5.26711e-07	0.00156122	0.249126	0.00165942	0.150602	no	SLC12A4;SLC12A4;SLC12A4;LCAT;SLC12A4;SLC12A4
cg17203290	8	-0.0214365	0.00423715	5.28127e-07	0.00156122	0.249796	0.00165942	0.151007	no	C8orf47;C8orf47
cg18500085	11	-0.0155929	0.00308472	5.39907e-07	0.00158613	0.255368			yes	SLC35C1;SLC35C1;SLC35C1
cg11938718	2	0.0260191	0.0051527	5.55513e-07	0.00161403	0.262749	0.00171013	0.158837	no	HPCAL1;HPCAL1
cg14611258	17	-0.0272631	0.00539964	5.56229e-07	0.00161403	0.263087	0.00171013	0.159042	no	C17orf39
cg24182798	4	-0.0331319	0.00657039	5.74527e-07	0.00165426	0.271742			yes
cg10065736	12	-0.0405539	0.00804384	5.77086e-07	0.00165426	0.272953			yes	FBXW8;FBXW8
cg25087851	11	-0.0330362	0.00655864	5.90544e-07	0.00168264	0.279318			yes	GPR44
cg00381391	3	-0.0215315	0.00427614	5.96577e-07	0.00168965	0.282171			yes
cg13039199	15	-0.0168684	0.00335596	6.23523e-07	0.00175546	0.294917			yes	SLCO3A1;SLCO3A1
cg19791262	5	-0.0266101	0.00530023	6.41828e-07	0.0017963	0.303575	0.00195231	0.183517	no	HK3
cg05720226	7	-0.0206259	0.00411132	6.53888e-07	0.00181929	0.309279			yes	ST7;ST7;ST7OT2
cg12213680	6	-0.0192073	0.00383367	6.76852e-07	0.00187216	0.32014	0.00203374	0.193531	no	FAM65B;FAM65B;FAM65B
cg16583315	14	-0.0314981	0.00629122	6.88438e-07	0.0018863	0.32562	0.00203374	0.196844	no	MAX;MAX;MAX;MAX;MAX;MAX
cg19232164	11	-0.0130123	0.00259916	6.89938e-07	0.0018863	0.326329	0.00203374	0.197273	no	REXO2
cg24361586	17	0.0287487	0.00575114	7.16083e-07	0.00194653	0.338696			yes
cg09227119	20	-0.0313581	0.00627725	7.28122e-07	0.00196794	0.34439	0.0021244	0.208191	no	C20orf118
cg07177867	15	-0.0347272	0.00696015	7.51098e-07	0.00201851	0.355257	0.0021693	0.214761	no	LYSMD2;LYSMD2
cg18931760	11	-0.0245692	0.00492945	7.70981e-07	0.00206023	0.364662	0.00220446	0.220446	no	EIF3M
cg08969102	5	-0.0367703	0.00738077	7.79541e-07	0.00207141	0.36871	0.00220687	0.222893	no
cg19968199	12	-0.0177884	0.0035734	7.95132e-07	0.00210103	0.376085			yes	DYRK2;DYRK2
cg26069291	6	-0.0327093	0.00658074	8.25692e-07	0.00216517	0.390539	0.0023131	0.236089	no
cg01614759	10	-0.0342559	0.00689139	8.28562e-07	0.00216517	0.391896			yes	C10orf25;ZNF22
cg05524458	5	-0.0314076	0.00632132	8.33248e-07	0.00216546	0.394113	0.0023131	0.23825	no	ANKRD33B
cg16279861	11	0.0354253	0.00714407	8.75103e-07	0.0022618	0.41391			yes
cg13233042	11	-0.0229238	0.00462966	9.07759e-07	0.00233213	0.429355	0.00249572	0.259555	no	ATL3
cg17374802	17	-0.0354802	0.00716718	9.12175e-07	0.00233213	0.431444			yes	EPX
cg04077085	4	-0.0178482	0.00360914	9.37339e-07	0.00238358	0.443347	0.0025525	0.268013	no	SLC2A9;SLC2A9
cg02445229	19	-0.0245058	0.00495847	9.50272e-07	0.00240355	0.449463			yes
cg15998761	2	-0.0238694	0.00483338	9.68469e-07	0.00243654	0.45807			yes	MFSD6
cg07091529	2	-0.0307631	0.00623347	9.83924e-07	0.0024567	0.46538	0.00263714	0.281332	no	FAM49A
cg18777299	4	-0.0317479	0.00643381	9.86867e-07	0.0024567	0.466772	0.00263714	0.282174	no	STIM2;STIM2;STIM2
cg20080878	8	-0.0259272	0.00526061	1.01692e-06	0.00251825	0.480985	0.0026434	0.290766	no
cg04096150	15	-0.0166806	0.00338666	1.03274e-06	0.00252695	0.488467	0.0026434	0.295289	no	GPR176
cg13120798	22	0.0189507	0.00384779	1.0381e-06	0.00252695	0.491007	0.0026434	0.296824	no	PI4KA;PI4KA
cg13534791	9	0.0194982	0.00396023	1.04482e-06	0.00252695	0.494184			yes	C9orf131;C9orf131;C9orf131;C9orf131
cg24224501	7	-0.0234171	0.00475738	1.04882e-06	0.00252695	0.496075	0.0026434	0.299888	no	LRRC17;FBXL13;LRRC17;FBXL13
cg03695871	11	-0.0239281	0.00486166	1.0512e-06	0.00252695	0.497203	0.0026434	0.30057	no	DKFZp761E198
cg17496887	1	0.027232	0.00553373	1.05493e-06	0.00252695	0.498967	0.0026434	0.301636	no	S100A7A
cg02246992	17	-0.0515818	0.0104841	1.06055e-06	0.00252695	0.501625	0.0026434	0.303243	no	ATAD5
cg18879389	21	-0.025345	0.00515165	1.06317e-06	0.00252695	0.502862	0.0026434	0.303991	no	TFF2;TFF2
cg11563127	12	-0.0293577	0.00597165	1.08085e-06	0.00255613	0.511226			yes	C12orf76
cg25939647	15	-0.0324007	0.00660048	1.12083e-06	0.00262425	0.530135			yes	GPR176
cg03131767	12	-0.030103	0.00613319	1.12432e-06	0.00262425	0.531786	0.0027525	0.321476	no	ABCB9;ABCB9;ABCB9
cg13064897	8	-0.0217664	0.00443502	1.1263e-06	0.00262425	0.532723	0.0027525	0.322043	no
cg20315954	17	-0.028011	0.00570953	1.13691e-06	0.00263599	0.537742			yes	PMP22;PMP22;PMP22
cg16488580	5	-0.024121	0.00492316	1.17408e-06	0.00270888	0.55532	0.00284494	0.335703	no
cg09705784	17	-0.0373735	0.00763609	1.20469e-06	0.00276048	0.569799	0.0028588	0.344456	no	DNAH17
cg13774539	2	-0.0286696	0.00585852	1.20865e-06	0.00276048	0.571674	0.0028588	0.345589	no	LOC100189589
cg21472198	22	-0.0154928	0.00316646	1.21458e-06	0.00276048	0.574478	0.0028588	0.347284	no	LOC400927
cg04385523	3	-0.0177737	0.00363333	1.21979e-06	0.00276048	0.576941	0.0028588	0.348773	no	C3orf23;C3orf23;C3orf23
cg24028828	12	-0.0232701	0.00475962	1.23693e-06	0.00278595	0.585049	0.00287116	0.353675	no	CS
cg04847043	16	-0.0239375	0.0048981	1.24868e-06	0.00279907	0.590604	0.00287116	0.357033	no	KIAA0182;KIAA0182
cg08462941	19	-0.0453898	0.00929087	1.25809e-06	0.00280688	0.595059	0.00287116	0.359726	no	PTPRS;PTPRS;PTPRS;PTPRS
cg18460809	6	-0.0260962	0.00534291	1.26523e-06	0.00280955	0.598435	0.00287116	0.361767	no	BAG2
cg25096745	11	0.0155479	0.00318719	1.30464e-06	0.00288352	0.617073			yes	CD44;CD44;CD44;CD44;CD44
cg17541002	12	0.0448062	0.0091918	1.3269e-06	0.00291908	0.627602	0.00298739	0.379399	no	CAMKK2;CAMKK2;CAMKK2;CAMKK2;CAMKK2;CAMKK2;CAMKK2
cg11266582	15	-0.0194806	0.00399975	1.354e-06	0.00296491	0.640421			yes	DAPK2
cg02985445	7	-0.0453456	0.00932523	1.40674e-06	0.0030662	0.665366	0.00314241	0.402228	no
cg10511985	1	0.0271664	0.005589	1.42335e-06	0.00308816	0.67322			yes
cg14011077	9	-0.0211466	0.00435501	1.45607e-06	0.00314474	0.688699			yes
cg26860613	12	-0.0360923	0.00743941	1.48632e-06	0.00319549	0.703008			yes	IFFO1;IFFO1
cg08776942	16	-0.0281603	0.00580573	1.49368e-06	0.00319676	0.706485			yes
cg02359181	19	-0.0277055	0.00571645	1.52174e-06	0.00323485	0.71976	0.00337295	0.43511	no	GPI
cg23881458	6	-0.0297084	0.00613029	1.52515e-06	0.00323485	0.721372			yes
cg06154903	11	-0.0285796	0.00589931	1.5371e-06	0.00324565	0.727026			yes	EHD1
cg09377531	8	-0.0339423	0.00701207	1.56949e-06	0.00329931	0.742345			yes	TRAPPC9;TRAPPC9
cg06647928	5	-0.0269161	0.00556322	1.58549e-06	0.00331318	0.749913	0.00348722	0.453339	no
cg05613273	17	-0.020099	0.00415464	1.5901e-06	0.00331318	0.752092			yes	NARF;NARF;NARF;NARF
cg00079056	9	-0.0140954	0.00291875	1.65826e-06	0.00344004	0.784329			yes	SUGT1P1;SPINK4
cg03759239	1	-0.0206629	0.00428588	1.72326e-06	0.00355356	0.815076	0.00374308	0.492731	no	RGS13;RGS13
cg04692506	11	-0.0227734	0.00472419	1.728e-06	0.00355356	0.817318	0.00374308	0.494087	no	SPI1;SPI1
cg24818699	13	-0.0168668	0.00350129	1.75602e-06	0.00359555	0.830571	0.00377188	0.502098	no	C13orf30
cg03329755	6	-0.0231287	0.00480223	1.76768e-06	0.00360382	0.836086	0.00377188	0.505432	no	RPS6KA2
cg21261709	7	-0.0297075	0.00617095	1.78317e-06	0.00361979	0.843411			yes	SRPK2;SRPK2
cg04464062	16	-0.0725704	0.0150837	1.80868e-06	0.00364749	0.855474	0.00383076	0.517153	no	ZFPM1
cg14783123	8	-0.0245252	0.005098	1.81224e-06	0.00364749	0.85716			yes	CSPP1;CSPP1
cg18783781	1	-0.0464331	0.0096558	1.82928e-06	0.00366618	0.865219	0.00384591	0.523044	no	SLC25A33
cg07410597	3	-0.0217626	0.00452692	1.84357e-06	0.00367924	0.87198	0.00384685	0.527131	no	SLC25A26;SLC25A26;SLC25A26
cg24085426	12	-0.0172985	0.00359948	1.85663e-06	0.00368974	0.878158	0.00384685	0.530866	no
cg04217850	3	-0.0204935	0.00427353	1.95182e-06	0.00386268	0.92318	0.00401498	0.558082	no	SLC25A26;SLC25A26;SLC25A26
cg20503329	9	-0.0143778	0.00300018	1.989e-06	0.00391802	0.940764			yes	COL15A1
cg08722695	2	-0.0125849	0.00262682	1.99635e-06	0.00391802	0.944242			yes
cg17784922	7	-0.0148979	0.00311193	2.03048e-06	0.00394168	0.960383	0.00412169	0.580572	no	KEL;KEL
cg20472746	13	0.00595427	0.00124373	2.03253e-06	0.00394168	0.961352	0.00412169	0.581158	no	C13orf15
cg04266202	17	0.0383258	0.00800622	2.03341e-06	0.00394168	0.961769			yes	MPO
cg13568415	7	-0.0240088	0.00501914	2.06867e-06	0.00399367	0.97845			yes	LFNG;LFNG;LFNG;LFNG
cg10498052	17	-0.0132503	0.00277398	2.13756e-06	0.00410988	1	0.00430415	0.61119	no	NCRNA00188;NCRNA00188;C1776;NCRNA00188;NCRNA00188;NCRNA00188;NCRNA00188;NCRNA001
cg18543428	13	-0.0232686	0.00487288	2.15354e-06	0.00412385	1			yes
cg08799394	10	-0.0492329	0.010314	2.1713e-06	0.00414108	1	0.00434152	0.620837	no	PDLIM1
cg01766943	2	-0.0299911	0.00628802	2.21202e-06	0.0042018	1	0.00439222	0.63248	no	SPTBN1;SPTBN1
cg14321269	17	-0.0232595	0.0048813	2.26146e-06	0.00426322	1			yes	XAF1;XAF1
cg18307978	7	-0.0278833	0.00585183	2.26238e-06	0.00426322	1			yes	AQP1
cg24039962	1	-0.01993	0.00418348	2.27227e-06	0.00426487	1			yes	C1orf9;C1orf9
cg03278639	3	-0.0247309	0.00519275	2.28758e-06	0.00427664	1	0.00451094	0.654087	no
cg13633625	9	0.0301795	0.00634119	2.32427e-06	0.00432812	1	0.00455189	0.664576	no
cg09000138	10	-0.0151109	0.0031767	2.35224e-06	0.00436302	1	0.00457533	0.672573	no	PDZD8
cg04435807	10	-0.019775	0.00415884	2.37372e-06	0.00438567	1			yes	ANKRD22
cg10097651	14	0.00489818	0.00103066	2.40407e-06	0.00440973	1	0.00460291	0.687394	no
cg10831642	10	-0.03497	0.00735892	2.40631e-06	0.00440973	1	0.00460291	0.688033	no	SH3PXD2A
cg07625783	1	0.0319004	0.00671398	2.41471e-06	0.00440973	1	0.00460291	0.690437	no	SLAMF8;SLAMF8
cg05157904	1	-0.019547	0.00411511	2.4307e-06	0.00442186	1			yes
cg08392484	5	-0.0117544	0.00247481	2.44035e-06	0.0044224	1			yes	ELL2
cg03014680	12	-0.0278831	0.00587677	2.49495e-06	0.00450143	1			yes	CLEC12A;CLEC12A
cg23987137	5	-0.0248573	0.00524056	2.5103e-06	0.00450143	1			yes	PDE4D;PDE4D;PDE4D
cg13619177	17	-0.0199513	0.004205	2.51251e-06	0.00450143	1			yes	COX10
cg18330338	5	-0.0261639	0.00552932	2.65123e-06	0.00473204	1			yes	SEMA5A
cg11014921	3	-0.0177627	0.0037562	2.69123e-06	0.00478537	1			yes	TRANK1
cg12419482	11	-0.0194406	0.00411187	2.70283e-06	0.00478799	1	0.00511799	0.772817	no	P2RY2;P2RY2;P2RY2
cg23642826	1	-0.0300173	0.00636332	2.84506e-06	0.00502114	1			yes	ZBTB48
cg06070625	3	-0.025341	0.00537327	2.85894e-06	0.00502688	1	0.00537798	0.817452	no	MITF;MITF
cg12614529	4	-0.027228	0.00577497	2.87587e-06	0.00503794	1			yes	MND1
cg04305653	22	-0.0235359	0.00499403	2.90379e-06	0.00506807	1			yes	TBC1D22A
cg20263853	1	-0.0251764	0.00534446	2.9325e-06	0.00509936	1	0.0054803	0.838486	no	RERE;RERE
cg01970336	1	-0.0288271	0.00612449	2.98937e-06	0.005168	1	0.00554288	0.854748	no	EPS15
cg13628444	9	-0.0226392	0.00481101	3.0038e-06	0.005168	1			yes	MED27
cg08067346	16	-0.026507	0.00563292	3.00475e-06	0.005168	1	0.00554288	0.859146	no	ARHGAP17;ARHGAP17
cg24627621	6	-0.0462349	0.00982861	3.02666e-06	0.00518682	1	0.0055475	0.86541	no	C6orf132
cg01901579	14	-0.0307739	0.00655097	3.12237e-06	0.00533151	1	0.00568646	0.892775	no	DICER1
cg07612991	8	-0.0279947	0.00596413	3.17943e-06	0.00540942	1	0.00575374	0.90909	no
cg13531735	3	-0.0210617	0.00448974	3.22181e-06	0.00546188	1	0.00578511	0.921209	no
cg16616599	12	-0.0255072	0.00544171	3.27763e-06	0.00552619	1	0.00578511	0.93717	no	DERA
cg17830209	17	0.0315138	0.00672497	3.30686e-06	0.00552619	1	0.00578511	0.945527	no	FLJ90757
cg11792874	14	0.0127096	0.00271242	3.31445e-06	0.00552619	1	0.00578511	0.947697	no
cg09696385	7	-0.0193835	0.00413748	3.31677e-06	0.00552619	1	0.00578511	0.948362	no	SND1
cg17890667	7	-0.028487	0.00608077	3.31816e-06	0.00552619	1	0.00578511	0.948759	no	PHTF2;PHTF2;PHTF2;PHTF2;PHTF2
cg00637085	5	-0.0206963	0.00441897	3.33821e-06	0.00554007	1			yes
cg25305879	2	0.0301	0.00643239	3.40287e-06	0.00562763	1	0.00589684	0.972978	no
cg22250781	16	-0.0647353	0.0138523	3.50435e-06	0.00577526	1			yes	NHLRC4
cg21481321	5	-0.0162759	0.00348528	3.56683e-06	0.00585783	1			yes
cg21876145	2	-0.0220899	0.00473461	3.63488e-06	0.00592884	1	0.00626095	1	no	LAPTM4A
cg18022554	15	0.0168212	0.0036054	3.63514e-06	0.00592884	1			yes	HCN4
cg16985652	1	-0.0276973	0.00593922	3.67053e-06	0.00596599	1	0.0062845	1	no	NR0B2
cg10160407	8	-0.00130182	0.000279344	3.73239e-06	0.00604575	1	0.00635237	1	no	PDGFRL
cg12483927	1	-0.0164995	0.00354312	3.79476e-06	0.00612581	1	0.00642032	1	no	RD3;RD3
cg07628580	22	0.0252266	0.0054186	3.81811e-06	0.00614253	1	0.00642181	1	no
cg15840949	15	-0.0180265	0.00387348	3.84381e-06	0.00616291	1	0.00642204	1	no	IGF1R
cg17540765	17	-0.0165075	0.00354799	3.86316e-06	0.00617302	1	0.00642204	1	no	RECQL5;LOC643008;LOC643008
cg23933289	1	-0.0249269	0.00535894	3.88442e-06	0.00618609	1			yes	FAM20B
cg16628205	7	-0.0212662	0.00457631	3.96648e-06	0.00629558	1	0.00655568	1	no	TFR2
cg02427831	19	-0.0262285	0.0056478	4.02401e-06	0.00636553	1	0.00660908	1	no	SIGLEC8
cg01281993	16	-0.0223269	0.00480883	4.04502e-06	0.00637743	1	0.00660908	1	no
cg00736681	8	-0.0300567	0.00648621	4.21832e-06	0.00662273	1	0.00684638	1	no	ST3GAL1;ST3GAL1
cg18368116	14	-0.0174089	0.0037568	4.22861e-06	0.00662273	1			yes
cg16263722	1	-0.0296642	0.00640431	4.25896e-06	0.00663125	1	0.00684638	1	no	MECR;MECR
cg04264075	19	0.0065078	0.00140499	4.26209e-06	0.00663125	1	0.00684638	1	no	NKG7
cg25843927	2	-0.0260027	0.00561783	4.32544e-06	0.00670776	1	0.00690933	1	no	AGPS
cg19448292	20	-0.0288383	0.00623612	4.4127e-06	0.00682071	1	0.00700955	1	no	C20orf118
cg13576859	9	-0.0318714	0.0068966	4.47584e-06	0.00689576	1			yes	FBP1;FBP1
cg13863638	6	-0.0168923	0.00365589	4.49465e-06	0.00690226	1			yes	RREB1;RREB1;RREB1;RREB1
cg25580656	14	-0.0125033	0.00270988	4.63649e-06	0.00709704	1			yes	ZFYVE21
cg08901339	10	-0.0267157	0.00579696	4.75153e-06	0.00724967	1			yes	BLNK;BLNK;BLNK;BLNK
cg01916918	8	-0.0186172	0.00404084	4.78476e-06	0.00726032	1	0.00755857	1	no	CLU;CLU;CLU
cg02678305	6	0.0156769	0.00340321	4.7982e-06	0.00726032	1			yes	HLA-E
cg09247486	1	-0.0190241	0.00413005	4.80456e-06	0.00726032	1			yes
cg18891604	6	-0.0205642	0.00446549	4.82912e-06	0.00727419	1	0.00758674	1	no
cg04219523	10	-0.0143608	0.00312161	4.93505e-06	0.00741015	1	0.00771078	1	no	SLIT1
cg13928909	9	-0.0179332	0.00389869	4.95443e-06	0.00741571	1			yes
cg10704177	1	-0.0422819	0.00919421	4.9744e-06	0.00742212	1			yes	INADL
cg05492904	15	0.0316165	0.00687615	4.99227e-06	0.00742536	1	0.0077578	1	no	CYP19A1;CYP19A1
cg16177693	1	-0.0256999	0.00559126	5.02834e-06	0.00745557	1	0.00777162	1	no	NR0B2
cg04321303	7	-0.0294593	0.00641086	5.05716e-06	0.00747486	1			yes
cg05753799	20	0.00770918	0.00168002	5.21958e-06	0.00767119	1			yes	C20orf27
cg19861623	14	-0.0256388	0.00558853	5.23615e-06	0.00767119	1			yes	TTC7B
cg16409452	14	-0.0662795	0.0144474	5.23864e-06	0.00767119	1	0.00805311	1	no	EVL
cg06266582	11	-0.0187933	0.00410221	5.40123e-06	0.00788486	1			yes	C11orf2
cg15424369	8	-0.0125942	0.00275085	5.47316e-06	0.00794562	1			yes	BIN3
cg25224369	3	-0.029991	0.00655183	5.49577e-06	0.00794562	1	0.00836585	1	no
cg17941109	19	-0.0210559	0.00460052	5.50899e-06	0.00794562	1	0.00836585	1	no	ABHD8
cg05131266	14	-0.0273783	0.00598197	5.51005e-06	0.00794562	1			yes	C14orf159;C14orf159;C14orf159;SNORA11B;C14orf159;C14orf159
cg05736642	4	-0.0192882	0.00421464	5.52985e-06	0.00794995	1	0.00836585	1	no	HTT
cg04708830	10	-0.021442	0.00468726	5.57019e-06	0.00798367	1			yes	INPP5A
cg21221712	15	-0.0231282	0.00505767	5.61118e-06	0.00801813	1			yes	AKAP13;AKAP13
cg26837768	7	-0.0177842	0.00388978	5.63966e-06	0.00803454	1			yes
cg06391412	3	-0.0220282	0.00481926	5.66441e-06	0.00804558	1	0.00852432	1	no	FOXP1;FOXP1
cg21385748	2	-0.0155869	0.003414	5.80494e-06	0.00822049	1			yes	LIMS1
cg26934759	22	-0.0100074	0.00219214	5.82547e-06	0.00822493	1			yes	DEPDC5;DEPDC5
cg09821936	4	-0.0193683	0.00424448	5.87124e-06	0.00826489	1	0.00878931	1	no	FAM53A
cg26921611	8	-0.0207517	0.00454869	5.8988e-06	0.00827905	1			yes	EIF4EBP1
cg09762120	7	-0.016284	0.00357211	5.99828e-06	0.00837917	1			yes	PLEKHA8
cg18650626	7	-0.0367408	0.00806097	6.01644e-06	0.00837917	1			yes	MAD1L1;MAD1L1;MAD1L1
cg13167431	22	0.00545219	0.00119619	6.02328e-06	0.00837917	1	0.00896996	1	no
cg00043800	2	-0.0218988	0.00480688	6.07645e-06	0.00842834	1	0.00900225	1	no	LOC100189589
cg08984272	2	0.0284501	0.00624766	6.13303e-06	0.00848194	1	0.00903923	1	no
cg11197258	12	-0.0304521	0.00668919	6.16977e-06	0.00850113	1			yes	NCOR2;NCOR2
cg06715330	17	-0.0182597	0.00401138	6.18285e-06	0.00850113	1			yes	CCDC57
cg06867089	2	0.029449	0.00647117	6.21652e-06	0.00852265	1			yes
cg17430228	11	-0.0202762	0.00445775	6.28863e-06	0.00859659	1			yes
cg05681076	5	0.00280649	0.000617321	6.35013e-06	0.00865565	1			yes
cg16205375	6	-0.0181224	0.00398996	6.47699e-06	0.0088032	1			yes	TAPBP;TAPBP;TAPBP
cg21498475	12	-0.026309	0.00579392	6.5119e-06	0.00882528	1			yes	SLC24A6
cg13209388	1	-0.0406683	0.00896025	6.57408e-06	0.0088841	1	0.00963959	1	no	ACOT7;ACOT7;ACOT7;ACOT7
cg00390941	12	-0.0180653	0.00398245	6.65327e-06	0.0089655	1	0.00970593	1	no	PDE6H
cg00869582	16	-0.0246127	0.0054269	6.68142e-06	0.00897785	1			yes	SNX29
cg07064537	3	-0.0191713	0.00422797	6.70718e-06	0.00898693	1			yes	PLD1;PLD1
cg24677302	14	-0.0241821	0.00533718	6.81552e-06	0.00910604	1	0.00986971	1	no	JDP2;JDP2;JDP2;JDP2
cg10866623	17	-0.0262096	0.00578543	6.83457e-06	0.00910604	1	0.00986971	1	no	TTLL6
cg01989203	6	-0.0207506	0.00458424	6.95587e-06	0.00924161	1	0.00999439	1	no	RHAG
cg03479289	11	0.0265541	0.00587732	7.23826e-06	0.00958986	1	0.0103481	1	no	C11orf41
cg12664173	10	-0.0175798	0.00389284	7.30628e-06	0.00965294	1			yes	PFKFB3
cg12198633	3	-0.0235421	0.00521585	7.38087e-06	0.00972432	1	0.0104995	1	no	KLHL24
cg10702366	1	-0.0084138	0.00186548	7.53973e-06	0.00990284	1			yes	FGGY;FGGY
cg06814191	11	-0.0138349	0.00306864	7.55824e-06	0.00990284	1	0.0106986	1	no
cg25906620	18	-0.0149822	0.00332394	7.59639e-06	0.00992533	1			yes	IMPA2
cg23727943	20	-0.0290891	0.00645763	7.69065e-06	0.0100208	1	0.0108298	1	no	GTSF1L;GTSF1L
cg18593727	3	-0.0123956	0.00275216	7.72665e-06	0.0100401	1	0.0108298	1	no	HCLS1
cg23172671	1	0.0102306	0.00227676	8.10417e-06	0.0105018	1	0.0112888	1	no
cg00093688	9	-0.025029	0.0055712	8.13308e-06	0.0105104	1	0.0112888	1	no	NDOR1;NDOR1;NDOR1;NDOR1
cg04428662	4	0.011607	0.00258525	8.25849e-06	0.0106434	1			yes	MFSD10;MFSD10
cg17046586	12	-0.0143498	0.00319785	8.32906e-06	0.0107052	1	0.0115049	1	no	LIMA1;LIMA1
cg03734026	22	-0.0477907	0.0106625	8.52322e-06	0.0109251	1			yes
cg10700847	1	-0.0108843	0.00243015	8.6743e-06	0.0110887	1	0.0119242	1	no	LOC115110
cg11385906	8	-0.0223302	0.00498937	8.78334e-06	0.0111978	1	0.0120163	1	no	INTS9;INTS9;INTS9
cg23229770	2	0.0316068	0.00706791	8.93223e-06	0.011357	1			yes
cg23032421	3	-0.028218	0.00631421	9.05129e-06	0.0114775	1	0.0123239	1	no	IL5RA;IL5RA;IL5RA;IL5RA;IL5RA;IL5RA;IL5RA;IL5RA;IL5RA;IL5RA;IL5RA;IL5RA
cg18735402	19	0.00770819	0.00172533	9.11317e-06	0.0115251	1	0.0123494	1	no	GIPR
cg03761216	1	-0.0214666	0.00480624	9.16309e-06	0.0115573	1			yes	EPS15
cg14025883	9	-0.0398616	0.00892731	9.21101e-06	0.0115658	1	0.0123751	1	no	C9orf46
cg14511866	2	-0.0175603	0.00393292	9.21871e-06	0.0115658	1	0.0123751	1	no	MAP4K4;MAP4K4;MAP4K4
cg08514385	13	-0.0166683	0.00373566	9.34463e-06	0.0116928	1	0.0124855	1	no
cg16050349	3	-0.0218973	0.00490968	9.42697e-06	0.0117647	1			yes	PIK3CB
cg02346442	3	-0.0326248	0.00732091	9.59473e-06	0.0119402	1			yes
cg26358659	3	-0.0104913	0.00235454	9.61814e-06	0.0119402	1	0.0127912	1	no	FHIT;FHIT
cg01019262	1	-0.0258583	0.00580527	9.67656e-06	0.0119813	1			yes
cg25211566	17	-0.0216142	0.0048588	9.93554e-06	0.0122698	1	0.0131521	1	no
cg26102082	17	-0.0196479	0.00441904	1.00377e-05	0.0122974	1			yes	NGFR
cg12105691	3	-0.0185491	0.00417184	1.00386e-05	0.0122974	1	0.0132274	1	no	C3orf50
cg07148145	7	-0.0265939	0.00598144	1.00441e-05	0.0122974	1			yes	CYP3A43;CYP3A43;CYP3A43
cg24343524	1	-0.0259293	0.00583247	1.00619e-05	0.0122974	1			yes	ZC3H11A
cg09332506	1	-0.0163889	0.00368936	1.02305e-05	0.0124712	1			yes	COPA;COPA
cg14937228	10	-0.0263014	0.00592461	1.03561e-05	0.012592	1	0.0135831	1	no	FAM107B
cg04365699	3	-0.0200251	0.00451381	1.04933e-05	0.0126612	1	0.0136109	1	no
cg10670376	5	-0.0119302	0.00268923	1.05022e-05	0.0126612	1			yes	ARHGAP26;ARHGAP26
cg18348836	1	-0.0271752	0.00612581	1.05077e-05	0.0126612	1	0.0136109	1	no	HOOK1
cg15959270	13	-0.0259083	0.00584035	1.05202e-05	0.0126612	1	0.0136109	1	no	DNAJC3
cg19445588	12	0.0268756	0.00606377	1.06966e-05	0.0128385	1	0.0137473	1	no
cg26136776	19	-0.0273962	0.00618195	1.07217e-05	0.0128385	1	0.0137473	1	no	KLF1
cg12227660	10	-0.023253	0.0052491	1.08072e-05	0.0129081	1			yes	MIR202
cg12160087	12	-0.0225271	0.00508733	1.09002e-05	0.012972	1	0.0139138	1	no	CCDC64
cg05875421	14	0.00521367	0.00117744	1.09155e-05	0.012972	1			yes	GPR68
cg17641443	17	-0.0227733	0.00514848	1.11336e-05	0.0131981	1			yes	CPSF4L
cg15154628	7	-0.0274674	0.00621464	1.1316e-05	0.0133807	1			yes	CCDC146
cg26572165	1	0.00257787	0.000584029	1.16159e-05	0.013701	1	0.0147614	1	no	CD244;CD244;CD244
cg10708898	1	-0.0338785	0.00767645	1.16469e-05	0.0137035	1			yes
cg11791710	10	-0.0203392	0.00461134	1.17906e-05	0.0138381	1	0.0149171	1	no	DOCK1
cg04141129	12	-0.02439	0.00553408	1.1972e-05	0.0140162	1	0.0150799	1	no	BICD1;BICD1
cg06967316	5	-0.0282763	0.00641744	1.20275e-05	0.0140464	1	0.0150833	1	no	IL13
cg02411995	16	0.0109823	0.00249282	1.20843e-05	0.014078	1	0.0150884	1	no	ROGDI
cg17030628	1	-0.0172426	0.00391541	1.21802e-05	0.0141391	1	0.015142	1	no	IL20
cg00231361	3	-0.0261297	0.00593442	1.21965e-05	0.0141391	1			yes
cg20640246	12	-0.0216113	0.00490897	1.2235e-05	0.0141491	1	0.0151444	1	no
cg12100242	21	-0.0217902	0.00495035	1.22792e-05	0.0141655	1			yes	TTC3;TTC3
cg25420477	2	-0.032518	0.00739171	1.24072e-05	0.0142559	1	0.0152386	1	no
cg22608646	17	-0.0148201	0.00336883	1.24178e-05	0.0142559	1	0.0152386	1	no	DNAH17
cg00068153	1	-0.020041	0.00456015	1.26588e-05	0.0144625	1	0.0154024	1	no	CACNA1S
cg03437605	8	-0.022222	0.00505633	1.2659e-05	0.0144625	1	0.0154024	1	no	RHOBTB2
cg09583374	12	0.0237859	0.0054182	1.2945e-05	0.0147537	1			yes	ITGA5
cg04045544	16	-0.0237282	0.00540935	1.31375e-05	0.0149371	1	0.0159169	1	no
cg04128967	14	-0.0277119	0.00632011	1.32437e-05	0.0150217	1			yes
cg23072086	1	0.00288562	0.000658684	1.34821e-05	0.0152556	1	0.0162655	1	no	ECE1;ECE1;ECE1;ECE1
cg13585029	9	-0.0252777	0.00577156	1.35441e-05	0.0152891	1			yes	NINJ1
cg09082617	20	-0.0314311	0.00717759	1.35856e-05	0.0152995	1			yes	MIR645
cg17589056	13	-0.0270642	0.00618245	1.36806e-05	0.0153698	1			yes
cg02228403	3	-0.0220503	0.00503846	1.3751e-05	0.0154123	1			yes	ATG7;ATG7;ATG7
cg02999224	14	0.0319204	0.00729634	1.38418e-05	0.0154774	1	0.0166293	1	no	SLC7A7;SLC7A7;SLC7A7;SLC7A7
cg08268892	6	-0.0235494	0.00538438	1.39165e-05	0.0155243	1	0.0166365	1	no	ARID1B;ARID1B;ARID1B
cg09565310	5	-0.0227667	0.00520625	1.39641e-05	0.0155407	1	0.0166365	1	no	MCC;MCC
cg26235490	17	-0.026271	0.00601422	1.42628e-05	0.0158359	1	0.0169195	1	no	ABR;ABR
cg13197551	20	-0.0155378	0.00355825	1.43743e-05	0.015868	1	0.0169195	1	no	LSM14B
cg15775914	1	-0.031567	0.00722948	1.43747e-05	0.015868	1			yes	CHML;OPN3;CHML
cg06009042	5	-0.0235501	0.00539378	1.43924e-05	0.015868	1	0.0169195	1	no	ANXA6;ANXA6
cg08165794	15	-0.0190211	0.00435725	1.44384e-05	0.0158817	1	0.0169195	1	no	PAK6;PAK6;PAK6
cg19328051	18	-0.0188178	0.00431193	1.45204e-05	0.0159114	1			yes
cg17054691	17	-0.0194026	0.00444652	1.45582e-05	0.0159114	1			yes	P4HB
cg02974085	1	-0.0276311	0.00633244	1.45663e-05	0.0159114	1	0.0169998	1	no
cg20936529	18	-0.0228589	0.0052406	1.46672e-05	0.0159472	1			yes	ZADH2
cg23177822	11	-0.0140092	0.00321194	1.46844e-05	0.0159472	1			yes	RNF141
cg06099697	16	-0.0153393	0.00351716	1.47118e-05	0.0159472	1			yes	ZFPM1
cg25004840	2	-0.0294532	0.006754	1.4734e-05	0.0159472	1			yes
cg05591270	10	-0.0318557	0.00730721	1.48237e-05	0.0160077	1	0.0172298	1	no	LOC283050;LOC283050;LOC283050
cg12299361	1	0.0281094	0.00645324	1.5071e-05	0.0162377	1			yes
cg09646173	5	-0.0283256	0.00650545	1.51818e-05	0.0163199	1	0.0175746	1	no	PDE6A
cg26787239	5	-0.0213711	0.00490935	1.52495e-05	0.0163554	1	0.0175817	1	no	IL4;IL4
cg03519593	17	-0.0632455	0.0145354	1.53852e-05	0.0164637	1	0.017667	1	no	EPX
cg01498468	16	-0.00726898	0.00167103	1.5467e-05	0.0165139	1	0.0176899	1	no
cg17522735	10	-0.0257236	0.00592482	1.60472e-05	0.0170948	1			yes	BUB3;BUB3
cg23090159	7	-0.029421	0.00677931	1.61801e-05	0.0171976	1	0.0184317	1	no	VKORC1L1
cg09535526	16	-0.023401	0.00539358	1.62675e-05	0.0172234	1			yes	ZFPM1
cg04010582	17	-0.0142433	0.00328269	1.62772e-05	0.0172234	1	0.0184687	1	no	RAB11FIP4
cg03525069	10	-0.0203653	0.00469529	1.63572e-05	0.0172694	1			yes	COL13A1;COL13A1;COL13A1;COL13A1;COL13A1;COL13A1;COL13A1;COL13A1;COL13A1;COL13A1;COL13A1;COL13A1;COL13A1;COL13A1;COL13A1;COL13A1;COL13A1;COL13A1;COL13A1;COL13A1
cg23498922	20	-0.0243875	0.00562697	1.66052e-05	0.0174922	1	0.0187665	1	no	STAU1;STAU1;STAU1;STAU1;STAU1
cg04570735	19	-0.0228852	0.00528266	1.67411e-05	0.0175961	1			yes	PDE4C;PDE4C;PDE4C
cg17672035	4	-0.0161165	0.00372086	1.67993e-05	0.01761	1			yes	USP46;USP46
cg20328327	7	-0.0269222	0.00621622	1.68287e-05	0.01761	1	0.0189442	1	no	VKORC1L1
cg22221575	3	-0.0304402	0.00703264	1.70216e-05	0.0177725	1	0.0190862	1	no	PCYT1A
cg06725287	17	-0.060332	0.0139442	1.71506e-05	0.0178677	1			yes	FOXK2
cg20977312	5	0.0284911	0.00658699	1.72512e-05	0.0179331	1	0.0192584	1	no	STC2
cg07307484	17	-0.012956	0.00299568	1.73099e-05	0.0179546	1	0.0192584	1	no	MINK1;MINK1;MINK1;MINK1
cg07804973	13	0.0180658	0.00417819	1.73685e-05	0.017976	1			yes	TFDP1;TFDP1
cg21627181	6	-0.0190684	0.00441128	1.74662e-05	0.0180059	1			yes	SLC17A4
cg24188163	8	-0.0248413	0.00574702	1.74735e-05	0.0180059	1	0.019365	1	no	IDO1
cg02741985	17	-0.0310258	0.0071804	1.75952e-05	0.0180919	1	0.0194109	1	no	CCDC57
cg04075726	2	0.0306713	0.00709953	1.76507e-05	0.0181095	1	0.0194109	1	no
cg01136942	9	-0.0304487	0.00704996	1.77447e-05	0.0181344	1			yes	GSN;GSN;GSN;GSN;GSN;GSN;GSN
cg01770400	1	-0.0161696	0.00374462	1.78188e-05	0.0181344	1	0.0194566	1	no	SERPINC1;SERPINC1
cg01243072	2	0.0202798	0.00469642	1.78198e-05	0.0181344	1			yes
cg27141474	2	0.0363243	0.00841245	1.78283e-05	0.0181344	1	0.0194566	1	no	C2orf58
cg09529165	17	0.017626	0.00408487	1.80637e-05	0.0183344	1	0.0196385	1	no
cg24202817	10	-0.0221547	0.00513549	1.8145e-05	0.0183775	1			yes	PFKFB3
cg26925688	19	0.00626165	0.00145168	1.82217e-05	0.018379	1	0.0197353	1	no	FSD1
cg23516680	10	-0.0221666	0.00513954	1.82242e-05	0.018379	1			yes	NOLC1
cg09191776	6	-0.016662	0.0038654	1.84419e-05	0.018559	1			yes
cg07800658	13	-0.0255605	0.00593539	1.87545e-05	0.0188335	1	0.0202098	1	no	RAB20
cg10589840	1	-0.0250625	0.00582038	1.88012e-05	0.0188404	1	0.0202098	1	no	RERE;RERE
cg19561607	12	-0.0298783	0.00694125	1.89204e-05	0.0189198	1			yes	BCAT1
cg15526939	5	-0.0127767	0.00297013	1.91541e-05	0.0190503	1	0.0204211	1	no	VCAN;VCAN;VCAN;VCAN
cg17947765	7	-0.0141439	0.00328839	1.92058e-05	0.0190503	1			yes
cg07765167	17	-0.0208244	0.0048415	1.92092e-05	0.0190503	1	0.0204211	1	no	MRPL45
cg06758539	5	0.0280112	0.00651274	1.9212e-05	0.0190503	1	0.0204211	1	no	IQGAP2
cg14480531	17	-0.0280796	0.00653045	1.93124e-05	0.0191098	1	0.0204518	1	no	MSI2;MSI2
cg17429587	12	-0.0146798	0.00341489	1.94169e-05	0.0191646	1	0.0204865	1	no	NCOR2;NCOR2
cg20686403	22	0.0217239	0.00505413	1.94489e-05	0.0191646	1			yes
cg00762550	17	-0.0422577	0.00983275	1.94965e-05	0.0191716	1			yes	LIG3;LIG3
cg18337287	19	-0.0265154	0.00617887	2.0077e-05	0.0197015	1	0.0211052	1	no	ARID3A
cg02014777	16	0.0184632	0.00430421	2.02021e-05	0.019746	1	0.0211589	1	no
cg02092785	6	-0.025114	0.00585448	2.02059e-05	0.019746	1			yes	PHACTR1
cg09596645	3	-0.0223273	0.00520578	2.02572e-05	0.0197553	1			yes
cg07102397	14	0.0276861	0.00645798	2.04214e-05	0.0198323	1	0.0213104	1	no	FOXN3;FOXN3
cg14755690	7	-0.0221116	0.00515779	2.04352e-05	0.0198323	1			yes	AHCYL2;AHCYL2
cg06002804	7	-0.0195576	0.00456239	2.04619e-05	0.0198323	1			yes	NRCAM;NRCAM
cg04561005	17	-0.0207253	0.00483659	2.06075e-05	0.0199326	1	0.0214265	1	no	KSR1
cg11125805	5	0.0348604	0.00813806	2.0737e-05	0.0200169	1			yes	SLC36A3;SLC36A3
cg12689055	1	-0.0297231	0.00694123	2.08782e-05	0.0201007	1	0.0215975	1	no	PODN
cg16643422	8	-0.0132322	0.0030905	2.0923e-05	0.0201007	1	0.0215975	1	no	DLC1
cg06665913	11	-0.0220313	0.00514588	2.09513e-05	0.0201007	1			yes	ZBTB16;ZBTB16
cg23534301	17	-0.0131275	0.00306682	2.10239e-05	0.0201295	1	0.0216236	1	no	SSH2
cg08295410	5	-0.0150452	0.00351856	2.14569e-05	0.0204941	1	0.0219898	1	no	ADAM19
cg23575099	14	-0.0161455	0.00377617	2.14914e-05	0.0204941	1			yes	LGALS3;LGALS3
cg07819010	11	-0.0343313	0.0080327	2.1636e-05	0.0205905	1			yes
cg03651219	10	-0.0159304	0.00372739	2.17219e-05	0.0206308	1	0.0221819	1	no
cg16586200	14	-0.00957259	0.00224049	2.17754e-05	0.0206401	1			yes	TTC7B
cg09668964	3	0.0243564	0.00570396	2.20249e-05	0.0208271	1	0.0223681	1	no
cg06866208	16	-0.018034	0.0042239	2.20607e-05	0.0208271	1	0.0223681	1	no
cg26851984	5	-0.0221899	0.00519812	2.21291e-05	0.0208299	1			yes
cg25009141	1	-0.0210791	0.00493822	2.21518e-05	0.0208299	1	0.0223811	1	no	RCC2;RCC2
cg00582671	1	-0.0367504	0.00861083	2.22134e-05	0.0208315	1			yes	SAMD11
cg18278943	3	-0.0153638	0.00360029	2.22695e-05	0.0208315	1			yes
cg23722790	1	-0.0191467	0.00448697	2.22856e-05	0.0208315	1	0.022437	1	no	SLC35D1
cg12821702	2	-0.0144585	0.00339181	2.27195e-05	0.0211952	1			yes
cg07840332	17	-0.0208158	0.0048845	2.28371e-05	0.0212629	1	0.0229115	1	no
cg22188603	5	-0.021776	0.00511673	2.34186e-05	0.0217615	1	0.0234128	1	no	ARHGAP26;ARHGAP26
cg21672758	2	-0.0166247	0.00390699	2.35133e-05	0.0218067	1	0.0234255	1	no
cg26115531	12	0.0234072	0.00550327	2.36962e-05	0.0219144	1	0.0235258	1	no
cg07477602	1	0.0397899	0.00935595	2.37221e-05	0.0219144	1			yes	PPAP2B;PPAP2B
cg26423824	17	-0.0247543	0.00582303	2.39156e-05	0.0220501	1	0.0236614	1	no	KSR1
cg00638845	6	-0.0225288	0.00530263	2.41732e-05	0.0222443	1	0.0238339	1	no
cg20313856	2	-0.0274436	0.00646665	2.46741e-05	0.0226611	1			yes	HNRPLL;HNRPLL
cg01649647	20	-0.0206899	0.00487659	2.48015e-05	0.022734	1	0.0243694	1	no	MYL9;MYL9
cg04957757	16	-0.0206826	0.00487724	2.50232e-05	0.0228928	1	0.024503	1	no	ST3GAL2
cg11192191	11	-0.0228466	0.00539033	2.5268e-05	0.0230721	1	0.0246582	1	no
cg14109551	6	-0.0236455	0.00558297	2.56118e-05	0.023341	1			yes	C6orf204;C6orf204
cg02171825	1	-0.01347	0.00318199	2.58905e-05	0.0235496	1	0.0251798	1	no	CATSPER4
cg20969614	19	-0.00971712	0.00229669	2.61269e-05	0.023719	1			yes	HIF3A;HIF3A;HIF3A
cg00346446	1	0.0244553	0.00578483	2.64952e-05	0.0240073	1	0.0256805	1	no	MRPL24;MRPL24
cg13963033	5	-0.0265198	0.00627427	2.65799e-05	0.024038	1			yes	MARCH3
cg08311935	16	-0.0114757	0.00271651	2.68596e-05	0.0242446	1	0.0259457	1	no	ANKRD11
cg24836822	7	-0.0301523	0.00713922	2.69606e-05	0.0242674	1			yes	KCNH2;KCNH2;KCNH2
cg00711896	16	-0.0212891	0.00504123	2.70222e-05	0.0242674	1			yes	ZNF48
cg22524346	7	-0.0214599	0.0050819	2.70388e-05	0.0242674	1			yes	TPST1
cg10330847	3	-0.0124898	0.0029592	2.73006e-05	0.0244503	1	0.0262186	1	no
cg12192145	14	-0.0233689	0.00553734	2.7346e-05	0.0244503	1	0.0262186	1	no	KIAA0831
cg25799589	4	-0.0214682	0.00508768	2.74172e-05	0.0244677	1	0.0262186	1	no	ZNF827
cg02245534	17	-0.0439929	0.0104283	2.75346e-05	0.0245262	1	0.0262431	1	no	METRNL
cg06315149	1	-0.0288057	0.00683625	2.8143e-05	0.025021	1	0.0267339	1	no	PRKCZ;PRKCZ;PRKCZ
cg10298992	16	-0.0168694	0.00400728	2.86207e-05	0.025398	1			yes	ZNRF1
cg15357945	11	-0.0256933	0.00610999	2.91933e-05	0.0258576	1			yes	PRG2
cg23983726	1	-0.0107889	0.00256642	2.93592e-05	0.025956	1			yes	AK3L1;AK3L1;AK3L1
cg24553775	2	0.0267894	0.0063743	2.94984e-05	0.0260304	1			yes
cg05373256	11	-0.0192038	0.00457084	2.96672e-05	0.0261306	1	0.0280885	1	no	C11orf9;DKFZP434K028;C11orf9
cg24376793	1	-0.0183531	0.00436889	2.9748e-05	0.026153	1			yes	PPP1R12B;PPP1R12B;PPP1R12B;PPP1R12B
cg15312943	11	0.0320708	0.0076384	3.00198e-05	0.0263431	1			yes	SERGEF
cg00793181	12	-0.022899	0.0054547	3.00994e-05	0.026364	1			yes	KRT72;KRT72;KRT72
cg19668951	11	0.0225012	0.00536117	3.02356e-05	0.0264218	1	0.0284773	1	no	SLC39A13;SLC39A13
cg14436861	11	-0.0175131	0.00417291	3.02771e-05	0.0264218	1	0.0284773	1	no	WEE1;WEE1
cg24064639	17	0.0194585	0.00463928	3.05858e-05	0.026642	1	0.0286734	1	no	FAM20A
cg02906503	17	-0.0275963	0.00658398	3.09656e-05	0.0269232	1			yes	DNAH17
cg05124190	6	-0.0241579	0.00576729	3.1327e-05	0.0271875	1	0.0292722	1	no
cg06333800	7	0.013457	0.00321496	3.17574e-05	0.0275105	1	0.0295778	1	no	PRKAG2;PRKAG2
cg14975122	1	-0.0222541	0.00531803	3.18894e-05	0.0275743	1			yes	HDAC1
cg20866785	4	-0.0194513	0.00464948	3.20361e-05	0.0276507	1	0.0297404	1	no	ARHGAP10
cg02052460	8	-0.0145148	0.0034712	3.23214e-05	0.0277447	1			yes	MTFR1;MTFR1;MTFR1
cg03815552	16	-0.0282079	0.00674594	3.2324e-05	0.0277447	1	0.0298286	1	no	NHLRC4
cg18253799	17	-0.00741455	0.0017732	3.23397e-05	0.0277447	1	0.0298286	1	no	CCDC40
cg25135457	17	-0.017347	0.00414891	3.23796e-05	0.0277447	1			yes	COASY;COASY;COASY;COASY;COASY
cg04538585	12	-0.0246608	0.00590213	3.2768e-05	0.0279775	1	0.0299895	1	no	LGR5
cg15721448	8	0.00635824	0.00152173	3.28097e-05	0.0279775	1	0.0299895	1	no	LY6H;LY6H;LY6H
cg02324789	14	-0.021527	0.00515261	3.28288e-05	0.0279775	1	0.0299895	1	no	NIN;NIN;NIN;NIN
cg20672059	13	-0.0138093	0.00330639	3.3015e-05	0.0280855	1			yes	KL
cg07782241	8	0.0383664	0.00918908	3.32135e-05	0.0282037	1			yes	ZMAT4;ZMAT4
cg11725101	1	-0.0149928	0.00359373	3.36748e-05	0.0285441	1	0.0306643	1	no	NBPF16;NBPF16
cg15382302	6	0.0351711	0.00843678	3.41379e-05	0.0288849	1			yes	FAM50B
cg07103517	7	0.0368032	0.00882956	3.42218e-05	0.0289042	1	0.0310635	1	no	IKZF1
cg17519037	17	-0.0195438	0.00468976	3.43799e-05	0.028986	1	0.0311082	1	no	MRPL45
cg01104306	11	-0.0248758	0.00597039	3.44634e-05	0.0290047	1			yes	STIM1
cg06612130	4	-0.0247408	0.00593939	3.46112e-05	0.0290331	1	0.0311284	1	no
cg23403750	5	-0.0289559	0.00695139	3.46199e-05	0.0290331	1	0.0311284	1	no	CCDC112;CCDC112
cg18460107	12	-0.0283899	0.00681897	3.4935e-05	0.0292455	1	0.0313133	1	no	CLEC4C;CLEC4C
cg20263733	3	-0.0165225	0.00397026	3.52517e-05	0.0294584	1	0.0314984	1	no	ATP2C1;ATP2C1;ATP2C1;ATP2C1
cg21592954	11	0.0139722	0.00335779	3.53731e-05	0.0295078	1			yes	KIRREL3;KIRREL3
cg09244312	13	0.0240926	0.00579155	3.54537e-05	0.0295229	1	0.0315802	1	no
cg10652637	5	-0.0181702	0.00437049	3.5831e-05	0.0297847	1	0.0318172	1	no
cg24103799	2	-0.0152474	0.00366845	3.60009e-05	0.0298519	1	0.0318691	1	no	FAM49A
cg07333021	6	0.0247711	0.00596018	3.60381e-05	0.0298519	1			yes	C6orf134
cg06284479	3	-0.0117704	0.00283381	3.64771e-05	0.0301406	1	0.0321244	1	no	LRRFIP2;LRRFIP2;LRRFIP2
cg14558942	11	-0.0250982	0.00604333	3.65141e-05	0.0301406	1	0.0321244	1	no	TMEM134;TMEM134;TMEM134
cg18646864	1	-0.0154346	0.00371757	3.67142e-05	0.030253	1	0.0322014	1	no	ORC1L
cg12322852	20	-0.0193429	0.00466127	3.70451e-05	0.0304726	1	0.0323922	1	no	RASSF2;RASSF2
cg16204717	12	-0.0257408	0.00620425	3.71663e-05	0.0305192	1			yes
cg11970252	13	-0.0206966	0.00499082	3.75003e-05	0.0307401	1			yes	KIAA0564
cg25863829	11	-0.0232873	0.00561659	3.76075e-05	0.0307444	1			yes	APLP2;APLP2;APLP2;APLP2;APLP2;APLP2
cg06040872	17	-0.0250331	0.00603842	3.76845e-05	0.0307444	1			yes	CCL18
cg19704630	17	-0.0137627	0.00331987	3.77005e-05	0.0307444	1			yes
cg11460110	6	0.0135417	0.0032668	3.77826e-05	0.0307583	1			yes	PRR3;PRR3
cg08061334	14	-0.0200472	0.00483701	3.7884e-05	0.0307707	1	0.0330192	1	no
cg21643265	12	-0.0171855	0.00414717	3.79804e-05	0.0307707	1			yes	COQ5
cg20025658	2	0.00548426	0.00132346	3.79931e-05	0.0307707	1	0.0330192	1	no	CXCR1;CXCR1
cg23983783	13	-0.0230316	0.00555996	3.82092e-05	0.0308929	1	0.0331064	1	no	N4BP2L1;N4BP2L1
cg19993680	10	-0.0292134	0.00705527	3.84958e-05	0.0310715	1	0.033254	1	no
cg24117150	14	0.0184817	0.00446413	3.85961e-05	0.0310994	1			yes	KCNK10;KCNK10
cg05462339	5	-0.0226661	0.00547821	3.90159e-05	0.0313841	1	0.0336017	1	no	SIL1;SIL1
cg07239938	19	0.00858339	0.00207494	3.91847e-05	0.0314238	1			yes	ELANE
cg02170785	14	-0.0230006	0.00556044	3.9198e-05	0.0314238	1			yes
cg13590475	6	0.0262984	0.00636081	3.95336e-05	0.0316392	1			yes	RPS12;SNORD100;SNORA33
cg09470754	19	0.0178765	0.00432363	3.96076e-05	0.0316449	1	0.0340089	1	no	TMEM150B
cg05431171	6	0.017616	0.00426216	3.97538e-05	0.0317081	1	0.0340322	1	no	TEAD3
cg06043201	8	0.0234101	0.00566708	4.01704e-05	0.031935	1	0.0342862	1	no	KIF13B
cg15029631	12	0.0235302	0.0056965	4.01734e-05	0.031935	1			yes	SCN8A
cg09423651	3	-0.0165205	0.00400346	4.08918e-05	0.0324157	1			yes	NCK1
cg11949606	21	-0.0145002	0.00351404	4.09151e-05	0.0324157	1	0.0348179	1	no	SYNJ1;SYNJ1;SYNJ1;SYNJ1
cg18536198	19	-0.0222619	0.00539617	4.10623e-05	0.032478	1			yes	SIGLEC8
cg20715953	6	-0.0200987	0.00487461	4.14759e-05	0.0327503	1	0.0351904	1	no
cg02138358	17	0.00819073	0.00198773	4.19397e-05	0.0330613	1	0.0354786	1	no	MPO
cg12104982	19	-0.0143529	0.00348483	4.22713e-05	0.033252	1			yes	SAFB2
cg03945895	1	-0.010327	0.00250754	4.23627e-05	0.033252	1	0.0356507	1	no	PRDM2;PRDM2;PRDM2;PRDM2
cg07955754	7	-0.0111408	0.00270534	4.23925e-05	0.033252	1	0.0356507	1	no	TAS2R4
cg05904013	7	0.0113462	0.00275655	4.27974e-05	0.0335141	1	0.0358285	1	no	IRF5;IRF5;IRF5;IRF5;IRF5;IRF5;IRF5
cg03776082	2	-0.0253168	0.00615319	4.30448e-05	0.0336521	1	0.0358285	1	no
cg19479086	5	-0.0216527	0.00526348	4.31664e-05	0.0336639	1	0.0358285	1	no	RNF145
cg13222915	1	0.0237316	0.00576906	4.32023e-05	0.0336639	1	0.0358285	1	no
cg05390183	1	-0.016881	0.0041048	4.33889e-05	0.0337537	1			yes
cg24009118	11	-0.0364192	0.00885685	4.34867e-05	0.0337742	1	0.0358285	1	no	DKFZp761E198
cg19393755	17	-0.0287493	0.00699265	4.36003e-05	0.0337845	1	0.0358285	1	no	CPSF4L
cg05296619	13	0.00764424	0.00185936	4.36606e-05	0.0337845	1	0.0358285	1	no	RASA3
cg15075897	12	-0.0147066	0.00357797	4.38304e-05	0.0337845	1	0.0358285	1	no	DPPA3
cg03375056	1	-0.035356	0.00860235	4.38439e-05	0.0337845	1	0.0358285	1	no	YTHDF2
cg12349580	12	-0.0139957	0.00340531	4.3857e-05	0.0337845	1	0.0358285	1	no	PLXNC1
cg23935522	12	-0.0256437	0.00624536	4.45943e-05	0.0342966	1	0.0363271	1	no	ZDHHC17
cg18041642	17	0.0193924	0.00472648	4.52351e-05	0.0346784	1	0.0367444	1	no
cg03995434	7	-0.0175881	0.004287	4.52374e-05	0.0346784	1			yes	KIAA1147
cg26272088	15	-0.0230163	0.00561198	4.55375e-05	0.034852	1	0.0368853	1	no	IGF1R
cg07472373	10	0.032754	0.00799566	4.64344e-05	0.035481	1			yes	DRGX
cg07562835	17	-0.014745	0.00360099	4.67879e-05	0.0356512	1			yes	ITGB4;ITGB4;ITGB4
cg24652919	16	-0.0261786	0.00639346	4.68079e-05	0.0356512	1	0.0378071	1	no	HCFC1R1;HCFC1R1;HCFC1R1;THOC6;THOC6
cg14814167	6	-0.0149967	0.00366349	4.70196e-05	0.0357548	1			yes	REPS1;REPS1
cg17953136	2	0.0250637	0.0061245	4.72483e-05	0.035813	1	0.0380554	1	no	LAPTM4A
cg17078883	10	0.0295965	0.00723279	4.73221e-05	0.035813	1			yes
cg22380161	11	0.0276452	0.00675623	4.73597e-05	0.035813	1			yes
cg02183564	7	-0.026287	0.00642461	4.73989e-05	0.035813	1	0.0380694	1	no	CCDC146
cg02109507	17	-0.0205799	0.00503258	4.78555e-05	0.0360849	1			yes	TRIM16
cg06768361	12	-0.0105409	0.00257757	4.79114e-05	0.0360849	1			yes	TESC;TESC;TESC
cg13753183	9	-0.0175157	0.00428421	4.80483e-05	0.0361305	1	0.0384829	1	no	APTX;APTX;APTX;APTX;APTX;APTX;APTX
cg17057138	3	0.00188149	0.000460449	4.8499e-05	0.0364115	1	0.0387354	1	no	C3orf21
cg04459091	5	-0.0164791	0.0040342	4.87764e-05	0.0365617	1	0.0388484	1	no	GFPT2
cg19764973	11	-0.0159083	0.00389542	4.90028e-05	0.0366734	1	0.0389204	1	no	STX3
cg02412810	12	-0.0205379	0.00503329	4.96907e-05	0.0371294	1			yes	IQSEC3;IQSEC3
cg03149567	10	-0.0304613	0.007466	4.9782e-05	0.0371389	1	0.0394297	1	no	INPP5A
cg13680844	3	-0.0052331	0.00128279	4.99387e-05	0.0371972	1			yes	TLR9
cg07714085	2	-0.020144	0.00493916	5.01233e-05	0.0372759	1	0.0395903	1	no
cg26205890	17	-0.0133717	0.00328029	5.05649e-05	0.0375453	1			yes	ACOX1;ACOX1
cg10887937	12	-0.0422495	0.0103693	5.09473e-05	0.03777	1	0.040125	1	no	ALDH2
cg11520439	9	-0.0253163	0.00621431	5.10809e-05	0.0378098	1	0.040125	1	no	LOC286367
cg02712878	3	-0.00698156	0.00171445	5.14612e-05	0.0380318	1			yes	FAIM;FAIM;FAIM;FAIM
cg02390624	11	0.0348229	0.00855262	5.15782e-05	0.0380588	1	0.0404047	1	no	SYTL2;SYTL2;SYTL2
cg07917644	15	-0.0283095	0.00696068	5.25595e-05	0.0387225	1	0.0410609	1	no	CHSY1
cg15899743	14	0.0196656	0.00483691	5.28513e-05	0.0388536	1	0.0411038	1	no
cg04107539	7	-0.0157083	0.0038638	5.29019e-05	0.0388536	1	0.0411038	1	no	TP53TG1
cg01009486	16	-0.0162556	0.0039993	5.31088e-05	0.0389452	1	0.0411527	1	no	SULT1A1
cg00170714	17	-0.0207618	0.00510923	5.33296e-05	0.0390465	1			yes	MLX;MLX;PSMC3IP;PSMC3IP;MLX
cg03724728	17	-0.0170311	0.00419182	5.35018e-05	0.039112	1	0.0413452	1	no	THRA;THRA
cg03614189	8	-0.00187946	0.000462673	5.37095e-05	0.0392033	1	0.0413938	1	no	IMPA1;IMPA1;IMPA1
cg08640475	16	-0.025779	0.00634833	5.39667e-05	0.0393303	1			yes
cg14355482	21	-0.0230856	0.00568689	5.42661e-05	0.0394877	1	0.0417104	1	no	NCAM2
cg16326335	10	-0.0140712	0.00346658	5.43568e-05	0.039493	1			yes	DIP2C
cg08636620	7	-0.00749149	0.00184582	5.45114e-05	0.0395445	1	0.0417866	1	no	LRRC17;FBXL13;FBXL13;LRRC17
cg22419414	13	-0.0182072	0.00448732	5.47152e-05	0.0396316	1	0.0418307	1	no	COG3
cg00183468	3	-0.0315414	0.00777698	5.51278e-05	0.0398694	1	0.0420337	1	no
cg01844514	7	-0.0408305	0.0100697	5.53301e-05	0.0399157	1			yes	ZNF862
cg11192688	1	-0.0181916	0.00448677	5.54293e-05	0.0399157	1			yes	FMO1
cg16351010	5	-0.0139336	0.00343702	5.55211e-05	0.0399157	1	0.0421153	1	no	SDHA
cg18892446	5	0.0287955	0.00710308	5.55294e-05	0.0399157	1	0.0421153	1	no	ENC1
cg10684486	10	-0.0264487	0.0065292	5.62575e-05	0.0403292	1	0.0423608	1	no
cg14555350	5	-0.0114182	0.00281904	5.63662e-05	0.0403292	1	0.0423608	1	no	ARHGAP26;ARHGAP26
cg21422475	12	-0.0198131	0.00489207	5.64442e-05	0.0403292	1	0.0423608	1	no	SLC4A8;SLC4A8
cg10185478	16	-0.00220872	0.000545331	5.64457e-05	0.0403292	1	0.0423608	1	no	NDE1;NDE1
cg13388830	10	-0.0306622	0.0075731	5.67292e-05	0.0404706	1	0.0424621	1	no	NOLC1
cg07110356	17	0.0242264	0.00598415	5.68316e-05	0.0404826	1			yes	MPO
cg18463686	7	0.0295589	0.00730633	5.74886e-05	0.040889	1	0.0429182	1	no	CLEC5A;CLEC5A
cg25769469	5	0.0263686	0.00651937	5.77275e-05	0.0409676	1	0.0429843	1	no	PTCD2
cg10836986	14	-0.00247638	0.000612273	5.77723e-05	0.0409676	1			yes	EIF2B2
cg12824060	13	0.0316417	0.00782456	5.79191e-05	0.0410102	1			yes	OLFM4
cg01073178	12	0.0169716	0.00419903	5.84208e-05	0.0413036	1	0.0433875	1	no	TESC;TESC;TESC
cg08001899	17	-0.0232823	0.0057626	5.88263e-05	0.0415282	1			yes	SPOP;SPOP;SPOP;SPOP;SPOP;SPOP
cg17971251	1	-0.0212495	0.00526058	5.90193e-05	0.0415289	1			yes	SEC16B
cg24401737	2	-0.00372957	0.000923352	5.90829e-05	0.0415289	1	0.0437656	1	no	CASP10;CASP10;CASP10
cg21067750	15	-0.0181861	0.00450252	5.90907e-05	0.0415289	1			yes	PHGR1
cg25823314	6	-0.0206098	0.00510321	5.92233e-05	0.0415604	1			yes	TAP2;TAP2
cg22194129	12	-0.0310892	0.00770111	5.96084e-05	0.0417686	1			yes	CLEC4C;CLEC4C
cg02017814	8	-0.00970138	0.00240443	6.0176e-05	0.0421039	1	0.0444601	1	no	NSMCE2
cg08894588	16	0.0206739	0.00513013	6.13937e-05	0.0428925	1	0.0452429	1	no
cg13686739	17	-0.0160286	0.00397812	6.15782e-05	0.042958	1	0.0452622	1	no	PPP1R9B
cg22400420	1	0.0309038	0.00767175	6.18154e-05	0.04306	1			yes	RGL1
cg26109145	17	0.0164432	0.00408283	6.20765e-05	0.0431782	1	0.0455114	1	no	BAIAP2;BAIAP2;BAIAP2;BAIAP2
cg03453890	8	-0.019633	0.00487713	6.25319e-05	0.0434311	1	0.0457281	1	no	SLC39A4
cg16587794	15	-0.00178832	0.000444271	6.26298e-05	0.0434353	1			yes	KIF23;KIF23
cg15172966	12	-0.0177285	0.00440554	6.29219e-05	0.0434699	1			yes
cg25051805	7	-0.0205062	0.00509608	6.2945e-05	0.0434699	1	0.0459128	1	no	CCDC126
cg23196129	2	-0.0247681	0.00615525	6.29553e-05	0.0434699	1			yes
cg22590032	5	0.00430181	0.00106951	6.33858e-05	0.0437033	1	0.0461167	1	no	FLT4;FLT4
cg03606098	1	-0.0522077	0.0129836	6.36982e-05	0.0437826	1	0.0461249	1	no	NADK
cg22816343	8	-0.0204362	0.00508241	6.37199e-05	0.0437826	1	0.0461249	1	no	BNIP3L
cg00366037	10	-0.0148968	0.00370514	6.3842e-05	0.0437826	1			yes	MYST4
cg07098502	16	-0.0268132	0.00666957	6.3923e-05	0.0437826	1			yes	KIAA0182;KIAA0182
cg22379574	13	-0.00134265	0.000333986	6.39637e-05	0.0437826	1	0.0461845	1	no	TPT1;LOC100190939
cg21141812	3	0.0102911	0.00256033	6.41264e-05	0.0438306	1			yes	PFKFB4
cg00810607	1	0.00226971	0.000564782	6.43223e-05	0.0438718	1	0.0462459	1	no	CNIH4
cg23471393	17	-0.0226896	0.00564627	6.43722e-05	0.0438718	1	0.0462459	1	no
cg23115933	17	0.0107718	0.00268134	6.48139e-05	0.0440521	1	0.0464427	1	no	CHD3;CHD3;CHD3
cg01292299	11	-0.00959919	0.00239046	6.51572e-05	0.0440521	1	0.0464427	1	no	SERGEF
cg18541077	4	0.00923391	0.00229955	6.51813e-05	0.0440521	1			yes	RGS12;RGS12;RGS12
cg10163122	6	-0.0166787	0.00415356	6.52425e-05	0.0440521	1			yes	C6orf106;C6orf106
cg06263939	11	-0.0132774	0.0033068	6.52823e-05	0.0440521	1	0.0464427	1	no	CHID1
cg04890607	12	0.021547	0.00536652	6.52957e-05	0.0440521	1	0.0464427	1	no	HMGA2;HMGA2
cg00899907	6	0.00415086	0.00103381	6.52997e-05	0.0440521	1			yes	LSM2
cg26873132	11	-0.0163718	0.0040778	6.53819e-05	0.0440521	1			yes	DENND5A
cg22503106	17	-0.0218026	0.00543123	6.55542e-05	0.0441054	1			yes	METRNL
cg24709285	4	-0.0320247	0.0079792	6.57587e-05	0.0441801	1			yes	TADA2B
cg20713968	8	-0.0253381	0.00631674	6.63398e-05	0.0445073	1			yes
cg14142007	2	-0.00265931	0.000663406	6.71839e-05	0.0450098	1			yes	HOXD9
cg19139092	3	-0.0244363	0.00609806	6.74648e-05	0.045134	1			yes
cg20876852	7	-0.0310929	0.00776218	6.78977e-05	0.0453041	1	0.0481199	1	no	MEST;MIR335;MEST;MEST
cg07914457	1	-0.0198618	0.00495876	6.79905e-05	0.0453041	1	0.0481199	1	no	NR0B2
cg15655655	7	-0.0169503	0.00423192	6.80063e-05	0.0453041	1			yes	SRI;SRI
cg06634717	1	-0.00748688	0.00186982	6.84304e-05	0.0454788	1	0.0482387	1	no	RERE;RERE;RERE
cg16249010	7	0.0137296	0.00342939	6.85093e-05	0.0454788	1			yes	PTPRN2;PTPRN2;PTPRN2
cg12782992	11	-0.0018336	0.000458006	6.86364e-05	0.0454788	1	0.0482387	1	no	NRIP3
cg24505122	12	-0.0165728	0.00414011	6.86644e-05	0.0454788	1	0.0482387	1	no	WNT5B;WNT5B
cg16107105	7	-0.0308764	0.00771451	6.88428e-05	0.0454788	1	0.0482455	1	no	KCNH2;KCNH2;KCNH2
cg23385838	12	-0.0124504	0.00311078	6.88455e-05	0.0454788	1			yes	WNT5B;WNT5B
cg01330991	17	-0.0227416	0.00568448	6.93225e-05	0.0457123	1	0.0483933	1	no	DNAH2
cg07919760	1	-0.0395598	0.00988897	6.93923e-05	0.0457123	1	0.0483933	1	no
cg04923746	1	-0.0221848	0.00554642	6.95646e-05	0.0457621	1	0.0483955	1	no	RD3;RD3
cg03398461	5	-0.0219314	0.00549242	7.1557e-05	0.0470074	1			yes	CYFIP2;CYFIP2
cg10159529	3	-0.0249265	0.00624547	7.21027e-05	0.0473002	1	0.0500394	1	no	IL5RA;IL5RA;IL5RA;IL5RA;IL5RA;IL5RA
cg13429733	9	-0.0256172	0.00641956	7.2296e-05	0.0473613	1			yes	TXNDC8
cg18550847	14	-0.0761567	0.0190877	7.24918e-05	0.0473945	1	0.050053	1	no	EVL
cg23866916	19	0.0159256	0.00399158	7.25953e-05	0.0473945	1	0.050053	1	no	SBNO2
cg09010699	3	0.0252199	0.00632186	7.26474e-05	0.0473945	1	0.050053	1	no
cg24956176	17	-0.0201619	0.00505486	7.29021e-05	0.0474952	1	0.0501077	1	no
cg15559737	22	-0.0179764	0.00450911	7.34357e-05	0.047777	1	0.0501939	1	no	CRYBA4
cg25423174	3	0.0259356	0.00650681	7.36741e-05	0.0478066	1	0.0501939	1	no
cg01820584	4	-0.0190049	0.00476806	7.36959e-05	0.0478066	1	0.0501939	1	no	DCUN1D4;DCUN1D4
cg15146567	3	-0.0278613	0.00699054	7.37844e-05	0.0478066	1	0.0501939	1	no	ZNF662;ZNF662
cg07335376	8	-0.0363952	0.00913481	7.41885e-05	0.0479996	1	0.0501939	1	no	MRPL15
cg00136968	7	-0.0180671	0.00453496	7.42852e-05	0.0479996	1	0.0501939	1	no	SDK1
cg00327263	2	-0.0285706	0.00717267	7.44936e-05	0.0480667	1	0.0501939	1	no	STEAP3;STEAP3;STEAP3
cg25203627	1	-0.0190304	0.00477839	7.4699e-05	0.0480667	1	0.0501939	1	no	TSNAX-DISC1;DISC1;TSNAX-DISC1;DISC1;DISC1;DISC1;TSNAX-DISC1;DISC1;TSNAX-DISC1;TS
cg03693099	9	-0.0197681	0.00496367	7.46996e-05	0.0480667	1	0.0501939	1	no	CEL
cg22257336	11	-0.011448	0.00287474	7.47955e-05	0.0480667	1	0.0501939	1	no	SLC43A3;SLC43A3;SLC43A3
cg20290167	17	-0.0452476	0.0113639	7.49646e-05	0.04811	1	0.0501939	1	no	METRNL
cg12074090	8	-0.0230146	0.0057809	7.51441e-05	0.0481598	1	0.0501939	1	no	ANGPT2;ANGPT2;ANGPT2;MCPH1
cg12424624	3	0.0233401	0.00586347	7.53095e-05	0.0482005	1	0.0501939	1	no	ALS2CL;ALS2CL
cg24366564	17	-0.0214417	0.00538917	7.59159e-05	0.048523	1			yes	RAP1GAP2;RAP1GAP2
cg01923514	20	0.0249009	0.00625943	7.60736e-05	0.0485581	1	0.0505433	1	no	BASE
cg15457217	2	0.0241501	0.00607126	7.61874e-05	0.0485652	1	0.0505433	1	no	WDFY1
cg18790856	2	0.0236337	0.00594253	7.64184e-05	0.0486469	1			yes
cg06780777	8	-0.0194972	0.00490319	7.66207e-05	0.0487102	1	0.0507131	1	no
cg21239317	7	-0.0229149	0.00576431	7.69767e-05	0.0488708	1	0.0508311	1	no	CCDC126
cg05847519	16	0.0333009	0.00837851	7.72036e-05	0.0489491	1	0.0508635	1	no	CDH13
cg22805603	2	0.0271081	0.00682144	7.73965e-05	0.0490057	1			yes	NLRC4;NLRC4
cg15107869	3	-0.0210072	0.00528839	7.80297e-05	0.0492846	1			yes	SSR3
cg24170465	4	-0.0235381	0.00592594	7.80453e-05	0.0492846	1	0.0512998	1	no	FAM198B;FAM198B;FAM198B
cg00478246	2	-0.00211499	0.00053254	7.82661e-05	0.0493581	1	0.0513269	1	no	FAM84A
cg14523734	7	0.0156465	0.00394075	7.85228e-05	0.0494541	1	0.0513775	1	no
cg03002688	4	0.0258207	0.00650525	7.8919e-05	0.0496375	1	0.0515188	1	no
cg20306265	1	-0.0312991	0.00788693	7.91691e-05	0.0497287	1	0.0515643	1	no	FAM46C
cg06483820	17	-0.0217564	0.00548623	8.01084e-05	0.050252	1	0.0520093	1	no	AKAP1
cg00483217	2	0.0272133	0.00686295	8.0216e-05	0.0502528	1	0.0520093	1	no	EFR3B
cg03788408	16	0.0225021	0.00567779	8.09656e-05	0.0506553	1	0.0523765	1	no	CORO7
cg07611843	7	-0.028216	0.00712166	8.13039e-05	0.0507998	1	0.0524766	1	no	CCDC136
cg12229841	19	0.00503839	0.0012721	8.17537e-05	0.0510135	1	0.0526481	1	no	STAP2;STAP2
cg18927901	6	-0.0235982	0.00595872	8.18693e-05	0.0510183	1			yes	PNPLA1;PNPLA1;PNPLA1
cg16745930	10	-0.0132453	0.00334587	8.24083e-05	0.0512866	1	0.0529009	1	no	HPSE2;HPSE2;HPSE2;HPSE2
cg01586609	11	0.0379029	0.00957716	8.27617e-05	0.0513813	1	0.0529009	1	no	HTR3A;HTR3A;HTR3A
cg12669088	12	-0.0263975	0.00667041	8.28378e-05	0.0513813	1	0.0529009	1	no
cg08884974	15	-0.0178912	0.00452109	8.28864e-05	0.0513813	1	0.0529009	1	no
cg15913157	2	-0.0228454	0.00577626	8.36447e-05	0.0517835	1			yes	PARD3B;PARD3B;PARD3B
cg09888330	1	0.00876391	0.00221652	8.40751e-05	0.051982	1	0.0535401	1	no	SH2D2A;NTRK1;SH2D2A;SH2D2A;SH2D2A;SH2D2A
cg05446414	11	-0.0226599	0.00573351	8.46384e-05	0.0522187	1			yes	IL18BP;IL18BP;IL18BP;IL18BP;IL18BP;IL18BP;IL18BP
cg26241460	11	0.033451	0.00846512	8.48253e-05	0.0522187	1	0.0537788	1	no	HCCA2;LOC402778
cg15288326	1	0.0273215	0.00691399	8.48261e-05	0.0522187	1	0.0537788	1	no	KIF21B
cg08262464	7	-0.00773164	0.00195668	8.49004e-05	0.0522187	1			yes	POR
cg08030282	1	-0.014056	0.00355736	8.501e-05	0.0522187	1			yes	F11R
cg04920270	11	-0.00164748	0.000417246	8.59307e-05	0.0525684	1	0.0542812	1	no	NCAM1;NCAM1;NCAM1;NCAM1;NCAM1;NCAM1
cg12600843	6	-0.0381739	0.0096683	8.59679e-05	0.0525684	1			yes	TRIM26
cg00944785	1	-0.017839	0.0045179	8.59982e-05	0.0525684	1	0.0542812	1	no	ARNT;ARNT;ARNT
cg15491950	3	-0.0239178	0.0060579	8.60239e-05	0.0525684	1			yes
cg22532234	19	-0.022091	0.00559748	8.65874e-05	0.0528445	1	0.0545327	1	no	CLC
cg04569594	3	-0.015509	0.00393052	8.68942e-05	0.0529634	1			yes	SNX4
cg22396498	15	-0.0248548	0.00630003	8.71024e-05	0.0530219	1	0.0547365	1	no	CRTC3;CRTC3
cg16323330	17	-0.0206732	0.00524425	8.82064e-05	0.0536249	1	0.0553087	1	no	MSI2;MSI2
cg25879360	4	-0.0172037	0.00436472	8.84232e-05	0.0536878	1			yes	FAT4
cg04226232	5	-0.0148012	0.00375573	8.86333e-05	0.0537463	1			yes
cg04628438	6	-0.0130893	0.00332201	8.89538e-05	0.0538716	1			yes	GCNT2;GCNT2;GCNT2
cg11740027	22	-0.0158274	0.00402004	9.00195e-05	0.0544473	1			yes	SELO
cg09427944	16	0.00253793	0.000644796	9.04418e-05	0.0545925	1			yes
cg27428551	12	0.0215518	0.00547579	9.04905e-05	0.0545925	1	0.0565696	1	no	TMEM120B
cg14565465	9	0.0144532	0.00367214	9.0613e-05	0.0545968	1	0.0565696	1	no	TMEM2;TMEM2
cg26646867	5	0.0286606	0.00728455	9.09988e-05	0.0547595	1	0.0566867	1	no
cg17936236	1	-0.0166743	0.00424011	9.17163e-05	0.0551212	1	0.0570095	1	no	CREG1
cg25198847	4	0.0281707	0.00716466	9.19452e-05	0.0551886	1			yes
cg05027554	16	0.00747927	0.00190243	9.21616e-05	0.0552484	1			yes	RAB40C
cg25132536	17	-0.0293791	0.00747522	9.25859e-05	0.0553956	1	0.0574252	1	no	EPN2;EPN2;EPN2
cg10769201	2	-0.0253843	0.00645902	9.26415e-05	0.0553956	1			yes	VWA3B
cg00267142	6	-0.0261946	0.00666623	9.28868e-05	0.0554722	1	0.0574871	1	no	RPS6KA2
cg15909737	3	-0.0188739	0.00480557	9.36174e-05	0.0557799	1	0.0577021	1	no	MITF;MITF
cg16099624	1	-0.0121071	0.00308265	9.36379e-05	0.0557799	1	0.0577021	1	no
cg23452957	10	-0.0165923	0.00422726	9.46369e-05	0.0563041	1	0.0581923	1	no	ADAM8;ADAM8;ADAM8
cg06442372	1	-0.0210049	0.00535593	9.58451e-05	0.0569513	1			yes	RAB7L1;RAB7L1;RAB7L1;RAB7L1
cg14785527	10	-0.00755275	0.00192609	9.609e-05	0.0570251	1	0.058959	1	no	STAMBPL1
cg18254848	19	-0.0210139	0.00536113	9.66579e-05	0.0572903	1	0.0591805	1	no	CLC
cg00994649	8	-0.0318405	0.00812465	9.69243e-05	0.0573209	1	0.0592168	1	no	C8orf59;C8orf59;C8orf59;C8orf59
cg01039876	15	0.0172934	0.00441251	9.70067e-05	0.0573209	1			yes	TGM5;TGM5
cg02765363	17	-0.0175218	0.0044714	9.70731e-05	0.0573209	1			yes
cg03512256	6	-0.0188569	0.00481402	9.77431e-05	0.0575954	1	0.059434	1	no	RPS6KA2
cg13092575	17	-0.0205114	0.00523709	9.7871e-05	0.0575954	1	0.059434	1	no
cg16658191	10	-0.0154662	0.00394885	9.79034e-05	0.0575954	1	0.059434	1	no	HK1;HK1;HK1;HK1
cg09241885	20	-0.0228565	0.0058364	9.80274e-05	0.0575968	1			yes	C20orf118
cg15935770	14	-0.017233	0.00440116	9.84569e-05	0.0577774	1	0.0596434	1	no	KIAA0247
cg27292835	12	0.00370296	0.000945975	9.87268e-05	0.057864	1			yes	RASSF3
cg01998785	16	-0.0379241	0.00969784	0.000100279	0.0586515	1			yes	LPCAT2
cg14392652	17	-0.067375	0.0172294	0.000100319	0.0586515	1	0.0606427	1	no	BCL6B
cg01971789	6	-0.0160396	0.00410186	0.000100482	0.0586743	1			yes	TRIM27
cg02850815	8	0.0272938	0.00698129	0.000100817	0.0587978	1	0.0608156	1	no	SCRIB;SCRIB;MIR937
cg00397422	17	-0.0179995	0.00460588	0.000101354	0.058957	1			yes	SLFN14
cg07124719	4	-0.0159891	0.00409131	0.000101363	0.058957	1			yes	GDEP
cg18666454	7	-0.0449309	0.0114976	0.000101464	0.058957	1	0.0610648	1	no	KCNH2;KCNH2;KCNH2
cg07565042	11	-0.020889	0.00534627	0.000101658	0.0589947	1	0.0610648	1	no	RNF141
cg13360526	1	-0.0134816	0.0034507	0.000101779	0.0589947	1			yes	NVL;NVL
cg19611175	3	0.00418837	0.0010722	0.000102029	0.0590676	1	0.0611597	1	no	CCDC48
cg06644892	3	0.0197484	0.00505652	0.000102351	0.0591812	1			yes	IFT80
cg09383860	11	0.00792987	0.00203058	0.000102695	0.059308	1			yes	IL18BP;IL18BP;IL18BP;IL18BP;IL18BP
cg26793227	1	0.0122987	0.00315046	0.000103108	0.0594737	1			yes	EPHA2
cg14613594	20	-0.0116577	0.00298656	0.000103432	0.0595877	1	0.0618705	1	no	SIRPA;SIRPA;SIRPA
cg04341806	13	-0.0280784	0.00719572	0.000103788	0.0597201	1	0.0619538	1	no	LCP1
cg24491618	7	-0.0710942	0.0182311	0.000104835	0.0602493	1	0.0624486	1	no	KCNH2;KCNH2;KCNH2
cg15889057	12	-0.0150161	0.00385156	0.000105231	0.0604035	1			yes	ITGB7
cg01953317	2	-0.0235109	0.00603329	0.000106009	0.0607764	1	0.0630167	1	no	CCDC88A;CCDC88A
cg00986610	16	-0.0187984	0.00482499	0.000106359	0.0609033	1	0.0630936	1	no
cg14771938	6	0.00274952	0.000705874	0.000106877	0.0610893	1			yes	RNF5P1;RNF5;AGPAT1
cg25479097	13	-0.0211773	0.0054374	0.000106942	0.0610893	1			yes	C13orf35
cg04895895	1	-0.0213403	0.00548153	0.000107645	0.0614164	1			yes	C1orf198
cg21810733	3	-0.0114012	0.00292885	0.000107796	0.0614288	1			yes	HDAC11;HDAC11
cg14765206	10	-0.0250846	0.0064472	0.000108648	0.0618398	1	0.0643182	1	no	DNMBP
cg25606842	1	0.0187476	0.00482859	0.000112303	0.0638431	1			yes
cg07596065	22	-0.013505	0.0034796	0.000113112	0.0642261	1	0.0668226	1	no
cg22460173	19	-0.0270068	0.0069602	0.0001134	0.0643123	1			yes
cg11413071	22	-0.0181188	0.00467017	0.000113831	0.0644795	1			yes	APOBEC3C
cg07352757	13	0.00362673	0.000934981	0.000114091	0.0645004	1	0.0671527	1	no	ATP11A;ATP11A
cg05155595	2	-0.0238268	0.00614321	0.000114141	0.0645004	1	0.0671527	1	no	ANXA4
cg15215978	6	-0.017562	0.0045291	0.00011469	0.0647333	1	0.0673371	1	no	RPS6KA2
cg13459764	9	-0.0161742	0.00417503	0.000116237	0.0655214	1	0.0680401	1	no	C9orf37
cg04748546	19	-0.0222246	0.0057372	0.000116363	0.0655214	1	0.0680401	1	no	TRPM4
cg00249503	17	-0.0247141	0.0063817	0.000116901	0.0657389	1	0.0681069	1	no	DNAH17
cg19975917	3	-0.00722222	0.00186501	0.000117028	0.0657389	1	0.0681069	1	no	LPP;LPP;LPP
cg03463232	14	0.0179484	0.00463543	0.000117192	0.0657532	1	0.0681069	1	no	C14orf148
cg14606328	21	0.0488103	0.0126081	0.000117505	0.0658508	1	0.0681504	1	no	PDXK
cg01726792	14	-0.0264839	0.00684393	0.000118288	0.0662108	1			yes	RNASE7
cg05145776	12	0.00294404	0.000760858	0.000118465	0.0662316	1	0.0685678	1	no	FAM19A2
cg23302284	14	-0.00151545	0.000391745	0.000118946	0.0664222	1	0.0687073	1	no	IPO4
cg25099892	13	0.0453068	0.0117189	0.000119997	0.0668624	1			yes	C13orf35
cg09099177	15	0.01729	0.00447222	0.000120017	0.0668624	1	0.0691487	1	no	CLN6;CALML4;CALML4
cg02613295	7	-0.034593	0.00894866	0.000120194	0.0668821	1	0.0691487	1	no	LFNG;LFNG;LFNG;LFNG
cg00122310	16	-0.00366308	0.000948029	0.000121173	0.0673347	1	0.0695722	1	no	KATNB1
cg16576811	18	-0.0270801	0.00700929	0.000121292	0.0673347	1			yes	NEDD4L;NEDD4L;NEDD4L;NEDD4L;NEDD4L;NEDD4L;NEDD4L;NEDD4L;NEDD4L
cg09261794	6	-0.0246731	0.00638814	0.000121853	0.0675667	1			yes	COL11A2;COL11A2;COL11A2
cg18282388	11	-0.0215817	0.00558979	0.000122533	0.0678644	1			yes	TMEM45B
cg09447105	12	-0.0167717	0.00434478	0.000122903	0.0679897	1	0.070211	1	no	PDE6H
cg05480350	8	-0.0162006	0.00419782	0.000123344	0.0680175	1	0.070211	1	no	MIR1205;PVT1
cg18061678	17	0.0020217	0.000523852	0.000123361	0.0680175	1	0.070211	1	no	FDXR;FDXR
cg02032125	14	-0.0265898	0.00689023	0.00012345	0.0680175	1	0.070211	1	no
cg02754936	16	0.00181859	0.000471267	0.000123529	0.0680175	1	0.070211	1	no	FANCA;FANCA
cg08184640	14	-0.00147705	0.000382728	0.000123759	0.0680272	1	0.070211	1	no	FLJ45244;DICER1
cg21957905	4	0.0311112	0.00806349	0.000123834	0.0680272	1			yes	SORCS2
cg17983957	11	-0.0239907	0.00622065	0.000124662	0.0684026	1	0.0705441	1	no	AMICA1;AMICA1;AMICA1
cg12492345	16	0.00107992	0.000280006	0.00012484	0.0684209	1	0.0705441	1	no
cg03480346	2	-0.0247005	0.00641003	0.000126276	0.0691038	1			yes	MFSD2B
cg09971314	6	0.00498378	0.00129339	0.000126459	0.0691038	1			yes
cg19726536	5	-0.0121622	0.00315656	0.000126524	0.0691038	1			yes	MIR1229;MGAT4B;MGAT4B
cg26694290	15	-0.0187461	0.00486623	0.000126876	0.0692163	1			yes	CHD2;CHD2
cg22027879	19	-0.0201326	0.00522939	0.000128102	0.0698043	1	0.0722446	1	no	FTL
cg08127369	19	-0.0294382	0.00764798	0.000128479	0.069929	1	0.0723145	1	no	ANKRD27
cg03369382	7	-0.0114197	0.00296874	0.000129782	0.0705575	1			yes	HIPK2;HIPK2
cg04730794	5	0.0253676	0.00659688	0.000130396	0.0708099	1			yes	DOCK2
cg24520381	17	-0.0286851	0.00746019	0.000130569	0.070822	1	0.0733464	1	no	PPP1R1B;PPP1R1B
cg26227523	15	0.00780713	0.00203149	0.000131732	0.0713711	1	0.0737473	1	no	PSTPIP1
cg20727124	21	-0.0304969	0.00793827	0.000132323	0.0715562	1	0.0737473	1	no	C21orf130
cg23097139	15	-0.0249276	0.00648902	0.000132446	0.0715562	1	0.0737473	1	no	SNUPN;SNUPN;SNUPN
cg23824902	1	-0.0310676	0.00808809	0.000132631	0.0715562	1	0.0737473	1	no	SLC25A33
cg06374185	3	-0.020636	0.00537261	0.000132771	0.0715562	1	0.0737473	1	no	LIMD1
cg07602984	1	0.0142553	0.00371131	0.00013283	0.0715562	1	0.0737473	1	no	FAM176B
cg00113051	11	0.00129412	0.000337014	0.000133302	0.0715928	1	0.0737477	1	no	PTPMT1;PTPMT1
cg18888520	19	-0.00276006	0.000718742	0.000133346	0.0715928	1	0.0737477	1	no	ZSCAN18;ZSCAN18;ZSCAN18;ZSCAN18
cg05578865	17	-0.0208384	0.00542716	0.000133428	0.0715928	1			yes	FOXK2
cg09187413	6	0.0243843	0.00635128	0.000133648	0.0715928	1			yes	TAP2;TAP2
cg10959498	10	-0.0245348	0.00639057	0.000133654	0.0715928	1	0.0737754	1	no	JMJD1C;JMJD1C
cg23751110	4	-0.0163322	0.00425614	0.000134687	0.0720643	1	0.0742022	1	no
cg15438548	10	-0.0173589	0.00452449	0.000135033	0.0721679	1	0.0742499	1	no
cg12402318	15	-0.0158439	0.0041307	0.000135613	0.0723958	1	0.0744253	1	no	TMOD3
cg01310029	3	-0.0222907	0.00581251	0.000135966	0.0725025	1			yes	IL5RA;IL5RA;IL5RA;IL5RA;IL5RA;IL5RA
cg21917349	15	0.0193635	0.00505104	0.000136703	0.0727416	1	0.0748799	1	no	APBA2;APBA2;APBA2;APBA2
cg11202380	1	-0.0147526	0.0038483	0.000136722	0.0727416	1			yes	AK2
cg22663933	7	-0.0213249	0.00556502	0.000137584	0.0731182	1	0.0752187	1	no	WIPI2;WIPI2;WIPI2;WIPI2;WIPI2
cg17736676	18	-0.00102863	0.000268493	0.000138147	0.0733347	1	0.0753821	1	no	TTC39C;TTC39C;TTC39C
cg04033850	12	-0.016856	0.00440042	0.000138367	0.0733691	1			yes
cg16920238	17	-0.00653668	0.00170809	0.000140548	0.0744424	1			yes	CCDC57
cg25488567	6	-0.0322863	0.00843882	0.000140949	0.0745009	1	0.0767647	1	no	FAM26F
cg08134680	1	-0.0245086	0.00640598	0.000140974	0.0745009	1			yes	EPHA10
cg23172995	5	-0.0192222	0.00502468	0.000141221	0.0745482	1			yes	ANXA6;ANXA6
cg20433447	1	-0.0159985	0.0041842	0.000142287	0.0750274	1	0.0773461	1	no	SSBP3;SSBP3;SSBP3
cg26185859	2	-0.0101347	0.00265115	0.00014273	0.0750982	1	0.0774259	1	no	BCL11A;BCL11A;BCL11A
cg01616745	2	-0.0188587	0.00493329	0.000142739	0.0750982	1			yes	OSBPL6
cg14983540	5	-0.0186034	0.00486703	0.000142976	0.0751391	1	0.0774259	1	no	SERINC5
cg14056357	19	-0.00239073	0.000625353	0.000143371	0.0752632	1			yes	ZNF229
cg13727957	9	-0.0153604	0.00402037	0.000143927	0.075407	1			yes	NAA35
cg00650614	10	-0.0261639	0.00684584	0.000144244	0.075407	1			yes
cg04432695	6	0.014841	0.00388524	0.000144421	0.075407	1			yes	FRS3
cg03562367	21	0.0309406	0.00810012	0.000144435	0.075407	1	0.0780681	1	no	USP25
cg16125725	15	0.0279328	0.00731272	0.000144442	0.075407	1			yes
cg21640749	17	-0.0217582	0.00569798	0.000145134	0.0756094	1	0.078159	1	no	RAB37;CD300LF
cg24423806	11	0.0253946	0.00665037	0.000145149	0.0756094	1	0.078159	1	no	ZDHHC24
cg07639982	10	-0.0189499	0.00496421	0.000145859	0.0758716	1			yes	CAMK1D;CAMK1D
cg06895913	5	0.0272799	0.00714677	0.000145974	0.0758716	1			yes	PDE4D;PDE4D
cg22286764	3	0.0245876	0.00644207	0.000146194	0.0759028	1	0.0785735	1	no
cg02311864	6	-0.0234621	0.00614854	0.000146683	0.0760712	1	0.0786251	1	no	TNFRSF21
cg05942111	12	-0.020646	0.00541093	0.00014684	0.0760712	1	0.0786251	1	no	RASSF3
cg15976636	6	-0.0207093	0.00542855	0.000147266	0.0761309	1	0.0787059	1	no	PACRG;PARK2;PACRG;PACRG;PARK2;PARK2
cg19745607	1	-0.0228606	0.00599252	0.000147277	0.0761309	1			yes
cg22637435	8	0.012523	0.00328302	0.000147563	0.0761953	1			yes	TRAPPC9;TRAPPC9
cg19475658	14	-0.0165618	0.0043429	0.000148067	0.0763015	1			yes
cg06355720	1	0.0286531	0.00751387	0.000148176	0.0763015	1			yes	S100A9
cg06216065	1	-0.0188711	0.00494971	0.000148631	0.0763015	1	0.0789874	1	no	ZDHHC18
cg13177873	20	-0.00345984	0.000907484	0.000148631	0.0763015	1	0.0789874	1	no	RRBP1;RRBP1
cg12565635	7	-0.0189864	0.00497998	0.000148651	0.0763015	1			yes	AGR2
cg15426006	13	0.02012	0.0052778	0.000148873	0.0763015	1	0.0789874	1	no	UBAC2;UBAC2;UBAC2
cg16760382	7	-0.0166216	0.00436014	0.000148898	0.0763015	1	0.0789874	1	no	VKORC1L1
cg13753868	19	-0.0276233	0.00724894	0.000149754	0.076601	1	0.0791755	1	no	ZNF556
cg09605317	16	-0.00215049	0.00056433	0.000149806	0.076601	1	0.0791755	1	no	DNAH3;TMEM159
cg04605532	1	0.0238397	0.00625732	0.000150215	0.0767271	1	0.0791951	1	no
cg13986355	14	-0.0365032	0.00958193	0.000150397	0.0767373	1	0.0791951	1	no	AKT1;AKT1;AKT1
cg15937266	1	-0.0216428	0.00568332	0.000151281	0.0771053	1			yes	DFFB
cg20691720	2	-0.0125264	0.00329168	0.000152863	0.0777745	1			yes	OXER1;OXER1
cg03285823	18	-0.00682327	0.00179256	0.000152923	0.0777745	1	0.0803772	1	no	NFATC1;NFATC1;NFATC1;NFATC1
cg11402303	8	0.00728926	0.00191579	0.000153482	0.0779749	1	0.0804951	1	no	VPS28;VPS28
cg17233452	4	-0.0158264	0.00416029	0.000153711	0.0780071	1	0.0804951	1	no	PHF17
cg27449258	21	-0.0384307	0.010107	0.000154741	0.0784458	1	0.0808865	1	no	ADARB1;ADARB1;ADARB1;ADARB1;ADARB1;ADARB1;ADARB1;C21orf122
cg05720511	6	-0.00795908	0.00209351	0.000155273	0.0786315	1			yes	PKIB;PKIB;PKIB
cg22539505	3	-0.00103805	0.000273185	0.000156589	0.0792129	1	0.0817032	1	no	IFRD2
cg16665335	5	-0.00762189	0.00200619	0.000156909	0.0792898	1	0.0817208	1	no	CCDC127
cg09717809	2	-0.00467785	0.00123192	0.000158086	0.0797993	1			yes	BOLA3;BOLA3
cg13164164	17	-0.0108645	0.00286255	0.000159182	0.0801211	1			yes	PMP22;PMP22;PMP22
cg24646951	15	-0.0151587	0.00399414	0.00015921	0.0801211	1	0.0825058	1	no
cg22855021	14	-0.0178291	0.00469784	0.000159262	0.0801211	1	0.0825058	1	no	TSHR
cg02273617	15	-0.00264436	0.000696829	0.000159547	0.0801211	1	0.0825058	1	no	LBXCOR1
cg23163722	3	0.0157022	0.00413797	0.00015957	0.0801211	1	0.0825058	1	no	CGGBP1;CGGBP1
cg27457201	17	0.0154782	0.00407953	0.000159903	0.0801931	1			yes	RPTOR;RPTOR
cg13234275	11	0.00553153	0.00145797	0.000160053	0.0801931	1	0.0826059	1	no	PHRF1
cg13666648	3	-0.0253527	0.0066845	0.000160764	0.0803802	1			yes	ZBTB20;ZBTB20;ZBTB20;ZBTB20;ZBTB20;ZBTB20
cg25722644	8	0.0272685	0.00718924	0.000160766	0.0803802	1			yes	XKR5
cg21303386	1	-0.00278319	0.000734092	0.000161832	0.0808278	1	0.0832984	1	no	RGS7;RGS7
cg01351327	13	-0.00776994	0.00204963	0.000162157	0.0808749	1	0.0832984	1	no	SPERT
cg25950520	2	-0.00925363	0.00244122	0.000162268	0.0808749	1	0.0832984	1	no	RALB
cg06367607	6	-0.0135385	0.00357199	0.000162518	0.0809142	1			yes
cg03411334	6	0.0227619	0.00600749	0.000163219	0.0810735	1	0.0835549	1	no	ZDHHC14;ZDHHC14
cg26803289	1	-0.0191764	0.00506136	0.000163328	0.0810735	1			yes	NPL
cg16710124	1	-0.0149111	0.00393561	0.000163352	0.0810735	1	0.0835549	1	no	ERI3
cg13547889	9	0.010336	0.00272855	0.00016385	0.0812352	1	0.0836597	1	no	NOTCH1
cg04557294	14	-0.0163944	0.0043292	0.000164503	0.0813079	1	0.0838437	1	no	KIAA0247
cg13168187	2	0.00418	0.00110385	0.000164722	0.0813079	1			yes	PKP4;PKP4
cg13353325	20	0.0219155	0.00578769	0.000164793	0.0813079	1			yes	GNAS;GNAS;GNAS;GNAS;GNAS;GNAS;GNAS;GNAS
cg11409022	1	-0.0104442	0.00275819	0.000164833	0.0813079	1	0.0838621	1	no	ST3GAL3;ST3GAL3;ST3GAL3;ST3GAL3;ST3GAL3;ST3GAL3;ST3GAL3;ST3GAL3;ST3GAL3;ST3GAL3
cg00852924	1	0.0186383	0.00492211	0.000164856	0.0813079	1			yes	TOR3A
cg16853770	12	-0.0240853	0.00636168	0.000165144	0.0813208	1	0.0838713	1	no	VPS37B
cg15835339	10	0.0270179	0.00713661	0.000165226	0.0813208	1			yes	SFTA1P
cg05864261	2	-0.020911	0.00552469	0.000165761	0.0814991	1	0.0840351	1	no	ABCG8;ABCG5
cg25533551	19	0.0180749	0.00477618	0.000166346	0.0816958	1			yes	CCDC114;CCDC114
cg00213281	2	-0.017116	0.00452326	0.000166506	0.0816958	1			yes	KIF5C;MIR1978
cg23895722	11	0.0260334	0.00688074	0.000166772	0.0817412	1			yes	C11orf45;KCNJ5
cg16225800	8	-0.0241803	0.00639242	0.000167306	0.081774	1	0.0844957	1	no
cg16347361	17	-0.0341278	0.00902221	0.00016731	0.081774	1			yes	TIMP2
cg23695504	1	-0.00418984	0.00110753	0.000167357	0.081774	1	0.0844957	1	no	C1orf229
cg26714425	5	0.018559	0.00490662	0.000167556	0.0817866	1	0.0844957	1	no
cg25608555	11	-0.0219112	0.0057943	0.000168068	0.0819522	1	0.084605	1	no	SERGEF
cg03074244	11	0.0306093	0.00809753	0.000169011	0.0823268	1	0.0849297	1	no	CD3D;CD3D;CD3D;CD3D
cg23436042	5	-0.0171445	0.00453664	0.000169655	0.0825459	1	0.0850323	1	no
cg04839835	1	-0.0233966	0.00619141	0.00016981	0.0825459	1	0.0850323	1	no
cg21187669	17	0.0266071	0.00704217	0.000170237	0.0826685	1	0.0850971	1	no	ATPAF2
cg15600124	3	-0.0135356	0.00358334	0.000170827	0.0827714	1			yes
cg20217257	11	0.0129403	0.00342531	0.000170847	0.0827714	1			yes	CCDC88B
cg04389533	11	-0.0219916	0.00582253	0.000171094	0.0827714	1	0.0853764	1	no
cg01238679	20	0.00188172	0.000498198	0.000171148	0.0827714	1			yes	MAPRE1;MAPRE1
cg13026550	6	0.00725002	0.00192034	0.000172361	0.0831051	1			yes	ZDHHC14;ZDHHC14
cg04588051	11	-0.0105771	0.00280175	0.000172391	0.0831051	1			yes	SBF2
cg09494876	5	0.0231898	0.00614321	0.000172519	0.0831051	1			yes
cg09130535	11	0.00373933	0.000990536	0.000172541	0.0831051	1			yes	ADRBK1
cg06235438	16	0.0188088	0.00498412	0.000173302	0.0833335	1	0.086148	1	no	ITGAL;ITGAL
cg00439392	17	0.00315226	0.000835329	0.00017338	0.0833335	1	0.086148	1	no
cg17547928	4	0.00750167	0.00198798	0.000173544	0.0833335	1	0.086148	1	no	PCGF3
cg02882487	8	-0.00879605	0.00233141	0.000173947	0.0834423	1	0.0861984	1	no	EXTL3
cg24678767	15	-0.0159265	0.00422192	0.00017433	0.0835412	1	0.0862386	1	no	CLK3
cg13850063	9	-0.0138294	0.00366798	0.000175649	0.0840163	1			yes
cg04180953	18	-0.0201618	0.00534758	0.000175676	0.0840163	1	0.0867547	1	no	DSC1;DSC1
cg21004565	12	-0.0392771	0.0104202	0.000176313	0.0841523	1			yes	CRADD
cg06179749	1	0.0080463	0.00213463	0.000176317	0.0841523	1	0.0869208	1	no	PHC2;PHC2
cg07216516	7	-0.0115741	0.00307094	0.00017664	0.0842215	1			yes	OR6B1
cg18738190	10	-0.0359068	0.00952867	0.000177127	0.0843687	1			yes	CHST3
cg02994326	7	0.00187716	0.000498302	0.000177895	0.0846142	1	0.0875481	1	no	SMURF1;SMURF1
cg05397010	15	-0.0119213	0.00316472	0.000178	0.0846142	1			yes	PLA2G4F;PLA2G4F
cg12380743	1	0.00316774	0.000841223	0.000178947	0.0848939	1	0.0877637	1	no
cg00442646	6	-0.0176472	0.0046863	0.000178947	0.0848939	1	0.0877637	1	no	OSTCL
cg09575521	17	-0.0122221	0.003248	0.00018085	0.0857104	1	0.0885448	1	no	B3GNTL1
cg18772573	17	-0.0259338	0.00689528	0.000182117	0.0862247	1	0.0889808	1	no	CPSF4L;CPSF4L
cg22494725	22	0.0205193	0.00545634	0.000182486	0.0862293	1			yes	CSNK1E;CSNK1E
cg03345668	1	0.0214128	0.00569403	0.000182606	0.0862293	1	0.0889808	1	no	MOBKL2C;MOBKL2C
cg23468453	10	-0.0153307	0.00407691	0.000182674	0.0862293	1	0.0889808	1	no	ASCC1
cg23922867	18	0.00181918	0.000483838	0.000183024	0.0863087	1	0.0889999	1	no	WDR7;WDR7
cg04822495	12	0.00479912	0.00127652	0.000183348	0.0863571	1	0.0890061	1	no	PLXNC1
cg06189670	12	-0.0203291	0.00540874	0.000183941	0.0863571	1	0.0890387	1	no	STX2;STX2
cg00313876	13	-0.00727799	0.0019365	0.000184158	0.0863571	1			yes	NUFIP1;KIAA1704
cg02760553	17	-0.00165538	0.00044053	0.000184562	0.0863571	1	0.0890387	1	no	ACOX1;ACOX1;C17orf106
cg01503065	4	0.00364858	0.000970985	0.000184661	0.0863571	1			yes	DCHS2;DCHS2
cg07828169	5	-0.0222288	0.00591575	0.000184677	0.0863571	1	0.0890387	1	no	SEPT8
cg07633835	10	-0.02019	0.00537326	0.000184744	0.0863571	1	0.0890387	1	no	FBXO18;FBXO18
cg20618651	4	0.0196024	0.00521712	0.000184877	0.0863571	1			yes	EXOC1;EXOC1;EXOC1
cg19535004	11	-0.020239	0.00538664	0.000184878	0.0863571	1			yes
cg13070738	7	-0.0140654	0.00374354	0.000184973	0.0863571	1	0.0890387	1	no	ARHGEF5
cg12389611	11	-0.0263011	0.00700063	0.000185135	0.0863571	1			yes
cg13403259	9	-0.0202445	0.00538962	0.000185647	0.086481	1			yes
cg22818556	3	0.00307274	0.000818068	0.000185767	0.086481	1	0.0892708	1	no
cg02190742	17	-0.0119681	0.00318719	0.000186472	0.0867242	1	0.0894595	1	no	MAP3K3;MAP3K3
cg07159094	2	-0.0185857	0.00495161	0.000187671	0.087073	1			yes
cg16905822	10	-0.0202787	0.00540276	0.000187706	0.087073	1	0.0899004	1	no	LARP4B
cg25105522	17	-0.0319207	0.00850473	0.000187775	0.087073	1			yes	MAP3K14
cg06996254	12	-0.0144127	0.0038402	0.000187979	0.0870824	1			yes
cg02236679	16	-0.0130913	0.00348895	0.000188652	0.0872431	1	0.0902024	1	no	WWOX
cg21575634	12	-0.0241606	0.00643931	0.000188695	0.0872431	1			yes	STX2;STX2
cg08889480	10	-0.0177567	0.00473352	0.000189276	0.0874264	1	0.0903499	1	no	ANXA8L2
cg24876345	4	-0.0134238	0.00357994	0.000190454	0.0878847	1			yes
cg09661337	16	-0.00300485	0.000802246	0.00019363	0.0892629	1	0.0922739	1	no	TAOK2;TAOK2
cg23044178	11	-0.0188629	0.00503628	0.000193877	0.0892701	1			yes	MICAL2
cg05543520	3	-0.0141647	0.00378237	0.000194023	0.0892701	1	0.0923074	1	no	LRIG1
cg06118338	11	-0.0182267	0.00486782	0.000194494	0.0893998	1			yes	TSG101
cg05144642	3	0.0104152	0.00278257	0.00019547	0.089703	1			yes
cg27040525	19	-0.0204188	0.00545552	0.000195669	0.089703	1	0.092936	1	no	SIGLEC8
cg20626045	10	-0.0119204	0.00318488	0.000195722	0.089703	1			yes	RASSF4
cg04362858	3	-0.00606707	0.00162144	0.000196492	0.0899685	1	0.093172	1	no
cg14768164	2	0.0173426	0.00463693	0.000197728	0.0904469	1			yes	GTDC1;GTDC1
cg14255062	9	-0.0404784	0.0108247	0.000198239	0.0905933	1			yes	PSMD5;LOC253039
cg20661965	10	-0.00678504	0.00181472	0.000198689	0.0906457	1			yes	ANXA8L2;ANXA8L2
cg11900210	18	0.0217766	0.00582421	0.000198737	0.0906457	1	0.0940551	1	no	BRUNOL4;BRUNOL4;BRUNOL4;BRUNOL4
cg12271022	4	0.0149344	0.00399482	0.000199012	0.0906835	1	0.0940551	1	no	PPBPL1
cg08208133	11	0.00608279	0.00162752	0.000199926	0.0910125	1	0.0943313	1	no	HTR3A;HTR3A;HTR3A
cg16717546	7	-0.0182947	0.00489611	0.000200495	0.0911837	1			yes
cg02773698	11	-0.0246577	0.00660141	0.000201563	0.0915812	1			yes	FCHSD2
cg07173760	19	-0.0251773	0.00674177	0.000202067	0.0917223	1			yes	CLC
cg18597415	19	-0.0127481	0.0034139	0.00020246	0.0918125	1			yes	CLC
cg02386311	16	-0.015375	0.00411828	0.000203525	0.0922071	1	0.0958266	1	no	RUNDC2A
cg00987534	7	-0.0254849	0.00682805	0.000203766	0.0922277	1	0.0958266	1	no
cg16288872	1	-0.0112831	0.0030231	0.00020401	0.0922501	1			yes	RAB7L1;RAB7L1;RAB7L1;RAB7L1
cg03955121	1	-0.0230757	0.00618497	0.000205094	0.0925231	1	0.0962612	1	no
cg09934309	16	-0.00602279	0.00161435	0.000205145	0.0925231	1			yes	COG7
cg08698580	2	-0.0084777	0.00227259	0.000205363	0.0925231	1	0.0962612	1	no	GIGYF2;GIGYF2;GIGYF2;GIGYF2
cg18380211	5	-0.024001	0.00643405	0.00020544	0.0925231	1			yes	CHD1
cg15006973	1	-0.0140325	0.00376197	0.000205592	0.0925231	1			yes	GJA4
cg12260934	17	-0.0155005	0.00415597	0.00020599	0.092614	1	0.0963969	1	no	SEPT9;SEPT9;SEPT9;SEPT9;SEPT9
cg02243785	1	-0.00283853	0.000761198	0.000206465	0.0927393	1	0.0964611	1	no	LPHN2
cg10555106	1	-0.0274765	0.0073778	0.000210353	0.0943961	1	0.0981174	1	no	LOC388588
cg17012202	6	0.00314612	0.000845006	0.000211256	0.0947116	1			yes	NEU1;NEU1
cg24039019	2	0.00351698	0.000945012	0.000212484	0.0950864	1	0.0987939	1	no	MCFD2;TTC7A;MCFD2
cg16419054	14	0.0150253	0.0040373	0.000212494	0.0950864	1	0.0987939	1	no	PACS2;PACS2
cg08459430	5	0.011363	0.00305364	0.000212921	0.0951872	1	0.0988315	1	no	RPS23
cg16472853	2	-0.0116435	0.00313005	0.000213905	0.0955368	1			yes	THADA;THADA
cg16727231	6	0.0330391	0.00888252	0.000214196	0.0955767	1	0.0992624	1	no	HECA
cg12801469	3	0.00160621	0.000431907	0.00021477	0.0957424	1			yes	MST1;RNF123
cg19991780	3	0.0216216	0.0058199	0.000217925	0.0970573	1			yes	RAB7A
cg09929187	12	-0.0202654	0.00545632	0.000218787	0.0973295	1	0.101226	1	no
cg17304025	7	-0.0175749	0.00473217	0.000218947	0.0973295	1			yes	OR6B1
cg04657146	19	0.0189306	0.00509313	0.00021933	0.097408	1	0.101313	1	no	HOOK2;HOOK2
cg03652525	3	-0.0256283	0.00690291	0.000220219	0.0977113	1	0.10156	1	no
cg06407137	17	-0.0150493	0.00405448	0.000220792	0.0978734	1	0.10166	1	no	CD300LB
cg02977682	12	-0.0211769	0.00570597	0.000221198	0.0979618	1			yes	DERA
cg00201760	16	0.0207959	0.00560376	0.000221549	0.0979696	1	0.10173	1	no	IL27
cg06476591	13	0.00406089	0.00109435	0.000221656	0.0979696	1	0.10173	1	no	MLNR
cg24349745	6	-0.0117615	0.00316974	0.000221837	0.0979696	1			yes	NOTCH4
cg23573114	20	-0.0149343	0.00402664	0.000223271	0.0984651	1			yes	LOC647979
cg10692528	12	-0.0342676	0.00924013	0.000223549	0.0984651	1			yes	NCAPD2
cg18739367	8	0.0178949	0.00482512	0.000223584	0.0984651	1	0.102449	1	no
cg14230719	9	0.00828438	0.0022339	0.000223939	0.09853	1	0.102449	1	no
cg12914014	16	-0.011516	0.0031063	0.000224852	0.0988395	1			yes	USP7
cg03638781	16	0.00392428	0.00105859	0.000225306	0.0989471	1			yes	PRKCB;PRKCB
cg03758697	15	-0.0265339	0.00716015	0.000225978	0.0991504	1	0.103217	1	no	FAM174B
cg18563860	20	-0.0293522	0.00792416	0.000227457	0.0996937	1	0.103667	1	no	CTSZ
cg25917732	10	-0.0149729	0.00404246	0.000227688	0.0996937	1	0.103667	1	no	STK32C
cg00373554	7	0.00637316	0.00172071	0.000227849	0.0996937	1			yes	RUNDC3B;ABCB1;RUNDC3B;RUNDC3B
cg15241074	2	-0.0221869	0.00599297	0.000229172	0.10018	1	0.104112	1	no	TRIB2;TRIB2
cg03770147	2	-0.00110279	0.000297897	0.000229394	0.100184	1	0.104112	1	no	KLF7
cg20063095	2	0.0282826	0.00764147	0.000230019	0.100365	1			yes
cg16978168	6	-0.0139089	0.00375905	0.000230977	0.10069	1	0.104664	1	no	EZR;EZR
cg15787227	7	-0.0167769	0.00453485	0.000231498	0.100824	1			yes
cg25689499	17	-0.036866	0.00996685	0.000232105	0.100885	1	0.104783	1	no	METRNL
cg00459816	17	-0.0077701	0.00210088	0.000232483	0.100885	1	0.104783	1	no	ERBB2;ERBB2
cg00572560	10	0.0151927	0.00410791	0.000232648	0.100885	1			yes
cg23728471	17	-0.0156302	0.00422641	0.000232684	0.100885	1	0.104783	1	no	SLC4A1
cg06302118	12	-0.00260774	0.000705139	0.000232704	0.100885	1	0.104783	1	no	GALNT6
cg04864179	7	0.0206404	0.00558167	0.000233072	0.100952	1	0.104783	1	no	IRF5;IRF5;IRF5;IRF5;IRF5;IRF5;IRF5
cg10099827	16	-0.0227339	0.00614898	0.000233629	0.1011	1			yes
cg19305527	2	-0.0124024	0.00335634	0.000235423	0.101783	1	0.105674	1	no	CUL3
cg18842187	6	0.0261289	0.00707319	0.000236437	0.102129	1	0.105963	1	no	ITPR3
cg14468280	20	-0.0147911	0.00400454	0.000236908	0.102239	1	0.106008	1	no	ZNFX1
cg12069540	10	-0.0206691	0.00559716	0.000237712	0.102404	1			yes	C10orf58;C10orf58
cg12312988	2	0.00192349	0.00052089	0.000237724	0.102404	1	0.106207	1	no	SOX11
cg12043019	22	0.00422636	0.00114468	0.000238202	0.102517	1	0.106254	1	no	PIM3
cg15749157	19	-0.0365566	0.00990307	0.000238861	0.102707	1	0.106382	1	no	MUM1;MUM1
cg15656310	2	0.00285582	0.000773744	0.000239411	0.10285	1	0.106461	1	no	USP39
cg11209521	1	-0.0184531	0.00500162	0.000240725	0.10332	1			yes	GNG12
cg10799327	3	-0.0229304	0.00621557	0.000241059	0.10337	1			yes
cg21193744	8	-0.0166449	0.0045127	0.00024167	0.103538	1			yes	ANGPT2;ANGPT2;ANGPT2;MCPH1
cg02104952	1	-0.0238078	0.00645605	0.00024236	0.10374	1	0.107605	1	no
cg02305412	1	-0.0145252	0.00393943	0.000242916	0.103884	1			yes
cg00320301	5	-0.0306911	0.00832478	0.000243259	0.103936	1	0.107814	1	no	SLIT3
cg00286717	11	-0.0189124	0.00513037	0.000243584	0.103981	1	0.107814	1	no	C11orf42
cg15206171	6	-0.00540014	0.00146519	0.00024429	0.104189	1			yes	KIFC1
cg10790060	19	0.0162767	0.00441663	0.000244566	0.104212	1			yes	SPHK2
cg04981758	1	-0.0215609	0.00585129	0.00024507	0.104333	1	0.108304	1	no	TESK2
cg21931263	5	-0.0210759	0.00572139	0.00024611	0.104664	1	0.108596	1	no
cg23990334	8	-0.00869054	0.00235923	0.000246366	0.104664	1			yes	TRAPPC9;TRAPPC9
cg07394400	1	-0.0136831	0.00371488	0.00024651	0.104664	1	0.108605	1	no	RCC2;RCC2
cg15787985	3	-0.022433	0.00609107	0.000246903	0.104736	1	0.10861	1	no	MAP6D1
cg22993154	6	0.0148523	0.00403436	0.000248326	0.105246	1			yes
cg23822407	8	-0.0125452	0.00340813	0.000248744	0.105328	1	0.109252	1	no	ZHX2
cg00972246	1	-0.0151436	0.0041145	0.000249128	0.105397	1	0.109253	1	no
cg13239041	11	-0.0184214	0.00500697	0.000250482	0.105875	1	0.109679	1	no	SLC35C1;SLC35C1;SLC35C1
cg25720264	12	0.0240169	0.00653154	0.000252481	0.106625	1	0.11028	1	no	PLEKHA5;PLEKHA5
cg24012880	11	0.0314659	0.00855882	0.000253093	0.106631	1			yes	TSPAN18
cg03681057	5	-0.0223303	0.006074	0.000253169	0.106631	1	0.11028	1	no
cg22274234	12	0.0117503	0.00319601	0.000253302	0.106631	1	0.11028	1	no	KCTD10
cg20281375	19	-0.00581088	0.00158057	0.000253397	0.106631	1	0.11028	1	no
cg03269757	2	-0.0346589	0.00943242	0.000255042	0.107227	1			yes	ATL2;ATL2;ATL2
cg03860054	16	0.0213844	0.00582087	0.000255715	0.107415	1	0.111119	1	no	SLC6A2
cg01620379	14	0.0306198	0.00833705	0.000256714	0.107739	1	0.111384	1	no	RNASE11
cg27279839	6	-0.012908	0.00351487	0.000257065	0.10779	1			yes	TMEM181
cg26033504	1	-0.0191928	0.00522759	0.000257998	0.107972	1	0.111543	1	no	CSRP1;CSRP1
cg25773447	21	-0.0121143	0.00329971	0.000258129	0.107972	1			yes	TTC3;TTC3
cg03459809	1	-0.0154258	0.00420188	0.000258281	0.107972	1	0.111543	1	no	EPHX1;EPHX1;EPHX1
cg08020574	16	0.0021171	0.000576695	0.00025851	0.107972	1	0.111543	1	no	ANKRD11
cg14443640	18	0.0180075	0.0049056	0.00025864	0.107972	1	0.111543	1	no	LPIN2
cg08939394	1	0.0165511	0.00450912	0.000259123	0.108078	1			yes
cg06043908	8	-0.0261839	0.00713511	0.000259716	0.10823	1			yes
cg09948350	2	0.0268866	0.00732745	0.000260136	0.10831	1	0.112019	1	no	ASPRV1;ASPRV1
cg11009736	2	0.0216038	0.00588837	0.00026068	0.108441	1	0.112072	1	no	MARCO
cg16637188	13	0.0277472	0.00756382	0.000261043	0.108497	1	0.112072	1	no	TFDP1;TFDP1
cg12818699	6	-0.013294	0.00362441	0.000261521	0.1086	1	0.112108	1	no	FAM65B;FAM65B;FAM65B
cg01422009	16	0.0273677	0.0074627	0.000262178	0.108777	1			yes	MPG
cg19273694	2	-0.0147853	0.00403192	0.000262446	0.108793	1			yes	MFSD2B
cg01881464	21	-0.00826715	0.00225497	0.000263344	0.10907	1	0.112689	1	no
cg27442349	19	-0.0232788	0.00635028	0.000263662	0.109106	1	0.112689	1	no	SIRT2;SIRT2;NFKBIB;NFKBIB
cg27288091	16	-0.0151629	0.00413725	0.000264481	0.109349	1	0.112813	1	no	COX4I1
cg19331876	21	-0.0139522	0.00380702	0.000264743	0.109362	1	0.112813	1	no	TTC3;TTC3
cg04573653	7	-0.0152864	0.00417251	0.000265923	0.109753	1			yes	JAZF1
cg09396032	16	0.0110173	0.00300778	0.000266651	0.109958	1			yes	KIAA0182;KIAA0182
cg22445447	15	-0.0144714	0.00395188	0.000267662	0.110278	1			yes	RTF1
cg14326743	9	-0.0240398	0.00656578	0.000268173	0.110393	1			yes	ERP44
cg03274401	8	-0.0165703	0.00452732	0.000269528	0.110854	1	0.114681	1	no	ZDHHC2
cg24894783	5	0.0251004	0.00686008	0.000270717	0.111247	1			yes	ANKRD33B
cg08404225	3	-0.0246064	0.00672786	0.000272301	0.1118	1	0.115689	1	no	IL5RA;IL5RA;IL5RA;IL5RA;IL5RA;IL5RA;IL5RA;IL5RA;IL5RA;IL5RA;IL5RA;IL5RA
cg17294237	8	-0.00235718	0.000644531	0.000272785	0.111902	1			yes	PSD3
cg00277591	17	0.0241204	0.00659905	0.000274662	0.112574	1			yes	ANKFY1
cg01636910	1	-0.0253925	0.00694806	0.000275233	0.112711	1			yes	BCL10
cg02624737	8	0.0063808	0.00174624	0.00027591	0.11289	1	0.117048	1	no	NRBP2
cg24876035	19	0.0199123	0.00545091	0.000276908	0.1132	1	0.117298	1	no	KIAA1543;KIAA1543
cg19270623	11	-0.0100467	0.00275043	0.000277196	0.11322	1			yes	CNGA4
cg18870064	10	0.00318243	0.00087143	0.000278109	0.113495	1			yes	IKZF5;IKZF5;ACADSB
cg06244417	9	0.0159491	0.00436768	0.0002784	0.113516	1			yes	FCN1
cg14190451	11	-0.0228554	0.00626138	0.000279879	0.114021	1			yes	AMICA1;AMICA1;AMICA1
cg04668137	13	-0.0252648	0.00692295	0.000280734	0.11417	1	0.118743	1	no	MIPEP
cg20460514	2	-0.0143552	0.0039335	0.000280754	0.11417	1			yes	LPIN1
cg18777311	3	0.0241274	0.00661164	0.000280969	0.11417	1			yes	PPP4R2
cg14292528	6	0.00489398	0.00134119	0.000281269	0.11419	1			yes	TAPBP;TAPBP;RGL2;RGL2
cg25877009	8	-0.00850857	0.00233191	0.000281502	0.11419	1	0.118891	1	no
cg07573020	5	0.0232643	0.00637871	0.000283156	0.114763	1	0.119414	1	no	ANKH
cg17003143	14	-0.015791	0.00433071	0.00028426	0.115112	1	0.119703	1	no	C14orf73
cg05886087	2	0.0116922	0.00320696	0.00028505	0.115333	1	0.119859	1	no
cg05958985	16	-0.0312045	0.00856161	0.000286047	0.115574	1	0.120101	1	no	ZFPM1
cg26109393	14	-0.0235334	0.00645736	0.000286136	0.115574	1			yes
cg26516974	6	-0.0218076	0.00598471	0.000286734	0.115717	1			yes
cg11079619	7	-0.0179113	0.00491626	0.000287408	0.115872	1			yes	INHBA;LOC285954;INHBA;LOC285954
cg04635021	16	0.0196713	0.0053993	0.000287608	0.115872	1	0.12058	1	no
cg25683989	12	-0.0150338	0.00412756	0.00028847	0.116121	1	0.120764	1	no	HVCN1;HVCN1
cg15349559	21	-0.0201334	0.00552854	0.000289115	0.116208	1			yes	ADARB1;ADARB1;ADARB1;ADARB1;ADARB1;ADARB1;ADARB1
cg15279832	6	-0.0220491	0.00605462	0.000289179	0.116208	1			yes
cg25975818	17	0.0114731	0.00315067	0.000289493	0.116236	1			yes	ENPP7
cg06668555	8	-0.0026019	0.000714638	0.000290241	0.116437	1	0.121324	1	no	FAM135B
cg26413708	6	-0.0199391	0.00547728	0.000290657	0.116481	1	0.121324	1	no	TRERF1
cg06422467	6	-0.0159801	0.00438939	0.000290842	0.116481	1			yes
cg06363243	16	0.0374228	0.0102819	0.000291395	0.116603	1			yes	IFT140
cg20133901	3	-0.00533901	0.00146711	0.000292187	0.116772	1	0.121676	1	no	RAD54L2
cg16046667	20	-0.0586759	0.0161252	0.000292406	0.116772	1			yes	C20orf117;C20orf117
cg14709239	2	0.0282578	0.00776708	0.000293137	0.116772	1	0.121676	1	no
cg03324578	3	-0.002886	0.000793257	0.000293176	0.116772	1	0.121676	1	no
cg21717508	11	-0.0352747	0.00969622	0.000293281	0.116772	1	0.121676	1	no	SNX15;SNX15
cg11934832	18	-0.0179059	0.00492195	0.000293299	0.116772	1			yes
cg07500976	19	-0.00145955	0.000401155	0.000293956	0.116933	1	0.121676	1	no	IER2;STX10;IER2
cg26508444	10	-0.0226221	0.00621967	0.000294195	0.116933	1	0.121676	1	no	FAM53B
cg00573504	5	-0.0138234	0.00380074	0.000294478	0.116947	1	0.121676	1	no
cg17713161	17	-0.0260803	0.00717217	0.000295149	0.117115	1	0.121777	1	no	C17orf28
cg08456334	1	-0.0289717	0.00797071	0.000296918	0.117718	1	0.122331	1	no	PI4KB;PI4KB
cg10083258	15	-0.0190538	0.00524441	0.000298746	0.118343	1	0.122907	1	no
cg08124634	14	0.0114259	0.00314509	0.000299013	0.11835	1			yes	NIN;NIN;NIN;NIN
cg09057033	8	0.00374567	0.00103112	0.000299354	0.118386	1			yes
cg10387956	15	-0.0230841	0.00635789	0.000301467	0.119122	1			yes	HEXA
cg07043044	5	0.0194131	0.00534739	0.000301884	0.119187	1			yes	ADAMTS12
cg13389508	8	0.0179483	0.0049445	0.000302521	0.119261	1	0.124125	1	no	PLEC1;PLEC1;PLEC1;PLEC1;PLEC1;PLEC1;PLEC1;PLEC1
cg04986931	22	-0.0208685	0.00574918	0.000302574	0.119261	1	0.124125	1	no
cg05372963	16	0.0276695	0.00762833	0.000305569	0.120341	1	0.125173	1	no	ABAT;ABAT;ABAT
cg18470038	12	-0.0174197	0.00480392	0.000306813	0.12073	1	0.125503	1	no	ANO6;ANO6;ANO6;ANO6
cg14047561	6	-0.026595	0.00732933	0.000307152	0.120763	1			yes	HCG26
cg00986119	5	-0.0142895	0.00394138	0.000307554	0.120821	1	0.125588	1	no	SERINC5
cg07313882	17	0.00513248	0.00141577	0.0003079	0.120856	1	0.125588	1	no	TMC6;TMC6
cg04141008	16	-0.0224079	0.00618226	0.000308673	0.121059	1	0.125725	1	no	CREBBP;CREBBP
cg22322184	19	0.00375699	0.00103686	0.000310103	0.121519	1			yes	RETN
cg05988605	8	-0.0236164	0.00651893	0.000310831	0.121704	1	0.126423	1	no	PNOC
cg07196347	20	0.0237537	0.00655753	0.000311314	0.121792	1			yes
cg12786452	17	-0.00448248	0.00123791	0.000313157	0.122412	1	0.127189	1	no	TEX2
cg16343272	12	-0.0242936	0.00670992	0.00031364	0.1225	1	0.127199	1	no	CS
cg13410877	18	-0.0021813	0.000602569	0.000314074	0.122568	1	0.127199	1	no	NEDD4L;NEDD4L;NEDD4L
cg11045198	6	-0.0172898	0.00477735	0.000315128	0.12282	1	0.127446	1	no
cg04676388	15	0.0197756	0.00546458	0.000315405	0.12282	1			yes	DET1;DET1;DET1
cg13872812	3	-0.0189014	0.00522307	0.000315499	0.12282	1			yes	BBX;BBX
cg07814932	1	0.0312044	0.00862627	0.000317212	0.123311	1	0.12798	1	no	ADAM30
cg18211585	6	-0.0174851	0.00483376	0.000317345	0.123311	1	0.12798	1	no
cg12251459	2	-0.0149487	0.00413278	0.000317542	0.123311	1			yes	LRRFIP1;LRRFIP1;LRRFIP1;LRRFIP1;LRRFIP1
cg17940256	2	-0.0181311	0.00501421	0.000319011	0.123779	1	0.128471	1	no
cg08008144	8	-0.0230144	0.0063655	0.000319512	0.123872	1	0.128492	1	no
cg07915117	1	-0.0180925	0.0050046	0.000319861	0.123906	1			yes
cg16859924	17	0.00196798	0.000544408	0.000320226	0.123946	1	0.128598	1	no	CYTSB;CYTSB;CYTSB;CYTSB
cg25563616	16	-0.00124347	0.000344171	0.000322604	0.124764	1	0.129371	1	no	CARHSP1;CARHSP1;CARHSP1
cg06182359	1	-0.0211421	0.0058528	0.00032337	0.124958	1	0.129497	1	no	PFDN2;NIT1
cg17759595	8	0.00721847	0.00199874	0.000324444	0.125224	1			yes	DPYSL2
cg15042302	7	0.0280249	0.00776027	0.000324588	0.125224	1			yes	PKD1L1
cg00712510	10	-0.0212086	0.00587418	0.000325602	0.125513	1			yes	HK1;HK1;HK1;HK1
cg22962123	7	0.0116903	0.00323826	0.000326202	0.125642	1	0.130448	1	no	HOXA3;HOXA3;HOXA3;HOXA3
cg08410691	7	-0.0189933	0.00526206	0.000326858	0.125792	1			yes	ELFN1
cg17501823	12	-0.0372631	0.0103244	0.000327165	0.125808	1	0.130651	1	no	SLC38A4;SLC38A4
cg20721467	10	-0.013914	0.00385598	0.000328168	0.126088	1			yes	MYST4
cg09597192	6	-0.0200327	0.00555205	0.000328516	0.126088	1			yes	AGPAT1;AGPAT1
cg06494199	17	0.0178391	0.00494433	0.000328693	0.126088	1			yes	LPO;LPO;LPO;LPO;LPO
cg07168142	17	-0.00886098	0.00245677	0.000330834	0.126766	1	0.131736	1	no	HSPB9;KAT2A
cg14908994	19	-0.0192115	0.00532775	0.000331264	0.126766	1	0.131736	1	no
cg21655923	2	-0.0225802	0.00626174	0.000331264	0.126766	1	0.131736	1	no	WDR54
cg16386158	2	-0.0209339	0.00580617	0.000331892	0.126904	1			yes	IL1RL1
cg02978140	1	0.0177843	0.00493328	0.000332788	0.127137	1	0.132158	1	no
cg10552189	2	-0.00678701	0.00188288	0.00033304	0.127137	1			yes	NCRNA00164
cg23059461	10	0.00546307	0.00151568	0.00033354	0.127225	1	0.132273	1	no	PRF1;PRF1
cg18575532	17	-0.00460516	0.00127792	0.000334388	0.127446	1			yes	PPP1R1B;PPP1R1B
cg10136773	11	0.00818915	0.00227289	0.000334997	0.127466	1	0.13253	1	no	SESN3
cg13673536	9	-0.0227681	0.0063193	0.00033512	0.127466	1			yes	PIP5K1B;FAM122A;FAM122A
cg23147443	7	-0.051556	0.0143101	0.00033525	0.127466	1	0.13253	1	no	KCNH2;KCNH2;KCNH2
cg13220287	6	-0.0010795	0.000299738	0.000336972	0.127782	1	0.13253	1	no
cg13760935	11	-0.00364212	0.00101121	0.000337021	0.127782	1	0.13253	1	no	APLP2;APLP2;APLP2;APLP2;APLP2;APLP2
cg00819078	5	0.0241028	0.00669285	0.000337222	0.127782	1	0.13253	1	no	FAM134B
cg26874367	2	0.00339018	0.00094138	0.000337277	0.127782	1	0.13253	1	no
cg15441006	4	-0.0182252	0.00506107	0.000337432	0.127782	1	0.13253	1	no	SLC7A11
cg23205629	8	-0.0196911	0.00546926	0.000338375	0.128037	1	0.132718	1	no	RNF122
cg10020890	16	-0.0148565	0.00412689	0.000338924	0.128142	1	0.132751	1	no
cg24911837	7	-0.029846	0.00829351	0.000340432	0.128519	1	0.133159	1	no	CCT6P1
cg07564598	17	-0.0147661	0.00410253	0.000340464	0.128519	1			yes	WSB1;WSB1
cg11841863	3	-0.0218541	0.00607315	0.000340808	0.128546	1			yes	TOP2B
cg02156380	1	-0.00309448	0.000860072	0.000341454	0.128662	1	0.133275	1	no	KIAA1614
cg04120520	16	-0.0173055	0.00481002	0.00034166	0.128662	1	0.133275	1	no	KIAA0182;KIAA0182
cg21052788	7	0.00820045	0.00227964	0.000342369	0.128826	1			yes	PTPRN2;PTPRN2;PTPRN2
cg08036492	17	0.0251188	0.0069833	0.000342676	0.12884	1			yes	COX10
cg07805029	1	0.0257689	0.00716547	0.000343612	0.129089	1	0.133854	1	no	GFI1
cg17874053	1	0.00787506	0.00219103	0.000346342	0.130011	1			yes	LYST;MIR1537
cg16781287	11	-0.0220039	0.0061234	0.000347323	0.130276	1			yes	UBE4A
cg07467649	7	0.0198494	0.00552541	0.000348912	0.130769	1	0.135667	1	no	BAZ1B
cg22957691	2	0.024952	0.00694683	0.000349372	0.130837	1	0.135667	1	no	FEZ2;FEZ2
cg23990557	15	-0.0249227	0.00693951	0.000349953	0.130927	1	0.135667	1	no	IGF1R
cg20359565	17	0.0191151	0.00532269	0.000350165	0.130927	1	0.135667	1	no	LOC388387
cg03916364	12	-0.0158021	0.0044008	0.000350886	0.131093	1	0.135762	1	no
cg11398517	20	-0.0248867	0.00693332	0.000352581	0.131622	1	0.136234	1	no	GTSF1L;GTSF1L;GTSF1L;GTSF1L
cg23641108	6	-0.0268938	0.00749424	0.000353696	0.131934	1	0.13648	1	no	RPS6KA2
cg07698196	7	-0.0238054	0.00663447	0.000354307	0.132058	1			yes	LOC100128542
cg25924746	13	-0.0332022	0.00925518	0.000355269	0.132216	1	0.136903	1	no	IRS2
cg07277129	5	-0.0103338	0.00288042	0.00035529	0.132216	1			yes
cg26138846	6	-0.0248255	0.00692117	0.000355997	0.132291	1			yes	SLC44A4
cg05366983	19	0.00156888	0.000437412	0.000356197	0.132291	1	0.136929	1	no	SPPL2B;SPPL2B;LSM7
cg07998558	7	-0.0116674	0.00325302	0.00035633	0.132291	1	0.136929	1	no	KCNH2;KCNH2;KCNH2
cg23701314	15	-0.0222255	0.0061973	0.000356774	0.132352	1	0.136929	1	no	UBR1
cg10583485	1	-0.0182425	0.00508943	0.000359397	0.13322	1			yes	DOCK7
cg05758117	2	-0.00763751	0.00213092	0.000359798	0.133265	1	0.137876	1	no	GALM
cg21355619	7	0.0133728	0.00373158	0.000360457	0.133385	1	0.137876	1	no	COX19
cg13557337	7	-0.0310983	0.00867833	0.000360688	0.133385	1	0.137876	1	no
cg05072552	11	-0.0310916	0.00867749	0.000361206	0.133472	1			yes	CFL1
cg13936972	19	0.0136076	0.00379843	0.00036207	0.133687	1			yes	PPAN-P2RY11;P2RY11;PPAN
cg16528585	14	-0.028848	0.00805479	0.000363321	0.134044	1	0.138697	1	no	FNTB
cg12549908	10	0.0314481	0.0087819	0.000363949	0.134171	1	0.138751	1	no
cg25112590	17	-0.00874398	0.00244202	0.000364486	0.134265	1			yes
cg03113867	11	0.0220951	0.00617217	0.000365616	0.134576	1	0.139201	1	no
cg02647866	6	0.0203727	0.00569331	0.000367608	0.135204	1			yes
cg11608958	2	0.018032	0.00503993	0.000368328	0.135227	1			yes
cg04036920	11	0.0261599	0.00731181	0.000368431	0.135227	1			yes	C11orf41
cg05078091	11	-0.0130188	0.00363892	0.000368671	0.135227	1			yes	APLP2;APLP2;APLP2;APLP2;APLP2;APLP2
cg21589375	5	-0.0169985	0.00475156	0.000368841	0.135227	1			yes	MYOT;MYOT
cg25150721	1	-0.0193954	0.005422	0.000369282	0.135227	1	0.14031	1	no	CDC14A;CDC14A;CDC14A
cg20534997	10	0.00230676	0.000644892	0.00036951	0.135227	1	0.14031	1	no	FAM13C;FAM13C;FAM13C;FAM13C
cg08399444	12	0.0276985	0.0077443	0.000370001	0.135227	1			yes	GSG1;GSG1;GSG1;GSG1;GSG1;GSG1
cg02338345	10	-0.023818	0.00665959	0.000370201	0.135227	1			yes	PDLIM1
cg12774429	14	-0.0103456	0.00289257	0.000370242	0.135227	1	0.140339	1	no	CHD8;CHD8;SUPT16H
cg21229179	9	-0.0181191	0.00506655	0.000370568	0.135232	1	0.140339	1	no	NACC2
cg03101058	17	-0.018429	0.00515356	0.0003709	0.135232	1			yes	CPSF4L
cg09101767	6	-0.0101861	0.00284859	0.000371114	0.135232	1	0.14036	1	no	POLH
cg11525409	2	0.0233194	0.00652299	0.000372333	0.135572	1			yes
cg18999641	8	0.0143942	0.00402682	0.000372894	0.135664	1	0.140762	1	no
cg00916659	1	0.0341498	0.00955409	0.000373161	0.135664	1	0.140762	1	no	TMEM206
cg01309569	1	0.0339032	0.00948679	0.000374061	0.135887	1	0.140915	1	no	NPHP4
cg04982834	1	-0.0207139	0.00579776	0.000375438	0.136283	1	0.141248	1	no	EVI5
cg05816786	1	-0.00570344	0.00159662	0.000377005	0.136746	1	0.141651	1	no	KIF26B
cg12535569	11	0.00270809	0.000758314	0.000377625	0.136866	1	0.141698	1	no	PTPRCAP
cg26153688	1	-0.0124626	0.00349024	0.000378341	0.137021	1			yes
cg15025560	5	0.0021777	0.000609955	0.000378953	0.137047	1	0.14201	1	no
cg03673965	6	0.00266714	0.000747044	0.000378991	0.137047	1			yes	NR2E1
cg11589287	8	0.013203	0.00369857	0.00037978	0.137096	1			yes	ARHGEF10
cg25912023	2	-0.0197363	0.00552891	0.000379825	0.137096	1	0.14215	1	no
cg18450420	10	-0.0304562	0.00853267	0.000380229	0.137096	1			yes	FAM107B
cg02261047	16	-0.0113313	0.00317455	0.000380286	0.137096	1			yes
cg19005485	3	0.0310669	0.00870577	0.000381419	0.137259	1			yes	BDH1;BDH1;BDH1
cg08770358	13	-0.0104341	0.00292381	0.000381452	0.137259	1	0.142368	1	no	RB1
cg10977795	6	0.00467909	0.00131131	0.000381832	0.137259	1	0.142368	1	no	SYNJ2
cg19736117	19	0.00473683	0.0013275	0.0003819	0.137259	1	0.142368	1	no
cg06865642	22	0.0226481	0.00634816	0.000382678	0.137434	1			yes	BRD1;LOC90834
cg01800744	16	0.00834415	0.00233903	0.000383127	0.137491	1	0.142639	1	no	OSGIN1;OSGIN1
cg19247124	1	-0.00421092	0.00118057	0.000385035	0.137995	1	0.143008	1	no
cg08950873	7	0.00993709	0.00278663	0.000385117	0.137995	1	0.143008	1	no
cg25276752	19	0.00129609	0.000363489	0.000385735	0.138112	1	0.143052	1	no
cg23706836	8	-0.0300787	0.00843707	0.000386412	0.138196	1	0.143117	1	no	ANGPT2;ANGPT2;ANGPT2;MCPH1
cg19837259	13	0.00566158	0.00158819	0.000386825	0.138196	1			yes
cg14556243	9	-0.0256741	0.00720208	0.000386846	0.138196	1			yes	GAPVD1
cg24392818	11	0.00444516	0.00124745	0.000388853	0.138754	1	0.143835	1	no	CHRDL2
cg02025435	16	0.00208761	0.000585844	0.000389027	0.138754	1			yes	MC1R
cg21961852	7	-0.0152959	0.00429264	0.000389345	0.138754	1			yes	RHEB
cg22537604	19	0.0272738	0.00765518	0.000389723	0.138754	1	0.14384	1	no	CD177
cg01407861	11	0.0210472	0.00590768	0.000389873	0.138754	1	0.14384	1	no	MICALCL
cg08570275	3	-0.000923757	0.000259312	0.000391251	0.139139	1	0.144162	1	no	P2RY1;P2RY1
cg11175836	1	-0.0193004	0.00541945	0.000391878	0.139258	1	0.144188	1	no	KLHDC7A
cg01678714	5	0.00346931	0.000974241	0.000392329	0.139313	1	0.144188	1	no	GFPT2
cg04012600	1	-0.0178723	0.00501918	0.000392744	0.139356	1			yes	MYBPHL
cg02782510	3	-0.0168633	0.00473642	0.000393305	0.139451	1	0.144361	1	no	B3GALNT1;B3GALNT1;B3GALNT1;B3GALNT1;B3GALNT1
cg26247942	15	-0.00745108	0.00209336	0.000395156	0.140002	1	0.144854	1	no	CKMT1A
cg00447068	19	-0.00843777	0.00237144	0.000396946	0.140531	1			yes	GPI
cg13875008	2	-0.0255868	0.00719333	0.000398237	0.140883	1	0.145735	1	no
cg03448301	11	-0.0141351	0.0039741	0.00039886	0.140997	1	0.145735	1	no	CHRM1
cg11385353	2	-0.0180889	0.00508652	0.000399409	0.141047	1	0.145735	1	no	AGXT
cg21809093	17	-0.0151942	0.00427249	0.000399598	0.141047	1	0.145735	1	no	ATP2A3;ATP2A3;ATP2A3;ATP2A3;ATP2A3;ATP2A3;ATP2A3
cg00514684	3	0.00245298	0.000689995	0.00040119	0.141504	1	0.14613	1	no	TNK2;TNK2
cg12122241	20	0.0295512	0.00831389	0.000402109	0.141722	1			yes	SIRPA;SIRPA;SIRPA
cg14252486	1	-0.0129717	0.00364974	0.000402626	0.141799	1	0.146466	1	no
cg10609043	5	-0.0259885	0.00731347	0.000403536	0.142014	1			yes	SERINC5
cg24315770	10	-0.00142856	0.000402054	0.000404054	0.14209	1	0.146799	1	no	USMG5;PDCD11;USMG5
cg10967866	10	-0.0156982	0.00441913	0.000405314	0.142389	1			yes	INPP5A
cg00014333	8	0.0177927	0.00500894	0.000405507	0.142389	1	0.14714	1	no
cg04193015	17	-0.0166253	0.00468193	0.000407397	0.142931	1			yes	ACACA;ACACA;ACACA;ACACA;ACACA
cg09723161	7	-0.00512445	0.00144316	0.000407734	0.142931	1	0.14776	1	no	LFNG;LFNG;LFNG;LFNG
cg24461063	12	-0.00634158	0.0017862	0.000408369	0.142931	1			yes	NCOR2;NCOR2
cg27400313	18	0.0254606	0.00717163	0.000408543	0.142931	1			yes	MBP;MBP
cg11328149	6	0.0223987	0.00630936	0.000408709	0.142931	1			yes	LY6G6C;LY6G6C
cg25856228	15	-0.0138322	0.0038967	0.000409329	0.142931	1	0.148013	1	no	NPTN;NPTN;NPTN;NPTN
cg01976921	8	0.0185049	0.00521324	0.000409447	0.142931	1			yes
cg02803925	3	-0.0137163	0.00386401	0.000409467	0.142931	1	0.148013	1	no	PCYT1A
cg22605799	17	0.00237545	0.000669459	0.000411508	0.143537	1	0.148563	1	no	PITPNC1;PITPNC1
cg21692308	1	0.0186513	0.00525713	0.000412228	0.143651	1			yes	AMIGO1
cg04913803	14	-0.0214635	0.00605006	0.000412442	0.143651	1	0.148713	1	no
cg01980222	6	0.020439	0.00576247	0.000413785	0.144013	1	0.149009	1	no	TREM2;TREM2
cg22925751	12	-0.0170612	0.00481124	0.000414807	0.14426	1	0.149189	1	no
cg12083655	8	0.0230663	0.00650501	0.000415105	0.14426	1			yes
cg15513163	1	-0.00123817	0.000349312	0.000417275	0.144892	1	0.149793	1	no
cg17633683	5	0.0120005	0.00338549	0.000417535	0.144892	1	0.149793	1	no	SLC6A18
cg08679013	19	-0.0172585	0.00487005	0.000418472	0.145111	1	0.149942	1	no	KLF1;KLF1
cg01148002	10	0.00244506	0.000690043	0.000419323	0.145299	1			yes	INPP5A
cg09554099	19	-0.0185463	0.00523468	0.000419866	0.14538	1	0.150252	1	no	GLTSCR1
cg03922345	1	-0.0129916	0.00366739	0.000420573	0.145519	1	0.150318	1	no	LRRC8D;LRRC8D
cg09859596	1	-0.0100806	0.00284635	0.000421923	0.145879	1	0.150612	1	no	ALPL
cg10190035	15	-0.00926351	0.00261605	0.00042276	0.146062	1			yes	IGF1R
cg10310144	6	-0.0131309	0.00370865	0.000423385	0.146171	1			yes
cg12555233	15	-0.013158	0.00371657	0.000423802	0.146208	1			yes	MAN2A2
cg09495207	16	-0.0178501	0.00504233	0.00042429	0.14627	1	0.151268	1	no	SLC12A4;SLC12A4;SLC12A4;SLC12A4;SLC12A4;LCAT
cg04461334	2	-0.0106134	0.00299885	0.000425787	0.146679	1			yes	MAP4K3
cg06597413	11	-0.0222273	0.0062815	0.000426706	0.146889	1	0.15194	1	no
cg13316148	2	-0.0180511	0.00510174	0.000427404	0.147022	1			yes	STAT4
cg04735948	16	0.0145614	0.00411659	0.000428819	0.147402	1	0.152502	1	no	FAM100A
cg08844390	1	0.00810457	0.00229188	0.000430495	0.147807	1	0.152908	1	no	ZBTB17
cg25704278	6	0.0108271	0.00306211	0.000431103	0.147807	1			yes
cg12643917	1	-0.0155992	0.00441172	0.000431228	0.147807	1			yes	ERI3
cg05361262	9	-0.0016127	0.000456114	0.000431247	0.147807	1	0.152985	1	no	SHB
cg24596116	12	0.0249018	0.00704337	0.000431855	0.147908	1			yes
cg13686857	11	-0.00425361	0.00120402	0.000436208	0.14929	1			yes	NTM;NTM;NTM;NTM
cg03801179	2	-0.00135197	0.000383073	0.000441749	0.151077	1	0.156516	1	no	MATN3;MATN3
cg06494464	22	0.0225018	0.00638033	0.00044583	0.152363	1	0.157762	1	no	GGT1
cg02364826	5	-0.0329771	0.00935143	0.000446367	0.152437	1	0.157762	1	no	FEM1C
cg26217402	14	-0.0146884	0.00416613	0.000447634	0.152759	1			yes	C14orf43
cg02863179	10	-0.0269996	0.00765882	0.000448247	0.152858	1	0.158231	1	no	ARID5B
cg27288127	12	-0.0152331	0.00432188	0.000449417	0.153146	1			yes	HVCN1;HVCN1
cg02335912	16	-0.00790504	0.00224344	0.000451344	0.153661	1	0.158932	1	no
cg20168849	3	-0.0236287	0.00670641	0.000451588	0.153661	1	0.158932	1	no	TPRG1
cg27293155	2	0.0205673	0.00583782	0.000451902	0.153661	1	0.158932	1	no
cg06958964	10	-0.0127059	0.00360769	0.000454421	0.154407	1	0.159622	1	no	C10orf25;ZNF22
cg19123356	8	0.0181509	0.00515509	0.00045552	0.154525	1			yes	FAM49B
cg09434667	15	0.0132742	0.00377016	0.000455717	0.154525	1			yes
cg17095489	8	-0.0179172	0.00508893	0.00045575	0.154525	1	0.159892	1	no
cg25409499	5	-0.00306837	0.000871565	0.000456631	0.154713	1	0.160005	1	no
cg11134246	1	0.0193636	0.0055024	0.000458629	0.155236	1	0.160383	1	no	CCDC24
cg14830791	6	0.0168723	0.00479414	0.000458831	0.155236	1	0.160383	1	no
cg09069499	8	0.022303	0.006343	0.000463709	0.156774	1			yes	PPP2R2A
cg13620110	19	0.0118271	0.00336375	0.000464414	0.1569	1			yes	EIF3G
cg15961693	6	-0.0124702	0.0035478	0.000465845	0.157271	1			yes
cg01397793	16	-0.00883855	0.0025156	0.000468616	0.158037	1			yes	XYLT1
cg04252204	17	-0.0137114	0.00390265	0.000468782	0.158037	1	0.163661	1	no	C17orf62;C17orf62;C17orf62
cg14012059	9	-0.0317738	0.00904593	0.000470035	0.158347	1			yes	LRSAM1;LRSAM1;LRSAM1
cg22059413	2	-0.0198922	0.00566509	0.000472006	0.158898	1			yes	AAK1
cg08170622	11	-0.00104541	0.000297758	0.000473273	0.159211	1	0.165027	1	no	CCND1;CCND1
cg09449030	19	0.00279801	0.000797035	0.000473693	0.159239	1			yes	ZNF781
cg20423409	6	-0.013511	0.00384936	0.000474501	0.159284	1	0.165073	1	no
cg05051976	12	-0.0174885	0.00498261	0.000474559	0.159284	1	0.165073	1	no	CPM
cg11830436	10	-0.00995673	0.00283683	0.000474836	0.159284	1			yes	PARD3
cg04655699	6	0.0023616	0.000673118	0.000477207	0.159965	1			yes	GNL1
cg07546360	22	-0.0107887	0.00307513	0.000478201	0.160185	1	0.166138	1	no	LOC400931
cg02387368	1	0.0266377	0.00759448	0.000478996	0.160338	1			yes
cg07739876	6	0.00656512	0.0018719	0.000479459	0.16036	1			yes	HLA-DQB2
cg10713002	8	0.00798493	0.00227682	0.00047974	0.16036	1	0.16647	1	no	PUF60;PUF60;PUF60
cg10091811	17	0.0140965	0.00401982	0.00048015	0.160384	1			yes	TBCD
cg14634136	2	-0.0147783	0.00421508	0.000481381	0.160681	1	0.166837	1	no
cg00313685	7	0.0235438	0.00671705	0.000483124	0.16115	1	0.167239	1	no	CUX1;CUX1;CUX1
cg01088410	5	-0.00221003	0.000630542	0.000483709	0.161231	1	0.167239	1	no
cg07269146	9	-0.0102119	0.00291633	0.000489288	0.162975	1			yes	CCL21
cg04523589	3	-0.0183152	0.00523112	0.000490099	0.163058	1			yes	CAMP
cg10001282	10	0.00175375	0.000500898	0.000490226	0.163058	1			yes	NEUROG3
cg24139720	1	-0.0262501	0.00749816	0.000490719	0.163108	1	0.169457	1	no	MDM4;MDM4
cg15348679	21	-0.0147545	0.00421487	0.000491198	0.163152	1			yes
cg00034376	2	0.00183969	0.000525585	0.000491877	0.163263	1	0.169652	1	no	UGP2;UGP2
cg13458253	10	-0.0110114	0.00314572	0.000492792	0.163441	1			yes	ANXA11;ANXA11;ANXA11
cg19743406	6	0.0133601	0.0038176	0.000493105	0.163441	1			yes	LHFPL5
cg12428440	2	0.00458468	0.00131017	0.000493558	0.163477	1	0.170027	1	no	PRKCE
cg02978729	20	-0.0132036	0.00377371	0.000494384	0.163636	1			yes
cg02930951	20	-0.0300002	0.00857518	0.000495017	0.163731	1	0.170325	1	no	CEBPB
cg13192239	6	0.0029845	0.000853213	0.000496024	0.163949	1			yes	JARID2
cg18445760	6	-0.0070974	0.00202915	0.000496543	0.164006	1			yes	SLC44A4
cg04755386	2	-0.016029	0.0045832	0.000497502	0.164208	1			yes
cg04376782	2	-0.019812	0.00566869	0.00050153	0.165422	1			yes	PNKD
cg02009766	15	-0.00988467	0.00282876	0.000502814	0.165635	1			yes	TLE3;TLE3;TLE3
cg26621046	17	-0.0110608	0.00316544	0.000502876	0.165635	1	0.172821	1	no
cg10519882	5	-0.0176476	0.00505118	0.000503723	0.165715	1			yes	RNF130
cg20765716	17	0.0215033	0.00615516	0.000504205	0.165715	1			yes	ITGAE
cg10725937	6	0.0236889	0.00678108	0.000504419	0.165715	1	0.172969	1	no	TREM2
cg14678084	7	-0.00882997	0.00252759	0.000504518	0.165715	1	0.172969	1	no	SND1
cg00692367	1	-0.0159068	0.00455375	0.000504898	0.165724	1			yes	RD3;RD3;RD3;RD3
cg15119377	3	-0.00176704	0.000505888	0.000505295	0.165739	1	0.173028	1	no	ITGB5
cg26865494	10	-0.0127183	0.00364167	0.000506372	0.165978	1	0.173189	1	no	DOCK1
cg23618218	12	-0.0145495	0.0041667	0.000507281	0.166074	1			yes	CSRNP2
cg14523804	17	0.024382	0.00698263	0.000507368	0.166074	1			yes
cg26636496	19	-0.0186284	0.00533586	0.000508894	0.166385	1	0.17368	1	no
cg05337681	15	0.0364933	0.0104538	0.000509021	0.166385	1	0.17368	1	no	LIPC
cg24787138	6	-0.00380969	0.00109141	0.000509639	0.166472	1	0.173684	1	no	TTBK1
cg21851713	1	0.0103386	0.0029621	0.000510252	0.166499	1			yes	IRF6
cg06559756	17	-0.0264498	0.00757835	0.000510427	0.166499	1			yes	PITPNC1;PITPNC1
cg00252529	4	-0.0179502	0.00514417	0.000511817	0.166838	1			yes	ARHGAP10
cg24693189	1	-0.0163505	0.00468606	0.000512309	0.166883	1			yes	SYNC;SYNC
cg20138055	8	0.0157184	0.00450535	0.000512973	0.166984	1			yes	BIN3
cg25243766	11	0.0289462	0.00829754	0.000513631	0.167083	1	0.174836	1	no
cg26115667	14	-0.0264853	0.00759267	0.000513997	0.167088	1			yes	TRAF3;TRAF3;TRAF3
cg26742320	2	0.0185413	0.00531704	0.000516129	0.167665	1			yes	SGOL2;SGOL2;SGOL2
cg26313511	3	0.0184535	0.005292	0.000516599	0.167703	1			yes	ZNF148
cg15826519	1	-0.0203077	0.00582447	0.00051717	0.167738	1			yes	CAPZB
cg08797864	3	0.0188835	0.00541637	0.000517615	0.167738	1	0.175858	1	no	IGF2BP2;IGF2BP2
cg11293572	7	-0.0102897	0.0029515	0.000517976	0.167738	1			yes	PTPRN2;PTPRN2;PTPRN2
cg14976001	19	0.0016004	0.000459102	0.000518456	0.167738	1	0.175858	1	no	NLRP5
cg00018850	14	-0.0126696	0.00363446	0.00051848	0.167738	1	0.175858	1	no
cg03060158	3	-0.0209807	0.00601939	0.000519249	0.167872	1			yes	IP6K2;IP6K2;IP6K2;IP6K2;IP6K2;IP6K2;IP6K2;IP6K2
cg09730689	4	-0.00564978	0.00162129	0.000520797	0.168257	1			yes
cg12005026	10	-0.0178622	0.00512711	0.000522429	0.168669	1	0.176988	1	no	PTEN
cg04464719	17	-0.0108175	0.00310554	0.00052356	0.168919	1			yes
cg12227907	6	-0.00306395	0.000879675	0.000524074	0.168942	1	0.177217	1	no	PRDM13
cg15484375	11	0.0228921	0.00657279	0.000524346	0.168942	1	0.177217	1	no	SAA1;SAA1
cg23421599	2	-0.00720913	0.0020701	0.0005251	0.16907	1	0.177262	1	no
cg02966329	6	0.00200625	0.000576161	0.000525834	0.169191	1	0.177301	1	no	TTK;TTK
cg14084609	14	-0.0659437	0.0189432	0.00052769	0.169564	1			yes	EVL
cg09523782	7	-0.0261877	0.00752279	0.000527709	0.169564	1			yes	WIPI2;WIPI2;WIPI2;WIPI2;WIPI2
cg14165909	18	0.0023094	0.000663619	0.000529913	0.170156	1	0.178441	1	no	LOXHD1
cg22755445	2	0.0182418	0.00524233	0.000530464	0.170175	1	0.178441	1	no	IL1R1
cg18863666	10	0.0127335	0.00365907	0.00053069	0.170175	1			yes	DIP2C
cg17960717	10	-0.0147784	0.00424764	0.000531703	0.170384	1			yes
cg03370752	11	0.0239406	0.0068825	0.000532856	0.170638	1	0.179035	1	no	TMEM138;TMEM138
cg12279125	8	-0.0175789	0.00505618	0.000536441	0.17166	1			yes
cg25757820	2	0.021768	0.0062615	0.000536774	0.17166	1			yes
cg15338967	13	-0.0183019	0.00526676	0.000539749	0.172292	1	0.180734	1	no
cg08651937	3	-0.0245045	0.007052	0.000540034	0.172292	1	0.180734	1	no	PA2G4P4
cg20024192	15	0.00117362	0.00033775	0.000540095	0.172292	1	0.180734	1	no	RORA;RORA;RORA;RORA
ch.14.55428957F	14	0.00142618	0.000410363	0.000540207	0.172292	1			yes
cg20754708	3	-0.0230495	0.00663379	0.000540588	0.172297	1	0.180734	1	no
cg02223962	1	-0.0325263	0.00936195	0.000541072	0.172336	1	0.180734	1	no	LOC339524;LOC339524;LOC339524;LOC339524;LOC339524
cg07779387	2	0.00222633	0.000640886	0.000542014	0.172432	1	0.180837	1	no
cg22372849	7	-0.0193235	0.00556258	0.000542105	0.172432	1			yes
cg02470179	3	-0.0149528	0.0043057	0.000544122	0.172837	1	0.181145	1	no	STT3B
cg20544675	8	0.00314234	0.000904883	0.000544384	0.172837	1	0.181145	1	no	LETM2
cg25444236	13	0.00526861	0.00151722	0.000544641	0.172837	1			yes	DNAJC3
cg12550574	4	-0.00207339	0.000597075	0.000544838	0.172837	1	0.181145	1	no	SPCS3
cg09435266	11	-0.0100951	0.00290776	0.000546566	0.173269	1			yes
cg06976260	11	-0.00796663	0.00229502	0.000547177	0.173346	1			yes	APOC3
cg04357789	6	-0.00828586	0.00238747	0.000548594	0.173679	1	0.182182	1	no
cg08144503	16	0.00266134	0.000767132	0.000551333	0.174386	1	0.182879	1	no	ZDHHC1
cg02392269	11	-0.0268909	0.007752	0.000551909	0.174386	1			yes	PARVA
cg02195201	11	-0.018656	0.00537813	0.000551999	0.174386	1			yes
cg06839111	16	-0.0171748	0.00495134	0.000552301	0.174386	1	0.182988	1	no	SLC12A4;SLC12A4;SLC12A4;SLC12A4;SLC12A4;LCAT
cg17485265	6	0.0341262	0.00984016	0.00055362	0.174611	1	0.183199	1	no	FAM50B
cg19137806	10	-0.0156397	0.00451	0.000554276	0.174611	1			yes	INPP5A
cg02719954	8	0.0247362	0.0071333	0.000554362	0.174611	1			yes
cg25286579	1	0.0150999	0.00435467	0.00055485	0.174611	1	0.183199	1	no
cg21282997	2	0.0144155	0.00415721	0.00055486	0.174611	1	0.183199	1	no	IL18RAP
cg19233843	17	-0.00427645	0.00123337	0.000555357	0.174651	1			yes	GPS1;GPS1
cg22192454	17	-0.0186459	0.00537865	0.000556962	0.174998	1			yes	KIAA1267
cg21161403	8	0.00816876	0.00235659	0.000557202	0.174998	1			yes	ARHGEF10
cg27326372	3	-0.0132321	0.00381874	0.000559856	0.175715	1			yes	CLDN1
cg26275848	12	0.0123341	0.0035606	0.000561859	0.176136	1			yes
cg01229567	1	0.00395293	0.00114115	0.000562236	0.176136	1			yes	MIB2;MIB2;MIB2;MIB2;MIB2;MIB2
cg16396488	12	-0.0204564	0.00590619	0.000562828	0.176136	1	0.18551	1	no	PLA2G1B
cg13953978	9	-0.0216075	0.00623861	0.000562919	0.176136	1			yes	USP20;USP20;USP20
cg08926287	3	-0.00251944	0.000727455	0.000563249	0.176136	1	0.18551	1	no	SLC6A6;SLC6A6;SLC6A6
cg22666115	6	-0.00168909	0.000487696	0.000563455	0.176136	1			yes	TRIM26
cg26171271	6	-0.0202809	0.00585631	0.000563804	0.176136	1	0.18551	1	no
cg15965716	1	-0.0165348	0.00477565	0.000565373	0.176439	1			yes	PBX1
cg21375204	7	0.0229919	0.00664072	0.000565519	0.176439	1	0.18586	1	no	CLIP2;CLIP2
cg19304346	1	-0.0134606	0.00388864	0.000567277	0.176784	1	0.186224	1	no	LOC388692
cg15617814	11	-0.00245872	0.000710279	0.000567374	0.176784	1			yes	NTM;NTM;NTM;NTM
cg12298312	6	0.00696367	0.00201253	0.000569982	0.17748	1			yes
cg18966140	10	-0.0175365	0.00506919	0.000571488	0.177718	1			yes	FAM188A
cg05881135	15	-0.0030306	0.00087603	0.000571497	0.177718	1	0.187394	1	no	SYNM;SYNM
cg25195673	2	-0.0252235	0.0072929	0.000573027	0.178039	1			yes	GFPT1
cg16658535	1	-0.0168544	0.00487322	0.000573449	0.178039	1			yes	CR1L
cg17923377	22	0.0198549	0.0057411	0.000573681	0.178039	1	0.187796	1	no	BRD1;LOC90834
cg16746770	12	0.0174796	0.00505456	0.000574036	0.178039	1	0.187796	1	no	PTPRO;PTPRO
cg25043129	17	0.0259621	0.00750979	0.000576256	0.178611	1			yes	BAIAP2;BAIAP2;BAIAP2;BAIAP2
cg18836689	14	-0.0145771	0.00421721	0.000577374	0.17884	1			yes	EXD2
cg00054971	10	-0.0141628	0.00409771	0.000578141	0.178961	1			yes	PTPRE
cg25011577	7	-0.0337575	0.00976998	0.000580215	0.179485	1	0.1896	1	no	MAD1L1;MAD1L1;MAD1L1
cg26517376	10	-0.0165623	0.00479396	0.000581071	0.179632	1			yes	FAM53B
cg20000464	11	0.0215548	0.00624077	0.00058308	0.180136	1	0.190319	1	no	C11orf30
cg20145149	1	-0.00115234	0.00033369	0.000584611	0.18028	1	0.190335	1	no	BCAS2
cg22959742	10	0.0286755	0.00830415	0.000584628	0.18028	1			yes	FRMD4A
cg21604136	1	-0.00487944	0.00141294	0.000584691	0.18028	1	0.190335	1	no	CTNNBIP1;CTNNBIP1
cg20812722	1	-0.0153537	0.00444696	0.000585733	0.180384	1	0.190335	1	no
cg18144655	2	0.01315	0.00380871	0.00058579	0.180384	1	0.190335	1	no	PAX8;PAX8;LOC654433;PAX8;PAX8;PAX8;LOC440839
cg04609912	16	0.016964	0.00491432	0.000587208	0.180687	1			yes	WWOX
cg08371947	4	0.0246364	0.00713733	0.000587626	0.180687	1	0.190593	1	no	C4orf23
cg07572233	1	-0.0214589	0.00621699	0.00058792	0.180687	1	0.190593	1	no
cg26675329	2	0.0152589	0.00442166	0.000589348	0.180987	1			yes	IL18RAP
cg08989214	16	-0.00529985	0.00153581	0.000589663	0.180987	1			yes	ZCCHC14
cg10874314	10	-0.0242587	0.00703094	0.000590806	0.181146	1	0.191141	1	no	PTPRE
cg13968233	1	-0.00951227	0.00275689	0.000590947	0.181146	1	0.191141	1	no	DENND1B;DENND1B
cg20486986	1	0.00984397	0.0028536	0.000592148	0.181397	1	0.191313	1	no
cg22110888	17	-0.0104561	0.00303193	0.00059445	0.181837	1			yes	CCDC57
cg03661164	7	-0.0231105	0.00670163	0.000594646	0.181837	1	0.191806	1	no	EZH2;EZH2
cg05996573	12	-0.0201098	0.00583176	0.000595016	0.181837	1	0.191806	1	no	IRAK3;IRAK3
cg12758867	11	0.0178109	0.00516508	0.000595123	0.181837	1			yes	EHBP1L1
cg01991967	2	-0.0199197	0.00577846	0.000597432	0.182276	1			yes	IL1RN;IL1RN;IL1RN;IL1RN
cg15592690	18	0.0067294	0.00195217	0.000597683	0.182276	1			yes	IMPA2
cg14407179	7	0.0216047	0.00626752	0.000597716	0.182276	1			yes	ADAP1
cg03897489	8	-0.01459	0.00423291	0.000598302	0.182337	1	0.192649	1	no
cg19325793	6	-0.0288601	0.00837421	0.000599389	0.182454	1			yes	HLA-DPB2
cg15823461	11	-0.0123883	0.0035947	0.000599456	0.182454	1	0.192803	1	no	TMEM132A;TMEM132A
cg12570429	17	0.010757	0.0031217	0.000600417	0.182531	1			yes	LPO;LPO;LPO
cg27343976	6	0.00944248	0.00274	0.000600482	0.182531	1			yes
cg03294124	2	-0.0022059	0.000640247	0.000601761	0.182802	1	0.193327	1	no	RNF25;STK36
cg04028464	17	0.038206	0.0110911	0.000602861	0.183019	1	0.193463	1	no	GAA;GAA;CCDC40;GAA
cg21871803	7	-0.00909954	0.00264301	0.000607218	0.184114	1			yes	AHCYL2;AHCYL2
cg08372315	11	0.0254878	0.00740332	0.000607245	0.184114	1			yes	HTR3A;HTR3A
cg14425796	6	0.0118552	0.00344445	0.000609322	0.184625	1			yes	RNF8;RNF8
cg19950606	17	0.0104289	0.00303034	0.000610102	0.184743	1			yes	TMC6;TMC6
cg20597172	1	-0.0154788	0.00449866	0.00061165	0.185093	1	0.196063	1	no	SMYD3
cg14469436	3	0.0180332	0.00524166	0.000612511	0.185235	1			yes	MGLL;MGLL
cg23011886	5	-0.0225471	0.00655552	0.000614675	0.185737	1	0.196807	1	no	MGAT4B;MGAT4B
cg05028929	16	0.0375926	0.0109304	0.000614968	0.185737	1			yes	C1QTNF8
cg17745697	2	-0.0124284	0.00361364	0.000615348	0.185737	1	0.196807	1	no
cg25012529	13	0.023944	0.006964	0.000617223	0.18607	1			yes	F10
cg11254522	1	0.0221645	0.00644631	0.000617239	0.18607	1	0.197136	1	no	FGR;FGR;FGR
cg09381917	6	-0.00621157	0.00180675	0.000618014	0.186185	1	0.197136	1	no	FIG4
cg19882315	8	-0.0170775	0.00496768	0.000618444	0.186196	1	0.197136	1	no	BLK;BLK
cg04550079	16	-0.0213867	0.00622168	0.000619111	0.186232	1			yes	KIAA0895L
cg14422500	2	0.0259229	0.00754077	0.000619351	0.186232	1			yes
cg16286055	7	-0.0156025	0.00453966	0.000620228	0.186377	1	0.197485	1	no	JAZF1
cg13094583	17	-0.0176614	0.00513948	0.000621531	0.18665	1			yes
cg13430173	9	-0.0181731	0.00529014	0.000623936	0.187254	1	0.198444	1	no	AKAP2;AKAP2;PALM2-AKAP2;PALM2-AKAP2
cg24368962	11	-0.00735717	0.0021418	0.000625353	0.18756	1	0.198674	1	no	SIK2
cg21515785	5	0.0224852	0.00654777	0.00062681	0.187831	1			yes	FAM174A
cg00965133	20	-0.0174325	0.00507658	0.000627051	0.187831	1			yes	BLCAP;BLCAP;BLCAP;BLCAP
cg14139679	9	-0.0157051	0.00457408	0.000627994	0.187994	1	0.199292	1	no	SECISBP2
cg20724168	12	0.00793856	0.0023126	0.000629807	0.188418	1			yes
cg15737177	12	0.00988797	0.00288069	0.000630543	0.188519	1			yes
cg08823767	17	-0.0186354	0.00543049	0.00063227	0.188916	1	0.200426	1	no	ATP2A3;ATP2A3;ATP2A3;ATP2A3;ATP2A3;ATP2A3;ATP2A3
cg16274890	3	0.00744754	0.00217033	0.00063298	0.189009	1	0.200429	1	no	TPRA1;TPRA1;TPRA1
cg02297967	8	0.0264544	0.0077113	0.000634634	0.189376	1			yes
cg04420917	19	-0.0208176	0.0060685	0.000635013	0.189376	1			yes	LGALS4
cg13221796	13	-0.0314358	0.00916454	0.000635654	0.189448	1			yes	RB1
cg16286735	17	-0.0128224	0.00373876	0.000637017	0.189735	1			yes	ITGB3
cg14933200	11	-0.0121386	0.00354053	0.000639658	0.190402	1	0.20232	1	no
cg09528056	4	-0.00300832	0.000877548	0.000640637	0.190573	1			yes	GRK4;GRK4;GRK4;NOP14
cg17074454	6	-0.000967798	0.000282405	0.000643145	0.191199	1	0.203198	1	no	IGF2R
cg18682028	3	0.025568	0.00746302	0.000645429	0.191757	1	0.203694	1	no	FYCO1
cg14813501	10	-0.0224483	0.00655412	0.000647502	0.192119	1	0.203938	1	no	CCDC109A
cg18069144	2	-0.0103954	0.00303521	0.000647856	0.192119	1	0.203938	1	no
cg12874388	12	0.00657614	0.00192006	0.000647865	0.192119	1			yes	CDK17;CDK17
cg24127874	2	0.00587061	0.0017142	0.000648619	0.192222	1	0.203938	1	no	HES6;HES6
cg09431416	17	-0.00909562	0.00265614	0.000649322	0.192274	1	0.203938	1	no	SEC14L1;SEC14L1;SEC14L1;SEC14L1
cg02659854	13	0.0246422	0.00719638	0.000649606	0.192274	1			yes	SPATA13;SPATA13
cg14599823	5	0.00996804	0.00291133	0.000650349	0.192373	1	0.203938	1	no
cg21179912	9	-0.00734625	0.00214573	0.000650812	0.19239	1	0.203938	1	no	SMARCA2;SMARCA2
cg16520800	1	0.00193395	0.000564957	0.000651936	0.192584	1	0.203938	1	no	CYB5R1;CYB5R1
cg08889930	3	-0.0208895	0.0061025	0.000652284	0.192584	1	0.203938	1	no	MCM2
cg03440799	1	0.0167905	0.00490485	0.000653079	0.192647	1	0.203938	1	no	C1orf125;C1orf125
cg21105175	19	-0.0216767	0.00633338	0.000653333	0.192647	1	0.203938	1	no	RANBP3;RANBP3;RANBP3
cg18944984	12	0.0202313	0.0059112	0.000653717	0.192647	1			yes	NR1H4
cg17258551	19	0.0103826	0.00303359	0.000654143	0.192652	1	0.203968	1	no	KCNN1
cg10922280	16	-0.0110535	0.00323013	0.000655162	0.192832	1	0.204063	1	no	DPEP2
cg14715482	5	0.00737193	0.00215484	0.000656916	0.193151	1			yes	MARCH6
cg17511532	7	0.0126286	0.00369148	0.000657063	0.193151	1			yes
cg13587621	9	-0.0125547	0.00367098	0.000659686	0.193802	1	0.205193	1	no	BICD2;BICD2
cg18227237	2	0.0179286	0.00524275	0.000660225	0.19384	1	0.205193	1	no
cg24970181	6	-0.00183074	0.000535467	0.000662247	0.194313	1	0.205598	1	no	DST;DST;DST
cg07818422	13	-0.00855531	0.00250276	0.000663613	0.194593	1	0.205798	1	no	WDFY2
cg26250086	1	0.0251042	0.00734512	0.000664743	0.194803	1	0.205925	1	no
cg14261863	20	0.00373159	0.00109196	0.00066616	0.195098	1	0.206141	1	no	ELMO2;ELMO2
cg20610492	19	-0.0226505	0.0066289	0.000667021	0.195229	1	0.206184	1	no	LHB
cg04344119	12	0.00126274	0.000369618	0.000668359	0.1955	1	0.206375	1	no	CHD4
cg16110541	1	0.00993223	0.00290776	0.000669754	0.195729	1	0.206582	1	no	GPR177;GPR177
cg27278668	10	0.0116594	0.00341351	0.000669969	0.195729	1			yes
cg20396385	7	-0.00964865	0.00282514	0.000670841	0.195847	1			yes	MAD1L1;MAD1L1;MAD1L1
cg07732472	19	-0.0133035	0.00389568	0.000671708	0.195847	1			yes	BRD4;BRD4
cg02232988	14	-0.0187767	0.00549843	0.000671847	0.195847	1	0.206744	1	no	FERMT2;FERMT2;FERMT2
cg16375265	17	-0.0285772	0.00836881	0.000672387	0.195847	1	0.206744	1	no	FOXK2
cg15337035	15	-0.002564	0.000750858	0.000672446	0.195847	1	0.206744	1	no
cg09774706	12	-0.0120294	0.00352353	0.00067404	0.196145	1	0.206868	1	no
cg20042639	20	0.00201613	0.000590565	0.000674298	0.196145	1	0.206868	1	no
cg20478578	4	0.00745682	0.00218439	0.000675131	0.196267	1	0.206902	1	no	FRAS1;FRAS1
cg03374820	3	-0.0210536	0.00616924	0.000677498	0.196751	1			yes
cg18633561	7	0.00362614	0.00106259	0.000677628	0.196751	1	0.207445	1	no	FEZF1;FEZF1
cg22309568	19	0.0101856	0.00298514	0.000678696	0.196918	1			yes	PLEKHF1
cg08882707	3	-0.00442436	0.00129666	0.000679428	0.196918	1			yes	C3orf77
cg04968084	10	-0.01714	0.00502393	0.000679665	0.196918	1			yes	LARP4B
cg01646784	22	-0.0146052	0.00428105	0.00067987	0.196918	1			yes	LGALS2
cg17910470	17	-0.0213675	0.00626428	0.000681375	0.197234	1	0.208369	1	no	USP36
cg26547058	8	-0.0161616	0.00473981	0.000684494	0.197972	1			yes
cg00294776	3	0.0102042	0.00299284	0.000684974	0.197972	1	0.209246	1	no	PLXND1
cg09867669	17	0.00419621	0.00123075	0.000685182	0.197972	1			yes	SMG6;SMG6
cg24610901	4	0.0347988	0.0102091	0.000687255	0.198336	1			yes
cg16962557	4	-0.012052	0.00353585	0.000687483	0.198336	1	0.209758	1	no	TMEM154
cg12543753	12	0.00390069	0.00114448	0.000688104	0.198336	1			yes
cg17617387	9	0.00264941	0.000777347	0.000688118	0.198336	1	0.209758	1	no	CIZ1;CIZ1;CIZ1;CIZ1;CIZ1
cg23184690	19	0.0125423	0.00368054	0.000689612	0.198527	1	0.209769	1	no	APOC1P1;APOC1P1;APOC1P1
cg22483743	6	-0.0164069	0.00481473	0.000689622	0.198527	1	0.209769	1	no	TRERF1
cg07892449	17	-0.00811352	0.00238175	0.000692568	0.199254	1			yes	GP1BA;GP1BA
cg18305031	19	-0.0335527	0.00985094	0.000693613	0.199333	1	0.210647	1	no	SNORD37;EEF2
cg18986218	14	-0.00306181	0.000898931	0.000693774	0.199333	1			yes	TTC7B
cg01394255	17	-0.00325593	0.00095599	0.00069423	0.199333	1			yes	PIK3R5;PIK3R5
cg00494183	13	-0.0211482	0.00620989	0.000694835	0.199333	1	0.210647	1	no
cg00835825	16	-0.0123681	0.00363178	0.000694951	0.199333	1	0.210647	1	no
cg13648088	10	0.00401861	0.00118016	0.000696054	0.199436	1	0.210647	1	no	ACADSB;ACADSB;IKZF5
cg23586792	2	0.00648704	0.00190499	0.000696154	0.199436	1			yes
cg21878650	5	-0.0315281	0.00926063	0.000697409	0.199566	1	0.210647	1	no	ADAMTS6
cg18972349	1	-0.013727	0.00403202	0.000697532	0.199566	1	0.210647	1	no
cg13066938	1	-0.0372561	0.0109441	0.000698502	0.199566	1	0.210647	1	no	ACOT7;ACOT7;ACOT7;ACOT7
cg12916723	19	0.0165436	0.00486009	0.000698827	0.199566	1	0.210647	1	no	NKG7
cg19920134	7	-0.0231343	0.00679645	0.000699058	0.199566	1			yes	STARD3NL
cg27298324	1	0.0256396	0.0075325	0.000699138	0.199566	1	0.210647	1	no
cg07044282	1	-0.0152834	0.00449063	0.000700283	0.199667	1	0.21077	1	no	ANGPTL1;ANGPTL1;RALGPS2
cg26852992	5	-0.0181531	0.00533387	0.000700335	0.199667	1			yes
cg00980581	6	-0.0212662	0.00624887	0.000701038	0.199747	1	0.210775	1	no	PNPLA1;PNPLA1;PNPLA1
cg26370062	5	0.00588905	0.00173179	0.000707532	0.201476	1			yes
cg06623150	12	0.0146747	0.00431561	0.000707992	0.201485	1	0.212377	1	no	CCDC59;CCDC59
cg18891953	1	0.00368396	0.00108348	0.000708916	0.201538	1			yes	EPHA8
cg14378231	1	0.0201785	0.00593516	0.000709326	0.201538	1	0.212377	1	no
cg01257654	10	0.0168938	0.0049691	0.000709454	0.201538	1			yes
cg07355446	5	-0.00184385	0.000542413	0.000710727	0.201625	1	0.212377	1	no	NOP16;HIGD2A
cg05976753	8	-0.00374414	0.00110147	0.000710903	0.201625	1	0.212377	1	no	DUSP4;DUSP4;DUSP4
cg02838432	11	-0.00575125	0.00169193	0.00071104	0.201625	1	0.212377	1	no	AMOTL1
cg00715122	8	0.0229813	0.00676152	0.000711918	0.201753	1	0.212377	1	no	TOX
cg02440562	1	-0.0206102	0.00606487	0.000713238	0.20177	1			yes	SPATA21
cg27563668	14	0.0013569	0.000399297	0.00071346	0.20177	1	0.212377	1	no	TRMT61A
cg10257332	3	-0.0167367	0.00492547	0.00071404	0.20177	1	0.212377	1	no	DHX30;DHX30
cg09178651	17	0.019773	0.00581915	0.0007142	0.20177	1	0.212377	1	no	ITGA2B
cg16743005	16	0.000965135	0.00028404	0.000714347	0.20177	1	0.212377	1	no	BRD7
cg07071157	11	0.00267841	0.000788279	0.000714537	0.20177	1	0.212377	1	no	ATG16L2
cg09031958	5	-0.0220637	0.00649458	0.000716003	0.20198	1			yes	MAML1
cg18780100	17	0.0298719	0.00879317	0.000716136	0.20198	1	0.212632	1	no	RPTOR;RPTOR
cg20104055	3	-0.0347247	0.0102228	0.0007171	0.202132	1			yes	LSM3;XPC;XPC;XPC
cg08601457	6	0.00284234	0.000836919	0.000718963	0.202536	1			yes	FYN
cg14045509	7	0.0187464	0.00552083	0.000720324	0.202799	1			yes
cg12115800	3	0.0245924	0.00724375	0.000721794	0.203092	1			yes
cg00901766	19	0.00151457	0.000446155	0.000722577	0.203191	1	0.214294	1	no	MLLT1
cg12684668	5	0.022475	0.00662115	0.000723233	0.203255	1	0.214294	1	no	GPX3
cg13074965	11	-0.0116747	0.00344068	0.000726708	0.20411	1	0.2151	1	no	RBM14
cg15122117	7	-0.0217724	0.00641734	0.000727629	0.204247	1			yes	JHDM1D
cg27631057	1	-0.0165815	0.00488873	0.000730225	0.204855	1			yes
cg08323277	2	-0.0156115	0.00460382	0.000732249	0.20526	1	0.216516	1	no	LAPTM4A
cg09167779	5	-0.0135695	0.00400164	0.000732539	0.20526	1			yes	MCC;MCC
cg10187707	20	0.0279138	0.00823237	0.000733904	0.205521	1	0.216782	1	no	KCNG1
cg10344301	16	0.00989627	0.00291977	0.000736537	0.206136	1	0.217335	1	no	CDH15
cg26964704	12	-0.0149058	0.00439854	0.000738033	0.206433	1			yes	AACS
cg21831937	15	-0.0124255	0.00366684	0.000738672	0.206489	1	0.21774	1	no	TCF12;TCF12;TCF12;TCF12;TCF12
cg06318624	2	0.0169209	0.00499395	0.000739538	0.206609	1	0.217771	1	no
cg26110675	5	-0.00893031	0.00263635	0.000741825	0.207048	1			yes	LPCAT1
cg26732720	11	-0.00543654	0.00160498	0.000742383	0.207048	1	0.218171	1	no	NRXN2;NRXN2;NRXN2
cg10142668	2	-0.0141742	0.00418471	0.000742422	0.207048	1	0.218171	1	no	DNMT3A;DNMT3A;DNMT3A
cg16522484	14	-0.0186441	0.0055049	0.000743354	0.207167	1			yes	C14orf49
cg24129923	17	0.0163542	0.00482921	0.000744141	0.207167	1	0.218451	1	no	CHD3;CHD3;CHD3
cg01635063	19	0.0121752	0.00359517	0.000744162	0.207167	1			yes	PALM;PALM
cg01103597	1	0.00765552	0.00226069	0.000744748	0.207208	1			yes	RUNX3;RUNX3
cg25154916	1	-0.00124279	0.000367053	0.00074601	0.207369	1	0.218608	1	no	KCNK1
cg06690548	4	-0.0135875	0.004013	0.000746203	0.207369	1	0.218608	1	no	SLC7A11
cg00935108	16	0.0264672	0.00781784	0.000746849	0.207427	1			yes	MPG;MPG;MPG
cg14000467	19	-0.0113739	0.00335994	0.000747725	0.207441	1			yes	CALR
cg08796391	7	0.0267998	0.00791715	0.000748081	0.207441	1	0.218727	1	no	MAD1L1;MAD1L1;MAD1L1
cg27637706	1	-0.0119379	0.00352673	0.000748216	0.207441	1	0.218727	1	no	MEGF6
cg09469432	7	-0.00567649	0.00167702	0.000748904	0.20751	1	0.218727	1	no	ATP6V0E2;LOC401431;ATP6V0E2;ATP6V0E2;ATP6V0E2
cg26543112	6	-0.00880317	0.00260085	0.00074984	0.207648	1			yes
cg04543742	5	0.000944924	0.000279205	0.000750429	0.207689	1	0.218948	1	no	DDX41
cg02902882	16	0.0481003	0.0142186	0.000753794	0.208498	1			yes
cg01190800	4	0.0214392	0.00633883	0.000755729	0.208912	1			yes
cg13224710	18	-0.0119442	0.00353188	0.000756696	0.20899	1	0.220385	1	no	TGIF1
cg04461228	5	-0.00219565	0.000649188	0.000756896	0.20899	1	0.220385	1	no	FLJ42709;FLJ42709;FLJ42709
cg08175635	20	-0.00825503	0.00244114	0.00075781	0.209099	1			yes	ZBTB46
cg19590591	12	-0.0223085	0.0065976	0.000758177	0.209099	1			yes	GOLGA3
cg10186254	14	0.0124092	0.00367094	0.000760709	0.209533	1	0.220928	1	no	NRXN3;NRXN3;NRXN3
cg03231953	22	-0.0266001	0.00786911	0.000760889	0.209533	1	0.220928	1	no
cg09306696	16	-0.00598147	0.00176946	0.000761076	0.209533	1	0.220928	1	no	CCDC135
cg05399244	17	-0.0152851	0.00452285	0.000763441	0.210061	1			yes	RPH3AL
cg14081270	11	-0.00656946	0.0019441	0.000764476	0.210224	1	0.221689	1	no
cg16824319	1	0.0125198	0.00370605	0.00076663	0.210694	1			yes	LOC646627
cg21073212	20	-0.0228841	0.00677563	0.000768806	0.211016	1			yes	KIF3B
cg10310700	17	-0.0123925	0.00366936	0.000769123	0.211016	1			yes	TBCD
cg22792367	5	-0.0165901	0.00491227	0.000769188	0.211016	1			yes
cg08110874	13	-0.00184645	0.000546696	0.000770119	0.211016	1			yes	DCLK1
cg23879369	19	-0.00959295	0.00284087	0.000770668	0.211016	1			yes
cg16972240	19	0.0559342	0.016566	0.000771447	0.211016	1	0.223259	1	no	SEMA6B
cg07693617	1	-0.0298836	0.00885078	0.000771658	0.211016	1	0.223259	1	no	PRKCZ;PRKCZ;PRKCZ
cg14472551	11	0.0298686	0.00884671	0.00077223	0.211016	1	0.223259	1	no	C11orf41
cg17827208	15	0.0130606	0.00386921	0.000774058	0.211016	1			yes	IGF1R
cg23012855	1	-0.0168706	0.00499772	0.000774544	0.211016	1			yes
cg17844313	19	0.00171933	0.000509381	0.000774587	0.211016	1	0.223542	1	no	MED26;MED26
cg17066171	11	0.0145885	0.00432217	0.000774854	0.211016	1			yes	ATM;ATM
cg10590622	4	0.0686169	0.0203297	0.00077489	0.211016	1			yes	PDHA2
cg19320730	11	0.023185	0.00686941	0.000775203	0.211016	1	0.223542	1	no	BBOX1
cg02799411	3	0.0134055	0.0039714	0.000775266	0.211016	1			yes	ITPR1;ITPR1;ITPR1;EGOT
cg04346283	6	-0.00542977	0.00160877	0.000775555	0.211016	1	0.223542	1	no	FAM46A
cg06585907	16	0.00394953	0.0011702	0.000775756	0.211016	1			yes	CIITA
cg12818107	8	-0.0189257	0.00560761	0.000775834	0.211016	1			yes
cg17879856	1	-0.0238095	0.0070553	0.000776301	0.211022	1			yes	C1orf174
cg07658590	21	0.0195316	0.00578831	0.000777665	0.211271	1	0.223835	1	no	SLC19A1
cg27425193	7	-0.00248691	0.000737019	0.000778138	0.211278	1	0.223835	1	no	HSPB1;HSPB1
cg26564730	6	-0.00202017	0.000598875	0.00078041	0.211706	1			yes	RPP21
cg07649988	10	0.00166689	0.000494163	0.000780607	0.211706	1	0.22432	1	no	SCD
cg19106893	3	-0.0120933	0.0035858	0.000782477	0.212091	1			yes	PTPN23
cg20964021	7	-0.0146753	0.00435176	0.000783466	0.212189	1	0.224662	1	no	C7orf13;RNF32
cg07750969	9	0.00146227	0.000433664	0.00078414	0.212189	1	0.224662	1	no	ZDHHC12
cg07985354	12	-0.0118156	0.00350412	0.000784182	0.212189	1	0.224662	1	no	STAC3
cg00976381	5	-0.0170836	0.00506594	0.000785015	0.212292	1	0.224662	1	no	SLC23A1;SLC23A1
cg21704502	11	-0.0177542	0.00526656	0.000786339	0.212529	1	0.224662	1	no
cg25450304	10	-0.0108756	0.00322625	0.000787211	0.212606	1	0.224662	1	no
cg20399131	2	-0.0131659	0.00390615	0.000787907	0.212606	1	0.224662	1	no	C2orf78
cg03989480	1	-0.00246385	0.00073101	0.000788227	0.212606	1	0.224662	1	no	DMRTA2
cg21500092	17	-0.0193846	0.00575166	0.000788746	0.212606	1			yes	UBE2G1
cg16550282	14	0.0032846	0.000974588	0.00078887	0.212606	1	0.224662	1	no	IPO4
cg23043218	1	0.00525071	0.00155805	0.000789449	0.212641	1			yes	NBPF3
cg13733708	20	-0.0195405	0.00579893	0.000790389	0.212773	1			yes	ZNF335
cg05268769	14	-0.005248	0.00155779	0.00079271	0.213276	1	0.225531	1	no
cg16959758	20	0.0130866	0.00388495	0.000794043	0.213499	1	0.225686	1	no
cg06164185	17	-0.000817836	0.000242805	0.000794448	0.213499	1			yes	TNFAIP1;IFT20;IFT20
cg07110232	14	-0.021489	0.00638019	0.000794893	0.213499	1	0.225703	1	no	XRCC3;XRCC3;XRCC3;KLC1;KLC1
cg17851165	5	-0.0100565	0.00298581	0.000795389	0.213511	1			yes
cg06379435	19	0.0120702	0.00358468	0.000797664	0.214	1	0.226252	1	no
cg22704057	2	-0.0376054	0.0111693	0.000798408	0.214078	1	0.226252	1	no	MTHFD2;MTHFD2
cg23798120	6	-0.00143261	0.000425595	0.000800571	0.214473	1			yes	SFRS3
cg04496304	8	-0.00308023	0.000915048	0.000800788	0.214473	1	0.226354	1	no
cg08122652	3	-0.0334148	0.00992834	0.00080199	0.214597	1	0.226354	1	no	PARP9;PARP9;DTX3L;PARP9;PARP9;PARP9;PARP9
cg02554051	12	-0.0248928	0.0073966	0.000802425	0.214597	1	0.226354	1	no	LIN7A;MIR618
cg25157604	11	-0.0145018	0.00430927	0.000803137	0.214597	1	0.226354	1	no	SLC43A3;SLC43A3;SLC43A3
cg00003345	1	-0.0131629	0.00391148	0.000803399	0.214597	1	0.226354	1	no	CASZ1;CASZ1
cg03697881	7	-0.0145355	0.00431952	0.000803519	0.214597	1	0.226354	1	no	C7orf10
cg07616791	15	-0.021601	0.00642059	0.000805631	0.214913	1	0.226726	1	no
cg08223760	1	-0.0178721	0.00531221	0.000805681	0.214913	1			yes	ERMAP;ERMAP
cg21178851	6	0.00374347	0.00111277	0.000806846	0.214913	1			yes	IGF2R
cg00733978	7	-0.0220499	0.00655395	0.000806948	0.214913	1			yes
cg25872816	18	-0.0314743	0.0093566	0.000806975	0.214913	1	0.226881	1	no	ZNF516
cg17781925	3	0.00563299	0.00167476	0.000808762	0.215122	1	0.22697	1	no	MST1;MST1;RNF123
cg06392574	6	-0.00741913	0.00220596	0.000808879	0.215122	1	0.22697	1	no	TMEM217;TMEM217
cg00956244	16	-0.0117385	0.00349034	0.000809122	0.215122	1			yes
cg17039369	21	-0.000868682	0.000258303	0.000809774	0.215174	1			yes	ITGB2;ITGB2
cg19650157	13	0.00231318	0.00068792	0.000811011	0.215382	1	0.227345	1	no	EDNRB;EDNRB;EDNRB
cg20246113	15	0.0154122	0.00458491	0.000813799	0.216001	1	0.227903	1	no	ADAMTS7
cg04057956	12	-0.0233134	0.00693609	0.000814773	0.216138	1	0.227952	1	no	CD9
cg14057383	2	0.0151683	0.00451357	0.000816423	0.216347	1			yes	AFF3;AFF3
cg18769357	2	-0.0156354	0.00465252	0.000816475	0.216347	1	0.228205	1	no	FBXO48
cg13782919	9	-0.0299974	0.00892775	0.000818166	0.216529	1			yes	SYK;SYK;SYK;SYK
cg06243458	20	-0.0273119	0.00812859	0.000818346	0.216529	1	0.228505	1	no	BANF2;BANF2;BANF2
cg07276358	13	0.0112696	0.00335416	0.000818536	0.216529	1			yes	TFDP1;TFDP1
cg06029095	16	-0.0196973	0.00586439	0.000821731	0.217105	1	0.229102	1	no
cg12494301	7	-0.0151203	0.00450183	0.000821947	0.217105	1			yes	LOC100093631;GTF2IP1
cg24720446	2	0.0197418	0.00587786	0.000822089	0.217105	1	0.229102	1	no
cg00353844	1	-0.00739061	0.00220001	0.000823079	0.217245	1			yes	PRDM16;PRDM16
cg13145591	11	0.00109746	0.000326855	0.000825274	0.217703	1			yes	IRF7;IRF7;IRF7
cg02887867	1	0.00788544	0.0023487	0.000825953	0.217761	1			yes
cg16908770	1	-0.0141706	0.00422118	0.000826903	0.217872	1	0.23022	1	no
cg01854076	4	-0.0547646	0.016315	0.000827862	0.217872	1			yes	NAT8L
cg08064672	14	0.0143891	0.00428691	0.000828551	0.217872	1			yes	ACTN1;ACTN1;ACTN1
cg12496657	2	-0.00209429	0.000623959	0.000828558	0.217872	1	0.230265	1	no
cg22216069	7	0.00109446	0.000326076	0.000828677	0.217872	1	0.230265	1	no	KIAA0895;KIAA0895;KIAA0895
cg10575547	6	-0.022308	0.00664709	0.000829734	0.218028	1	0.230335	1	no	TRERF1
cg07820189	1	-0.0232521	0.00692872	0.000830228	0.218037	1			yes
cg03679734	15	-0.0059099	0.00176111	0.000831104	0.218146	1	0.230492	1	no	CKMT1B
cg23426156	8	-0.0273328	0.00814766	0.000833894	0.218757	1			yes
cg18149653	12	-0.000595455	0.000177551	0.000836934	0.219322	1			yes
cg26097549	2	-0.00315417	0.000940532	0.000837614	0.219322	1	0.232072	1	no	CRIM1
cg18537383	8	-0.0165894	0.00494716	0.00083797	0.219322	1			yes	MCPH1
cg20873036	12	-0.0114638	0.00341893	0.000838734	0.219322	1			yes	GEFT;GEFT
cg07148038	6	-0.0072461	0.00216106	0.000838809	0.219322	1			yes	TNXB
cg25205801	2	-0.0156456	0.00466613	0.000838829	0.219322	1	0.232184	1	no	CCDC141
cg06068801	17	-0.0163678	0.00488227	0.000840314	0.219588	1	0.23237	1	no	PPP1R1B;PPP1R1B
cg06624547	19	-0.00640278	0.00191003	0.000841436	0.21976	1	0.232424	1	no	CYP4F8
cg22542595	10	-0.0017702	0.000528118	0.000842138	0.219822	1	0.232424	1	no	FAM188A
cg17918090	1	-0.0105239	0.00313988	0.000843004	0.219927	1			yes	RCC2;RCC2
cg24042275	3	0.00981324	0.00292884	0.000846387	0.220688	1	0.233372	1	no
cg00718513	2	-0.0164051	0.00489708	0.000847929	0.220941	1			yes
cg04974775	5	0.0268305	0.00800947	0.000848292	0.220941	1	0.233584	1	no	TRIM36;TRIM36;TRIM36
cg00832703	3	-0.0115745	0.00345532	0.000848789	0.220949	1	0.233584	1	no	KLHL6
cg19205064	6	-0.0250672	0.00748372	0.000849373	0.220979	1			yes	ZBTB22;ZBTB22
cg13521170	18	-0.0231545	0.00691562	0.000853467	0.221922	1			yes	BCL2
cg03751813	19	-0.00142413	0.000425429	0.00085589	0.22243	1	0.235311	1	no	ZNF585B;ZNF585B
cg21533727	7	-0.00127299	0.000380343	0.000857099	0.222526	1			yes	CDK5;CDK5;SLC4A2
cg20379671	22	-0.0197308	0.00589523	0.000857202	0.222526	1			yes
cg19261050	11	0.00933999	0.00279079	0.000857842	0.22257	1			yes	HCCA2
cg07908718	19	-0.0124868	0.00373143	0.000858824	0.222616	1			yes	SLC8A2
cg04870120	15	0.0297793	0.00889907	0.000858959	0.222616	1			yes
cg04174777	2	-0.0113057	0.00337893	0.00086022	0.222808	1	0.23609	1	no	TMEFF2
cg13079099	19	-0.00134504	0.000401995	0.000860642	0.222808	1	0.23609	1	no	LENG9
cg14380939	9	0.0205116	0.00613091	0.000861198	0.22283	1	0.23609	1	no	KIAA1045
cg17331920	17	0.0329047	0.00983625	0.000862271	0.222985	1	0.236157	1	no	ANKFY1
cg24401262	1	-0.00795344	0.00237762	0.000863517	0.223186	1			yes
cg02670123	2	-0.00969536	0.00289904	0.000865458	0.223565	1	0.236803	1	no	ITGA6;ITGA6
cg03335938	22	0.0215736	0.00645169	0.000866565	0.223729	1	0.236832	1	no	CECR2
cg05689413	6	0.0266089	0.00795805	0.000867249	0.223783	1	0.236832	1	no	MED20
cg23662675	20	-0.000975324	0.000291684	0.000868048	0.223867	1	0.236832	1	no	ZMYND8;ZMYND8;ZMYND8
cg27379915	11	-0.00835707	0.00249975	0.000869252	0.224049	1	0.236934	1	no	ZDHHC13;ZDHHC13
cg01258949	11	-0.0134121	0.00401217	0.000869699	0.224049	1			yes	C11orf49;C11orf49;C11orf49;C11orf49
cg03760490	1	0.0123962	0.00370874	0.000871101	0.224256	1	0.237212	1	no	GJB3
cg11361442	11	-0.00942433	0.00281973	0.00087145	0.224256	1			yes	TPCN2
cg14339750	3	0.00840855	0.00251598	0.000873264	0.224546	1	0.237421	1	no	TWF2
cg03579365	2	-0.0194018	0.00580589	0.000873528	0.224546	1	0.237421	1	no	COLEC11;COLEC11
cg20405697	6	-0.0210168	0.0062902	0.000874791	0.224712	1			yes	NRM
cg27156259	12	-0.0245098	0.00733585	0.000875122	0.224712	1	0.237493	1	no	PXN;PXN;PXN
cg13409077	9	-0.00510505	0.00152808	0.000876218	0.224857	1	0.237493	1	no	CD72
cg14525310	7	-0.0236255	0.00707243	0.000876985	0.224857	1			yes	CPVL;CPVL
cg01894508	2	0.0240559	0.00720143	0.000877172	0.224857	1	0.237493	1	no	ASPRV1;ASPRV1
cg16102040	4	0.0189868	0.00568416	0.000877591	0.224857	1	0.237493	1	no	ZNF827
cg14150115	13	-0.0287533	0.00860929	0.000879113	0.224946	1	0.237493	1	no
cg09305161	6	-0.0212639	0.00636745	0.00088026	0.224946	1	0.237493	1	no	PRDM1;PRDM1
cg02469356	7	-0.0116246	0.00348094	0.000880457	0.224946	1			yes	SMURF1;SMURF1
cg03319070	12	-0.0115589	0.00346141	0.000880485	0.224946	1			yes	SCARB1;SCARB1
cg07820868	1	0.00240787	0.000721064	0.000881127	0.224946	1	0.237493	1	no	TBX15
cg18614381	19	0.00273994	0.000820541	0.000881127	0.224946	1	0.237493	1	no
cg14611628	9	-0.0135746	0.00406533	0.000881268	0.224946	1	0.237493	1	no	LCN1
cg19357305	20	-0.00863444	0.00258642	0.000883903	0.225497	1			yes	CBFA2T2;CBFA2T2;CBFA2T2
cg20010135	16	-0.0192953	0.00578047	0.000884747	0.225591	1	0.238206	1	no	HSD3B7;HSD3B7;HSD3B7
cg17063840	15	0.0357772	0.0107194	0.00088594	0.225773	1	0.238214	1	no	DISP2
cg13402847	8	-0.0133099	0.00398804	0.000886442	0.22578	1	0.238214	1	no	RHOBTB2
cg21394171	3	-0.0174789	0.00523753	0.000887189	0.225848	1			yes
cg27375166	16	-0.00766922	0.00229822	0.00088788	0.225903	1	0.238302	1	no	C16orf65
cg18305790	3	0.0148187	0.00444109	0.000888771	0.226008	1	0.238302	1	no	PLXNB1;PLXNB1
cg13298538	12	-0.015088	0.00452203	0.000889272	0.226014	1	0.238302	1	no
cg19182289	6	-0.012165	0.00364632	0.00089038	0.226059	1			yes	RGL2;RGL2
cg02526439	8	0.0120369	0.00360792	0.000890406	0.226059	1	0.238383	1	no	MMP16
cg01000631	14	-0.0658112	0.0197287	0.000891647	0.226142	1	0.238492	1	no
cg06078335	16	-0.00767233	0.00230005	0.000891998	0.226142	1			yes
cg06906869	13	-0.0200372	0.00600729	0.000892882	0.226142	1			yes	NEK3;NEK3;NEK3;NEK3
cg14523312	11	-0.0134084	0.00401974	0.000892908	0.226142	1			yes	DKFZp761E198
cg12443195	3	-0.00532764	0.00159726	0.000893123	0.226142	1	0.238663	1	no	DPPA4
cg19909036	15	-0.00936491	0.00280787	0.000894254	0.226307	1			yes	MESP1
cg04632390	12	-0.00277382	0.000831802	0.000895361	0.226466	1	0.239038	1	no
cg02978297	1	0.00475117	0.00142487	0.000896233	0.226541	1	0.239048	1	no	BCAR3
cg24559796	7	-0.019239	0.00577036	0.00089706	0.226541	1			yes
cg16998831	7	0.0180106	0.00540195	0.000897093	0.226541	1			yes
cg18067520	6	-0.0183232	0.00549698	0.000899568	0.227044	1	0.239713	1	no	QRSL1
cg05022301	14	-0.0118741	0.00356256	0.000900462	0.227149	1			yes	C14orf109;MOAP1;C14orf109
cg21218183	1	-0.00984472	0.00295386	0.000901785	0.227272	1			yes	GLMN
cg01927825	1	-0.0156576	0.00469831	0.000901912	0.227272	1	0.240114	1	no	C1orf86;LOC100128003;C1orf86
cg09091752	15	0.0134554	0.00403832	0.00090414	0.227712	1	0.240484	1	no	DNAJC17
cg13567986	1	0.0105259	0.00315974	0.000906164	0.228101	1	0.240798	1	no	MTF1
cg17146638	1	-0.00681617	0.00204649	0.000908089	0.22846	1			yes
cg01950511	2	0.0196289	0.00589364	0.000908558	0.22846	1	0.24121	1	no	TRAF3IP1;TRAF3IP1
cg07594613	4	-0.0200001	0.00600631	0.000910735	0.228778	1			yes	TBC1D19
cg20596647	6	0.00995001	0.00298789	0.000910789	0.228778	1			yes	FYN
cg20259557	8	-0.0251287	0.00754718	0.000911663	0.228846	1	0.24181	1	no	SLC39A4
cg10126923	19	0.0168412	0.00505793	0.000912027	0.228846	1			yes	NKG7
cg17738684	2	-0.0204169	0.006136	0.000918787	0.230381	1			yes	IL1RL1
cg22159835	11	0.0149484	0.00449272	0.000919118	0.230381	1			yes	NRXN2;NRXN2;NRXN2
cg10433231	8	-0.00128435	0.000386026	0.000919693	0.230403	1	0.243713	1	no	TMEM66
cg07948085	10	-0.0136337	0.00409818	0.000920752	0.230546	1	0.243725	1	no
cg08999081	20	-0.0138529	0.00416437	0.000921441	0.230596	1	0.243725	1	no	PIGU
cg01889461	7	0.0162338	0.00488042	0.000922451	0.230727	1			yes
cg04153563	16	0.0149686	0.00450044	0.000923163	0.230783	1	0.243955	1	no
cg10556036	1	-0.0141984	0.00426954	0.000924767	0.231062	1			yes
cg26814703	13	-0.00368128	0.00110707	0.000925821	0.231203	1	0.244431	1	no
cg22027435	4	-0.0250872	0.00754516	0.000927213	0.231429	1			yes
cg09491962	10	0.0172641	0.00519317	0.000928592	0.23165	1			yes	SLIT1
cg23812660	2	-0.00745891	0.00224382	0.000929497	0.231754	1	0.245175	1	no	ZEB2;ZEB2
cg01532589	14	-0.0175627	0.00528483	0.000932328	0.232337	1	0.24564	1	no
cg12236880	15	0.0109816	0.00330508	0.000934209	0.232487	1	0.24564	1	no
cg22850505	17	0.0186617	0.00561672	0.000934549	0.232487	1	0.24564	1	no	C17orf98
cg03538833	3	0.0130169	0.00391784	0.000934807	0.232487	1			yes	LOC152225
cg03332546	19	-0.0231714	0.00697424	0.000934897	0.232487	1	0.24564	1	no	EPS15L1
cg00013899	1	0.0162846	0.00490237	0.000937077	0.232649	1			yes	CACHD1
cg19717326	19	0.0295118	0.00888477	0.000937583	0.232649	1	0.24564	1	no	MYADM;MYADM;MYADM
cg07481928	2	0.0156029	0.00469714	0.000937853	0.232649	1	0.24564	1	no
cg07474755	11	0.0031654	0.000953005	0.000937981	0.232649	1	0.24564	1	no	C11orf63;C11orf63
cg14116025	9	0.0235751	0.00709811	0.000938566	0.232649	1			yes
cg26843498	19	0.0372748	0.0112229	0.000938742	0.232649	1	0.24564	1	no
cg18424841	20	0.0305525	0.00919921	0.00093899	0.232649	1	0.24564	1	no
cg19750824	1	0.0811937	0.0244485	0.000939569	0.232671	1			yes
cg04886981	4	0.015854	0.00477636	0.000945422	0.233998	1	0.247059	1	no	HPGDS
cg13423371	9	-0.0152703	0.00460065	0.00094615	0.234055	1	0.247059	1	no	CAMSAP1
cg07725527	13	0.003901	0.0011754	0.000947028	0.234113	1			yes	NAA16;NAA16;NAA16
cg07158065	8	-0.0302621	0.00911899	0.000947665	0.234113	1	0.247059	1	no
cg14369329	14	-0.0157743	0.00475323	0.00094787	0.234113	1	0.247059	1	no	KIAA0247
cg10318039	7	-0.0124335	0.00374704	0.000949278	0.234246	1			yes	SEMA3D
cg20291162	17	-0.0125732	0.0037894	0.000949695	0.234246	1	0.247135	1	no	DHX58
cg14373988	1	-0.00530828	0.00159987	0.000949893	0.234246	1	0.247135	1	no	PEX10;PEX10
cg23772122	11	-0.0199208	0.00600507	0.000951873	0.234612	1			yes	ANO3
cg09187107	17	0.0116968	0.0035262	0.000952718	0.234698	1			yes	FLJ90757
cg00728848	6	-0.0114472	0.00345112	0.000953236	0.234703	1			yes	C6orf114;GFOD1
cg16415104	4	-0.0344571	0.01039	0.000955153	0.235038	1			yes
cg12376277	22	0.00189851	0.000572493	0.00095559	0.235038	1	0.248392	1	no	TUG1
cg12679749	4	-0.011885	0.0035843	0.000956892	0.235236	1			yes
cg25561401	5	0.0101214	0.00305259	0.000957444	0.23525	1	0.248648	1	no	PDZD2
cg18592964	5	-0.0096514	0.00291193	0.000961648	0.23616	1	0.249513	1	no	CAST;CAST;CAST;CAST;CAST;CAST;CAST;CAST;CAST;CAST
cg17510567	8	-0.012399	0.00374113	0.00096243	0.236229	1			yes
cg19879491	3	-0.0131797	0.00397715	0.000963598	0.236276	1			yes	CCDC13
cg10357682	20	0.0214921	0.00648573	0.000963956	0.236276	1			yes	C20orf27
cg00441709	17	0.0244647	0.0073829	0.000964119	0.236276	1	0.249927	1	no	PAFAH1B1
cg19037806	6	0.0146641	0.00442562	0.000965	0.236369	1	0.249929	1	no	RIOK1;RIOK1
cg26797124	3	0.0350669	0.0105847	0.000966548	0.236626	1			yes
cg03130816	1	-0.021543	0.00650372	0.000968523	0.236987	1			yes	AKIRIN1;AKIRIN1
cg10244503	1	-0.0215822	0.00651633	0.000969863	0.237192	1			yes
cg27085821	16	0.00102756	0.000310293	0.000971638	0.237503	1	0.251283	1	no	TBX6
cg18010520	15	-0.0125839	0.00380048	0.00097284	0.23765	1	0.251283	1	no	APBA2;APBA2
cg09410045	3	-0.0226305	0.00683498	0.000973608	0.23765	1	0.251283	1	no	MED12L;P2RY14
cg23063879	4	0.0200235	0.00604776	0.000973745	0.23765	1	0.251283	1	no	FAM13A
cg08145381	14	-0.00950718	0.0028716	0.000974269	0.237655	1			yes	KIAA0317
cg25888881	10	0.0215171	0.00649997	0.000975724	0.237888	1	0.251567	1	no	ZNF438;ZNF438;ZNF438;ZNF438;ZNF438;ZNF438;ZNF438;ZNF438;ZNF438
cg12155165	10	-0.000729828	0.000220457	0.000976606	0.23798	1	0.251568	1	no	VIM
cg14944575	19	0.00124569	0.000376494	0.000981646	0.239085	1	0.252638	1	no	ZNF432
cg22694275	15	-0.00264532	0.000799661	0.000983557	0.239427	1	0.252875	1	no	ANKRD34C
cg10414946	11	-0.0102318	0.00309346	0.000985219	0.239677	1	0.252875	1	no	MS4A2;MS4A2
cg09764807	10	-0.0110036	0.00332683	0.000985772	0.239677	1	0.252875	1	no
cg05118916	1	-0.00361089	0.00109179	0.000986103	0.239677	1	0.252875	1	no	PCSK9
cg26850559	10	-0.00097273	0.000294192	0.000989157	0.240295	1	0.253431	1	no	PITRM1
cg12699728	15	-0.0103615	0.00313438	0.000991442	0.240625	1	0.253584	1	no	SHF
cg21727145	15	0.0180185	0.00545037	0.00099153	0.240625	1	0.253584	1	no	LRRK1
cg05516004	21	-0.0138387	0.00418672	0.000993121	0.240887	1	0.253764	1	no	ADARB1;ADARB1;ADARB1;ADARB1;ADARB1;ADARB1;ADARB1
cg17389988	7	0.0122139	0.00369553	0.000994662	0.241137	1			yes	C7orf10
cg06259934	10	0.0084672	0.0025622	0.000995585	0.241188	1			yes	ZMIZ1
cg18419175	7	0.00967847	0.00292884	0.00099589	0.241188	1	0.254244	1	no	USP42
cg06233503	11	0.00372907	0.00112871	0.000998363	0.241469	1	0.254381	1	no	KCNQ1;KCNQ1
cg21392341	1	0.00227088	0.000687345	0.000998434	0.241469	1	0.254381	1	no	TBX15
cg06784232	8	0.0245071	0.00741831	0.000999037	0.241469	1			yes	CSGALNACT1;CSGALNACT1
cg09489470	11	-0.019623	0.00593988	0.000999092	0.241469	1	0.254381	1	no

## Sheet: Table E2
Table E2 Results of EWAS of current asthma at 7.5 years adjusted for basic cell counts. All probes with P-values<1e-3
CpG	Chromosome	Effect	SE	Pvalue	FDR	Bonferroni	FDR recalculated(after exclusions)	Bonferroni recalculated(after exclusions)	Exclude	Gene [Illumina annotation]
cg12425700	4	-0.0377284	0.00572452	8.20313e-11	2.47615e-05	3.87995e-05			yes
cg04983687	16	-0.050231	0.00768633	1.16723e-10	2.47615e-05	5.52081e-05	3.2058e-05	3.33745e-05	no	ZFPM1
cg06558622	7	-0.0427112	0.00658306	1.57055e-10	2.47615e-05	7.42844e-05			yes	ZNF862
cg14612966	9	-0.0348878	0.00545613	2.82597e-10	2.65152e-05	0.000133664	3.2058e-05	8.08027e-05	no	SLC25A25;SLC25A25;SLC25A25;SLC25A25
cg01116831	16	-0.0346435	0.00544189	3.36231e-10	2.65152e-05	0.000159032			yes
cg27469152	17	-0.0365744	0.00574536	3.36356e-10	2.65152e-05	0.000159091	3.2058e-05	9.61739e-05	no	EPX
cg07970948	7	-0.0418902	0.006616	4.15505e-10	2.80753e-05	0.000196527			yes	ZNF862
cg04290133	7	-0.0405441	0.00648264	6.67465e-10	3.94625e-05	0.0003157			yes	GUSB
cg07386061	3	-0.0402691	0.00646604	7.83998e-10	4.12021e-05	0.000370819			yes	NISCH
cg10142874	2	-0.030962	0.00501815	1.11178e-09	5.25852e-05	0.000525852			yes	LPIN1
cg12077460	8	-0.0358984	0.00583479	1.23541e-09	5.31209e-05	0.00058433	8.83101e-05	0.00035324	no	MFHAS1
cg01445399	1	-0.06185	0.010207	2.15329e-09	8.48725e-05	0.00101847			yes	LOC339524;LOC339524;LOC339524;LOC339524;LOC339524
cg27000590	8	-0.0383499	0.00635824	2.53899e-09	9.1192e-05	0.0012009	0.000145194	0.000725971	no	PRAGMIN
cg00944309	5	-0.0327683	0.0054422	2.69922e-09	9.1192e-05	0.00127669			yes
cg26462457	12	-0.0269913	0.00451966	3.60342e-09	0.000113624	0.00170436			yes
cg13562011	9	-0.0313563	0.00526729	4.02576e-09	0.000116374	0.00190412	0.000191847	0.00115108	no	EXD3
cg21220721	1	-0.0411281	0.00691638	4.18272e-09	0.000116374	0.00197836			yes	ACOT7;ACOT7;ACOT7;ACOT7
cg09147843	16	-0.0500935	0.00847599	5.19514e-09	0.000136512	0.00245722			yes	RBL2
cg11881599	12	-0.0342245	0.00580144	5.50214e-09	0.00013697	0.00260242	0.000206709	0.00157322	no	CLLU1OS;CLLU1;CLLU1
cg17558547	5	-0.0326105	0.00554627	6.17253e-09	0.000141766	0.00291951	0.000206709	0.00176491	no	SAP30L;SAP30L;SAP30L;SAP30L
cg12067024	1	0.0262758	0.00447606	6.50645e-09	0.000141766	0.00307745	0.000206709	0.00186038	no	S100A7A
cg11699125	1	-0.0434065	0.00739717	6.594e-09	0.000141766	0.00311885			yes	ACOT7;ACOT7;ACOT7;ACOT7
cg02970679	17	-0.0298057	0.00511704	8.46109e-09	0.000171832	0.00400196			yes	EPX
cg19434937	12	-0.0397625	0.00683267	8.71902e-09	0.000171832	0.00412396			yes	LPCAT3
cg26791242	1	-0.0557497	0.00960942	9.65425e-09	0.000182652	0.00456631			yes	LOC339524;LOC339524;LOC339524;LOC339524;LOC339524
cg21723861	17	-0.0270296	0.00466554	1.0111e-08	0.000183937	0.00478235	0.000289104	0.00289104	no
cg06648780	3	-0.0255091	0.00444031	1.33374e-08	0.000233643	0.00630837	0.000334861	0.00381355	no	ALCAM
cg05219423	10	-0.0285414	0.00498993	1.53546e-08	0.000258499	0.00726247	0.000334861	0.00439032	no	CUGBP2;CUGBP2;CUGBP2;CUGBP2
cg09335712	17	-0.0301672	0.00528131	1.60535e-08	0.000258499	0.00759307	0.000334861	0.00459017	no	TEX2
cg19805160	1	-0.0397643	0.00696611	1.63959e-08	0.000258499	0.00775498	0.000334861	0.00468805	no	CCDC19
cg17041511	17	-0.0314727	0.00556376	2.18811e-08	0.000333852	0.0103494	0.000411214	0.00625644	no
cg20673965	19	-0.0297314	0.00526434	2.30107e-08	0.000340115	0.0108837	0.000411214	0.00657942	no	IRGC
cg02494549	2	-0.0226698	0.00404454	2.92243e-08	0.000418868	0.0138226	0.000483008	0.00835609	no
cg05786348	2	-0.03423	0.00611916	3.10292e-08	0.000431656	0.0146763	0.000483008	0.00887215	no	GPD2;GPD2
cg09072230	11	-0.0211304	0.00378559	3.3207e-08	0.000431888	0.0157064	0.000483008	0.00949486	no	PLEKHA7
cg15456821	11	-0.0269653	0.00483273	3.35732e-08	0.000431888	0.0158796			yes	BEST1;BEST1
cg27488674	17	-0.0350122	0.00627565	3.37852e-08	0.000431888	0.0159799	0.000483008	0.00966017	no
cg03117379	20	-0.0266487	0.00478169	3.4815e-08	0.00043334	0.0164669			yes	SNORD17;SNX5;SNX5
cg14613878	20	-0.0401492	0.00721262	3.60933e-08	0.000437732	0.0170715	0.000491434	0.0103201	no	C20orf118
cg15951914	7	-0.0211435	0.00380454	3.79739e-08	0.000449026	0.017961			yes	SRPK2;SRPK2
cg15673896	1	-0.0344613	0.00621912	4.15049e-08	0.000468427	0.0196311	0.000516746	0.0118675	no	ADORA3;ADORA3;ADORA3;ADORA3;ADORA3
cg23943829	5	-0.0209043	0.00377702	4.30123e-08	0.000468427	0.0203441	0.000516746	0.0122985	no	IL4;IL4
cg17470397	3	-0.0304052	0.00549544	4.34414e-08	0.000468427	0.0205471			yes
cg13792581	20	-0.0224358	0.00405519	4.3576e-08	0.000468427	0.0206108	0.000516746	0.0124597	no	TOMM34
cg01942646	1	-0.0288384	0.00522276	4.61693e-08	0.000472869	0.0218373	0.000516746	0.0132011	no	NR0B2
cg04497992	16	-0.0225132	0.00407777	4.63552e-08	0.000472869	0.0219253			yes	NHLRC4
cg20836212	7	-0.041051	0.00743885	4.69886e-08	0.000472869	0.0222248	0.000516746	0.0134354	no	VKORC1L1
cg06528816	2	-0.0347293	0.0063291	5.57174e-08	0.00054903	0.0263535	0.000590046	0.0159312	no	TTC7A
cg14226212	9	-0.029247	0.00534662	6.11274e-08	0.000590047	0.0289123			yes	MUSK;MUSK;MUSK
cg13482814	9	-0.0219844	0.00402391	6.35826e-08	0.000601471	0.0300736			yes
cg17738841	2	-0.0313079	0.00575477	7.18488e-08	0.00066634	0.0339834	0.000733702	0.0205437	no
cg07636225	11	-0.0231025	0.00425158	7.45778e-08	0.000678348	0.0352741			yes	RTN3;RTN3;RTN3;RTN3
cg01888395	9	-0.0384067	0.00711535	9.04127e-08	0.00079817	0.0427638			yes
cg21104363	7	-0.0401642	0.00744308	9.1126e-08	0.00079817	0.0431012	0.000861377	0.0260556	no	VKORC1L1
cg21932513	1	-0.0353685	0.00656302	9.46715e-08	0.000804231	0.0447781	0.000861377	0.0270693	no	RCC2;RCC2
cg25643253	7	-0.0396181	0.00735543	9.61505e-08	0.000804231	0.0454777	0.000861377	0.0274922	no	VKORC1L1
cg08077807	14	-0.0197719	0.00367173	9.6919e-08	0.000804231	0.0458411	0.000861377	0.027712	no	PRKCH
cg26457013	19	-0.0278233	0.00517168	9.94143e-08	0.000810713	0.0470214	0.000861377	0.0284254	no	TMEM86B;TMEM86B
cg13054523	17	-0.0251197	0.00467824	1.05135e-07	0.00084283	0.0497269			yes
cg25463863	3	-0.0167338	0.00312685	1.1666e-07	0.000910517	0.0551781	0.000981069	0.0333564	no
cg09278187	1	-0.0148798	0.00278179	1.17428e-07	0.000910517	0.0555415			yes	FOXJ3
cg26252077	1	-0.0329809	0.0061733	1.21376e-07	0.000925948	0.0574088	0.000991567	0.0347049	no	NFIA;NFIA;NFIA;NFIA
cg00484711	2	0.0302622	0.00567255	1.2679e-07	0.000951901	0.0599698			yes
cg15488596	1	-0.0236291	0.00443239	1.29077e-07	0.000953931	0.0610516			yes	C1orf26;C1orf26
cg12819873	11	-0.0278977	0.0052377	1.32321e-07	0.000962856	0.0625856	0.00105095	0.0378344	no	PRG2
cg17378535	17	-0.0157122	0.00295531	1.39258e-07	0.000981373	0.0658667			yes
cg05184016	7	-0.0180295	0.00339335	1.42062e-07	0.000981373	0.0671931			yes	ZNF862
cg26396815	4	-0.0212443	0.00399994	1.43441e-07	0.000981373	0.0678454			yes	BANK1;BANK1;BANK1
cg13951007	1	-0.0193818	0.00364983	1.44015e-07	0.000981373	0.0681168	0.00109285	0.0411781	no	LOC728989
cg16599817	1	-0.0349817	0.00658956	1.4524e-07	0.000981373	0.0686961	0.00109285	0.0415283	no	PRKCZ;PRKCZ;PRKCZ;PRKCZ
cg03935956	16	-0.029248	0.0055152	1.49528e-07	0.000996117	0.0707243	0.00109338	0.0427543	no	GGA2
cg25368824	5	-0.0289834	0.00546975	1.52958e-07	0.00100482	0.0723467	0.00109338	0.0437351	no	IL4;IL4
cg04096150	15	-0.0175365	0.0033154	1.60774e-07	0.00104169	0.0760435	0.00112122	0.04597	no	GPR176
cg22919538	3	-0.020652	0.00390824	1.65238e-07	0.00105615	0.0781548			yes
cg15633603	2	-0.0315782	0.00598323	1.70994e-07	0.00106956	0.0808776	0.00114278	0.0488923	no
cg17988187	2	-0.0292757	0.00554806	1.7186e-07	0.00106956	0.0812868	0.00114278	0.0491396	no	LOC100189589
cg21895319	3	-0.0263526	0.00499862	1.76239e-07	0.00107078	0.0833584			yes	MED12L
cg10644885	19	-0.05715	0.010841	1.76584e-07	0.00107078	0.0835212			yes	ACP5;ACP5;ACP5;ACP5
cg20317437	1	-0.0257788	0.00489399	1.80609e-07	0.00108133	0.0854254	0.00117367	0.0516415	no	FUCA1
cg06756385	14	-0.0363733	0.00692331	1.95222e-07	0.00114333	0.0923367	0.00124043	0.0558195	no	EVL
cg09249800	1	-0.0333875	0.00635721	1.95799e-07	0.00114333	0.0926099			yes	ACOT7;ACOT7;ACOT7;ACOT7
cg05300717	11	-0.0288969	0.00551104	2.04669e-07	0.00117073	0.096805	0.00124983	0.0585207	no	DKFZp761E198
cg23975840	12	0.0425293	0.00811205	2.05442e-07	0.00117073	0.0971707	0.00124983	0.0587418	no
cg02124524	16	-0.0183428	0.0035015	2.09998e-07	0.00118245	0.0993258			yes	KIAA0182;KIAA0182
cg04933530	14	-0.0296756	0.00566979	2.15043e-07	0.00119661	0.101712			yes
cg06647928	5	-0.0285839	0.00547332	2.28457e-07	0.00125647	0.108056	0.00136088	0.0653224	no
cg14978242	5	-0.0298928	0.0057338	2.39457e-07	0.00130183	0.113259			yes	SERINC5
cg25173129	17	-0.0294955	0.00567202	2.56465e-07	0.00137281	0.121304			yes	EPX
cg23387863	15	-0.0289143	0.00556174	2.58318e-07	0.00137281	0.12218	0.00150736	0.0738606	no	SGK269
cg04549076	11	-0.0278643	0.00536464	2.64741e-07	0.00139132	0.125218			yes	PRG2
cg05541460	22	-0.0537167	0.01036	2.77433e-07	0.00144199	0.131221			yes
cg04111761	3	-0.0319245	0.00616376	2.85651e-07	0.00146857	0.135108	0.00163352	0.0816759	no	CCR3;CCR3;CCR3;CCR3
cg20840540	6	-0.0279873	0.00541941	3.08876e-07	0.0015709	0.146094	0.0017252	0.0883167	no	TRERF1
cg07714085	2	-0.0238621	0.00462315	3.13751e-07	0.00157871	0.148399	0.0017252	0.0897104	no
cg00970435	17	0.00635847	0.00123298	3.21211e-07	0.00159924	0.151927			yes	ARSG
cg02711899	6	-0.0215518	0.00418268	3.28292e-07	0.00160765	0.155277	0.00174575	0.0938683	no	TRERF1
cg00414077	20	-0.0194823	0.00378179	3.29699e-07	0.00160765	0.155942	0.00174575	0.0942706	no	C20orf118
cg25332499	11	-0.0307869	0.00599127	3.52519e-07	0.00170139	0.166736			yes	BATF2
cg22945457	1	-0.0233406	0.00454409	3.5653e-07	0.00170336	0.168633			yes	LBR;LBR
cg13458609	9	-0.0257675	0.00502236	3.67415e-07	0.00172086	0.173781			yes	ENG;ENG
cg14458002	6	-0.0193796	0.00377754	3.68304e-07	0.00172086	0.174202			yes	RUNX2;RUNX2;RUNX2
cg22312249	17	-0.0341367	0.00665613	3.71107e-07	0.00172086	0.175528			yes	TMEM104
cg13039199	15	-0.0174345	0.00340212	3.79105e-07	0.00174088	0.179311			yes	SLCO3A1;SLCO3A1
cg14769121	7	-0.0255338	0.00500188	4.19293e-07	0.00189219	0.198319	0.00212719	0.119888	no	SMURF1;SMURF1
cg26103369	14	-0.02097	0.00410818	4.20271e-07	0.00189219	0.198782	0.00212719	0.120168	no	KIAA0317
cg20929545	11	-0.0280011	0.00548764	4.24056e-07	0.00189219	0.200572	0.00212719	0.12125	no	HMBS;HMBS
cg11770323	13	-0.0276416	0.00543178	4.54787e-07	0.00197071	0.215107			yes	NDFIP2;NDFIP2
cg25270424	7	-0.0198053	0.00389175	4.54908e-07	0.00197071	0.215164	0.00218412	0.130071	no	OSBPL3;OSBPL3;OSBPL3;OSBPL3
cg00114012	9	-0.051043	0.0100305	4.54965e-07	0.00197071	0.215191	0.00218412	0.130088	no	SLC2A8
cg03727333	10	-0.0199438	0.00392014	4.58321e-07	0.00197071	0.216778	0.00218412	0.131047	no	SGMS1
cg18307978	7	-0.0290875	0.00571993	4.63129e-07	0.00197345	0.219052			yes	AQP1
cg10433549	17	-0.0233569	0.00459513	4.68776e-07	0.00197968	0.221724			yes
cg17521120	19	-0.0271971	0.00535617	4.81377e-07	0.0020149	0.227684			yes	SIGLEC8;SIGLEC8
cg11456013	6	-0.0290412	0.00572958	5.04074e-07	0.00209139	0.238419			yes
cg18931760	11	-0.0251571	0.004968	5.16868e-07	0.00212257	0.24447	0.00238481	0.147788	no	EIF3M
cg09212118	1	-0.0295325	0.00583381	5.20564e-07	0.00212257	0.246219	0.00238481	0.148844	no	GUCA2A
cg18042632	21	-0.0333263	0.00658918	5.32781e-07	0.00213964	0.251997	0.00238481	0.152338	no	C21orf130
cg25705508	1	0.0352461	0.00696927	5.33796e-07	0.00213964	0.252477	0.00238481	0.152628	no	CHIT1
cg19775269	19	-0.0250604	0.00496054	5.48605e-07	0.00218051	0.259481	0.00240953	0.156862	no	PTPRS;PTPRS;PTPRS;PTPRS
cg15700636	11	-0.0331482	0.00656547	5.57437e-07	0.00219715	0.263659	0.00240953	0.159387	no	PRG2
cg20885063	17	-0.0311346	0.00616975	5.64611e-07	0.00220704	0.267052	0.00240953	0.161439	no	ATPAF2
cg15344640	5	-0.0206593	0.00410023	5.87895e-07	0.00227922	0.278065			yes	LMAN2
cg11310939	5	-0.0312253	0.00620266	6.01265e-07	0.00229269	0.284389	0.00247497	0.171919	no	MARCH3
cg12419482	11	-0.0205262	0.00407839	6.04363e-07	0.00229269	0.285854	0.00247497	0.172805	no	P2RY2;P2RY2;P2RY2
cg11668148	15	-0.0291658	0.00579564	6.05912e-07	0.00229269	0.286587	0.00247497	0.173248	no	HEXA
cg16362140	5	-0.0317204	0.00630903	6.19914e-07	0.00231653	0.293209			yes	DAP
cg11988722	20	-0.0339076	0.00674495	6.22008e-07	0.00231653	0.2942			yes
cg01970336	1	-0.0299746	0.00597003	6.42495e-07	0.00237414	0.30389	0.00258744	0.183708	no	EPS15
cg09820180	6	-0.021257	0.00423649	6.53268e-07	0.00239523	0.308985	0.00259428	0.186788	no
cg01093786	11	0.00252144	0.000504155	7.08377e-07	0.00257732	0.335051	0.0027746	0.202546	no	MAML2
cg03695871	11	-0.0246266	0.00492999	7.30061e-07	0.00262967	0.345307	0.00277922	0.208746	no	DKFZp761E198
cg19247032	21	-0.0214429	0.0042934	7.33887e-07	0.00262967	0.347117	0.00277922	0.20984	no	TFF1
cg02475695	16	-0.0350312	0.00701901	7.46417e-07	0.00264178	0.353043	0.00277922	0.213422	no	NHLRC4
cg19928703	13	-0.022043	0.0044166	7.48436e-07	0.00264178	0.353998	0.00277922	0.214	no	SLC7A1
cg24058805	1	-0.0166771	0.00334614	7.72593e-07	0.00270685	0.365424			yes	PDE4B;PDE4B;PDE4B
cg23144852	3	-0.0184299	0.00370127	7.92457e-07	0.00275101	0.37482	0.00288402	0.226586	no	OPA1;OPA1;OPA1;OPA1;OPA1;OPA1;OPA1;OPA1
cg19791262	5	-0.0266196	0.00534767	7.96832e-07	0.00275101	0.376889	0.00288402	0.227837	no	HK3
cg07091529	2	-0.0313726	0.00630715	8.11527e-07	0.00278144	0.383839	0.00290049	0.232039	no	FAM49A
cg01021719	14	-0.0245121	0.00493943	8.59971e-07	0.00291879	0.406753			yes	GMPR2;GMPR2;GMPR2;GMPR2
cg07050712	17	-0.0235507	0.00474653	8.63941e-07	0.00291879	0.40863	0.0030497	0.247026	no	ZNF652;ZNF652
cg17203290	8	-0.0211636	0.00427429	9.09399e-07	0.00305058	0.430131	0.00317102	0.260024	no	C8orf47;C8orf47
cg24361586	17	0.0286489	0.00579795	9.56236e-07	0.00316611	0.452285			yes
cg12077754	2	-0.0383897	0.00776927	9.57227e-07	0.00316611	0.452753	0.00329758	0.273699	no	HK2
cg13619177	17	-0.0206774	0.00418508	9.67129e-07	0.00317664	0.457436			yes	COX10
cg06040872	17	-0.0283433	0.00576252	1.06995e-06	0.00349013	0.506069			yes	CCL18
cg26069291	6	-0.0327012	0.00665333	1.08948e-06	0.0035295	0.515308	0.00370851	0.311514	no
cg24182798	4	-0.0327589	0.00668122	1.15527e-06	0.00371718	0.546426			yes
cg07177867	15	-0.0346683	0.00707456	1.17122e-06	0.00374304	0.55397	0.00392724	0.334887	no	LYSMD2;LYSMD2
cg25420477	2	-0.0358882	0.00732853	1.18989e-06	0.00376794	0.5628	0.00392724	0.340225	no
cg09644952	3	-0.0278576	0.00568966	1.19495e-06	0.00376794	0.565191	0.00392724	0.34167	no	CD86;CD86
cg06633463	11	-0.0226226	0.00463209	1.26987e-06	0.00397766	0.600627	0.00412605	0.363092	no
cg25854298	10	-0.0289765	0.00594191	1.31559e-06	0.00407932	0.622255			yes	ASCC1
cg01499988	9	-0.026577	0.00545014	1.31957e-06	0.00407932	0.624135	0.00423936	0.377303	no	MSMP
cg13209388	1	-0.0435199	0.00893204	1.34403e-06	0.00410644	0.635705	0.00426997	0.384297	no	ACOT7;ACOT7;ACOT7;ACOT7
cg18500085	11	-0.01513	0.00310542	1.34571e-06	0.00410644	0.636499			yes	SLC35C1;SLC35C1;SLC35C1
cg21919729	8	-0.0249301	0.00512282	1.38294e-06	0.004193	0.654108			yes	CTSB;CTSB;CTSB;CTSB;CTSB
cg04692506	11	-0.0231017	0.00475878	1.46643e-06	0.00441783	0.693599	0.00460764	0.419295	no	SPI1;SPI1
cg16583315	14	-0.0307815	0.00634893	1.51201e-06	0.0045263	0.715155	0.0046992	0.432327	no	MAX;MAX;MAX;MAX;MAX;MAX
cg05720226	7	-0.020229	0.00417754	1.55637e-06	0.00462981	0.73614			yes	ST7;ST7;ST7OT2
cg23881458	6	-0.030193	0.00624042	1.58728e-06	0.00469223	0.750756			yes
cg09227119	20	-0.0306363	0.00634525	1.66744e-06	0.0048984	0.788674	0.00512657	0.476771	no	C20orf118
cg07908654	13	-0.0283313	0.00586932	1.67773e-06	0.0048984	0.79354			yes
cg08773180	11	-0.0287757	0.00596914	1.72972e-06	0.00499202	0.81813			yes	PRG2
cg08969102	5	-0.0359377	0.00745509	1.73091e-06	0.00499202	0.818691	0.00526507	0.494916	no
cg08940169	16	-0.0251933	0.00523636	1.81084e-06	0.0051909	0.856498			yes	ZFPM1
cg18735402	19	0.00834757	0.00173583	1.83277e-06	0.00520672	0.866872	0.00547547	0.524043	no	GIPR
cg08808720	2	-0.0227945	0.00474085	1.83838e-06	0.00520672	0.869523	0.00547547	0.525645	no	KIF5C;MIR1978
cg22188603	5	-0.024664	0.00513646	1.8959e-06	0.00533767	0.896729	0.00558858	0.542092	no	ARHGAP26;ARHGAP26
cg08850169	1	0.0158512	0.00330315	1.92849e-06	0.00539732	0.912147	0.00562666	0.551413	no	NDUFS2;NDUFS2
cg12614529	4	-0.0281169	0.00586156	1.94167e-06	0.00540224	0.918381			yes	MND1
cg13835688	9	-0.0375079	0.00782801	1.99291e-06	0.0054991	0.942613			yes	SLC25A25;SLC25A25;SLC25A25;SLC25A25
cg08462941	19	-0.0446329	0.00931648	1.99974e-06	0.0054991	0.945846	0.0057756	0.571784	no	PTPRS;PTPRS;PTPRS;PTPRS
cg13774539	2	-0.0284215	0.00594408	2.09237e-06	0.00572056	0.989657	0.00598269	0.598269	no	LOC100189589
cg18543428	13	-0.0234124	0.00489833	2.1096e-06	0.00573453	0.997809			yes
cg14643001	3	-0.0237055	0.00496181	2.13095e-06	0.00575946	1	0.00603268	0.609301	no
cg03014680	12	-0.0285913	0.00598584	2.14338e-06	0.00576013	1			yes	CLEC12A;CLEC12A
cg17941109	19	-0.0220904	0.00463251	2.22568e-06	0.00594753	1	0.00623909	0.636387	no	ABHD8
cg00079056	9	-0.0141355	0.00296511	2.24204e-06	0.00595758	1			yes	SUGT1P1;SPINK4
cg26369382	7	-0.0340605	0.00714846	2.26718e-06	0.00597832	1	0.00625504	0.648251	no	TFR2
cg13064897	8	-0.0213773	0.00448724	2.27512e-06	0.00597832	1	0.00625504	0.650524	no
cg18805734	12	-0.0244231	0.00512937	2.30359e-06	0.00601967	1	0.00627098	0.658663	no	FAM60A;FAM60A;FAM60A
cg04517263	9	0.0052051	0.00109403	2.3462e-06	0.00606536	1	0.00627098	0.670846	no	TRAF1
cg13645296	15	-0.037676	0.00791917	2.34672e-06	0.00606536	1	0.00627098	0.670995	no	DAPK2
cg25939647	15	-0.0314772	0.00661835	2.36394e-06	0.00607666	1			yes	GPR176
cg25087851	11	-0.0316234	0.0066514	2.38275e-06	0.0060919	1			yes	GPR44
cg00844155	12	-0.0237903	0.00500625	2.40946e-06	0.00612707	1			yes	VAMP1;VAMP1;VAMP1
cg04464062	16	-0.0726792	0.0153161	2.4892e-06	0.006296	1	0.00659013	0.711734	no	ZFPM1
cg10101109	12	-0.0112886	0.00238074	2.53579e-06	0.00637974	1			yes	ERP29;ERP29
cg03329755	6	-0.0230641	0.00486692	2.57032e-06	0.00643237	1	0.00674246	0.734928	no	RPS6KA2
cg02445229	19	-0.0238447	0.00503783	2.63925e-06	0.00657011	1			yes
cg16597993	19	-0.0252645	0.00534333	2.7019e-06	0.00669088	1			yes	EPS15L1
cg07148145	7	-0.0284282	0.00601794	2.7575e-06	0.00679298	1			yes	CYP3A43;CYP3A43;CYP3A43
cg16985652	1	-0.0283217	0.00599813	2.78622e-06	0.00682818	1	0.00722994	0.796662	no	NR0B2
cg18783781	1	-0.0462164	0.00979116	2.80672e-06	0.00684296	1	0.00722994	0.802523	no	SLC25A33
cg19968199	12	-0.0171217	0.00363004	2.85608e-06	0.00692759	1			yes	DYRK2;DYRK2
cg14611258	17	-0.0257404	0.00546141	2.905e-06	0.00701031	1	0.00741629	0.830625	no	C17orf39
cg13568415	7	-0.0238298	0.00506405	3.00818e-06	0.00722245	1			yes	LFNG;LFNG;LFNG;LFNG
cg26316599	5	-0.0256862	0.00546046	3.03379e-06	0.00724714	1	0.00767653	0.867448	no	ATP6V0E1
cg10298741	16	-0.0231066	0.00491864	3.12351e-06	0.0074075	1			yes	ZFHX3;ZFHX3
cg23642826	1	-0.0300748	0.00640253	3.13224e-06	0.0074075	1			yes	ZBTB48
cg21472198	22	-0.0150133	0.00320083	3.2374e-06	0.00759518	1	0.00810491	0.925668	no	LOC400927
cg11563127	12	-0.0284684	0.00607045	3.24608e-06	0.00759518	1			yes	C12orf76
cg12160087	12	-0.0241425	0.0051489	3.25978e-06	0.00759518	1	0.00810491	0.932064	no	CCDC64
cg06154903	11	-0.0278474	0.00594273	3.30365e-06	0.00765554	1			yes	EHD1
cg18460809	6	-0.025275	0.00539482	3.31805e-06	0.00765554	1	0.00817868	0.948727	no	BAG2
cg26774971	6	-0.01942	0.00414737	3.35881e-06	0.00771196	1			yes	TMEM181
cg06715330	17	-0.0189833	0.00405508	3.37637e-06	0.00771482	1			yes	CCDC57
cg10498052	17	-0.0130914	0.00280185	3.52305e-06	0.00801129	1	0.00858841	1	no	NCRNA00188;NCRNA00188;C1776;NCRNA00188;NCRNA00188;NCRNA00188;NCRNA00188;NCRNA001
cg09000138	10	-0.015043	0.00322042	3.54435e-06	0.00802115	1	0.00858841	1	no	PDZD8
cg10065736	12	-0.0380545	0.00815058	3.58137e-06	0.00806633	1			yes	FBXW8;FBXW8
cg23358740	14	0.00558548	0.00119812	3.70484e-06	0.00830488	1	0.00890186	1	no	C14orf72
cg03131767	12	-0.0290166	0.00623449	3.83919e-06	0.00856153	1	0.00912419	1	no	ABCB9;ABCB9;ABCB9
cg12213680	6	-0.0180726	0.00388396	3.86119e-06	0.00856153	1	0.00912419	1	no	FAM65B;FAM65B;FAM65B
cg19232164	11	-0.0122258	0.0026285	3.89563e-06	0.00856153	1	0.00913011	1	no	REXO2
cg25580656	14	-0.0127945	0.00275113	3.90785e-06	0.00856153	1			yes	ZFYVE21
cg08776942	16	-0.0274748	0.00590811	3.90984e-06	0.00856153	1			yes
cg02246992	17	-0.0493408	0.0106142	3.94319e-06	0.00859478	1	0.00916644	1	no	ATAD5
cg25004840	2	-0.0313662	0.00675514	4.04178e-06	0.00874804	1			yes
cg01766943	2	-0.0291443	0.00627909	4.07659e-06	0.00874804	1	0.00936985	1	no	SPTBN1;SPTBN1
cg17374802	17	-0.0338156	0.00728702	4.09489e-06	0.00874804	1			yes	EPX
cg06134860	16	-0.0102692	0.00221293	4.09623e-06	0.00874804	1	0.00936985	1	no	SLC12A4;SLC12A4;SLC12A4;LCAT;SLC12A4;SLC12A4
cg13963033	5	-0.0292483	0.00630357	4.10598e-06	0.00874804	1			yes	MARCH3
cg04077085	4	-0.0168969	0.00364404	4.17264e-06	0.00885018	1	0.00946887	1	no	SLC2A9;SLC2A9
cg24039962	1	-0.0196456	0.00424342	4.30951e-06	0.00909967	1			yes	C1orf9;C1orf9
cg10831642	10	-0.0343949	0.00743265	4.35252e-06	0.00914966	1	0.00979931	1	no	SH3PXD2A
cg03759239	1	-0.0200609	0.00433716	4.3982e-06	0.00920477	1	0.00982479	1	no	RGS13;RGS13
cg03278639	3	-0.02432	0.00526026	4.43889e-06	0.009249	1	0.00983881	1	no
cg03761216	1	-0.0224318	0.00485413	4.48751e-06	0.00930741	1			yes	EPS15
cg24224501	7	-0.0221364	0.00479207	4.52248e-06	0.00930741	1	0.00994698	1	no	LRRC17;FBXL13;LRRC17;FBXL13
cg00381391	3	-0.0201097	0.0043537	4.53458e-06	0.00930741	1			yes
cg15998761	2	-0.0223319	0.00483545	4.54564e-06	0.00930741	1			yes	MFSD6
cg16279861	11	0.0331633	0.00718366	4.58412e-06	0.00932141	1			yes
cg24677302	14	-0.0249595	0.00540701	4.59188e-06	0.00932141	1	0.0100225	1	no	JDP2;JDP2;JDP2;JDP2
cg07410597	3	-0.0211634	0.00458857	4.67996e-06	0.00945961	1	0.0101374	1	no	SLC25A26;SLC25A26;SLC25A26
cg22608646	17	-0.0156493	0.00339572	4.76064e-06	0.00954809	1	0.0101759	1	no	DNAH17
cg24627621	6	-0.0455643	0.00988853	4.77445e-06	0.00954809	1	0.0101759	1	no	C6orf132
cg01614759	10	-0.0321574	0.00697817	4.7849e-06	0.00954809	1			yes	C10orf25;ZNF22
cg24028828	12	-0.0218755	0.00474869	4.80448e-06	0.00954809	1	0.0101759	1	no	CS
cg23172671	1	0.0100206	0.00217627	4.85623e-06	0.00961055	1	0.0102098	1	no
cg09696385	7	-0.0192419	0.00418359	4.96576e-06	0.00978635	1	0.0103639	1	no	SND1
cg05613273	17	-0.0194328	0.00422711	5.0192e-06	0.00985062	1			yes	NARF;NARF;NARF;NARF
cg01281993	16	-0.0221335	0.00481663	5.06442e-06	0.00989831	1	0.0104932	1	no
cg03734026	22	-0.0495626	0.0107881	5.08813e-06	0.00990371	1			yes
cg11266582	15	-0.0185273	0.00403529	5.15643e-06	0.00994076	1			yes	DAPK2
cg06824199	1	-0.0177229	0.00385986	5.15937e-06	0.00994076	1			yes	KIAA0494
cg05131266	14	-0.027641	0.00602142	5.1771e-06	0.00994076	1			yes	C14orf159;C14orf159;C14orf159;SNORA11B;C14orf159;C14orf159
cg20080878	8	-0.024427	0.00532243	5.20253e-06	0.00994076	1	0.0107018	1	no
cg14321269	17	-0.0226717	0.0049404	5.21224e-06	0.00994076	1			yes	XAF1;XAF1
cg26860613	12	-0.0348165	0.00758921	5.2468e-06	0.00996647	1			yes	IFFO1;IFFO1
cg04847043	16	-0.0226954	0.00495064	5.33026e-06	0.0100845	1	0.0108863	1	no	KIAA0182;KIAA0182
cg07612991	8	-0.0274773	0.00599807	5.41162e-06	0.0101775	1	0.010974	1	no
cg23987137	5	-0.0240363	0.00524752	5.42243e-06	0.0101775	1			yes	PDE4D;PDE4D;PDE4D
cg10866623	17	-0.0266861	0.00582862	5.47455e-06	0.0102347	1	0.0110235	1	no	TTLL6
cg01916918	8	-0.0188443	0.00411745	5.52445e-06	0.0102591	1	0.0110256	1	no	CLU;CLU;CLU
cg18330338	5	-0.0255737	0.00558885	5.54142e-06	0.0102591	1			yes	SEMA5A
cg13233042	11	-0.0214877	0.00469622	5.55271e-06	0.0102591	1	0.0110256	1	no	ATL3
cg05157904	1	-0.0189096	0.00413677	5.66709e-06	0.0104052	1			yes
cg23032421	3	-0.0289559	0.00633513	5.67575e-06	0.0104052	1	0.0111921	1	no	IL5RA;IL5RA;IL5RA;IL5RA;IL5RA;IL5RA;IL5RA;IL5RA;IL5RA;IL5RA;IL5RA;IL5RA
cg10511985	1	0.0252854	0.00553457	5.73952e-06	0.0104815	1			yes
cg22250781	16	-0.0642325	0.0140689	5.81251e-06	0.0105354	1			yes	NHLRC4
cg16488580	5	-0.0224994	0.00492807	5.8136e-06	0.0105354	1	0.0113479	1	no
cg04385523	3	-0.0167674	0.00367422	5.87136e-06	0.0105644	1	0.0113479	1	no	C3orf23;C3orf23;C3orf23
cg02359181	19	-0.0264614	0.00579876	5.87425e-06	0.0105644	1	0.0113479	1	no	GPI
cg17541002	12	0.0419435	0.00919443	5.91351e-06	0.0105947	1	0.0113479	1	no	CAMKK2;CAMKK2;CAMKK2;CAMKK2;CAMKK2;CAMKK2;CAMKK2
cg26934759	22	-0.0101414	0.00222405	5.97591e-06	0.0106661	1			yes	DEPDC5;DEPDC5
cg11938718	2	0.0234786	0.0051512	6.03251e-06	0.0107266	1	0.0114715	1	no	HPCAL1;HPCAL1
cg09821936	4	-0.0192257	0.00421925	6.05813e-06	0.0107318	1	0.0114715	1	no	FAM53A
cg20503329	9	-0.0137949	0.0030298	6.17729e-06	0.0109021	1			yes	COL15A1
cg17540765	17	-0.0163318	0.0035931	6.38373e-06	0.0112245	1	0.0120085	1	no	RECQL5;LOC643008;LOC643008
cg14109551	6	-0.024258	0.00535	6.71984e-06	0.0117718	1			yes	C6orf204;C6orf204
cg06967316	5	-0.0293286	0.00647924	6.96096e-06	0.0121492	1	0.0130088	1	no	IL13
cg14011077	9	-0.0199738	0.00441507	7.0444e-06	0.0122242	1			yes
cg04264075	19	0.00593441	0.00131197	7.07148e-06	0.0122242	1	0.0130632	1	no	NKG7
cg15959270	13	-0.0267489	0.00591388	7.08148e-06	0.0122242	1	0.0130632	1	no	DNAJC3
cg08763102	4	-0.023692	0.00524011	7.1316e-06	0.0122659	1	0.0130714	1	no	HTT
cg18879389	21	-0.0235325	0.00520704	7.20204e-06	0.0123422	1	0.0131164	1	no	TFF2;TFF2
cg20315954	17	-0.026068	0.00577189	7.29601e-06	0.0124581	1			yes	PMP22;PMP22;PMP22
cg11014921	3	-0.0171274	0.0037952	7.4168e-06	0.0126055	1			yes	TRANK1
cg17430228	11	-0.0203559	0.0045111	7.43566e-06	0.0126055	1			yes
cg10702366	1	-0.00847807	0.00187869	7.46296e-06	0.0126066	1			yes	FGGY;FGGY
cg08392484	5	-0.0113105	0.00250991	7.65353e-06	0.0128825	1			yes	ELL2
cg17753789	10	0.0214412	0.00475959	7.70746e-06	0.0129273	1	0.013948	1	no	ZMIZ1
cg06099697	16	-0.0157139	0.00348941	7.74833e-06	0.01295	1			yes	ZFPM1
cg06070625	3	-0.0245081	0.00544418	7.80355e-06	0.0129963	1	0.0140331	1	no	MITF;MITF
cg09377531	8	-0.0319299	0.00709576	7.87653e-06	0.0130718	1			yes	TRAPPC9;TRAPPC9
cg18253799	17	-0.00802044	0.00178519	8.13288e-06	0.0134501	1	0.0145339	1	no	CCDC40
cg24085426	12	-0.0162985	0.0036333	8.39018e-06	0.0138205	1	0.0149006	1	no
cg04435807	10	-0.0188423	0.00420107	8.4189e-06	0.0138205	1			yes	ANKRD22
cg01498468	16	-0.00758311	0.00169097	8.44453e-06	0.0138205	1	0.0149045	1	no
cg26921611	8	-0.0204827	0.00457354	8.67464e-06	0.0141482	1			yes	EIF4EBP1
cg04141129	12	-0.0251902	0.00562643	8.73214e-06	0.014193	1	0.0153088	1	no	BICD1;BICD1
cg01901579	14	-0.0297279	0.00664229	8.79503e-06	0.0142203	1	0.0153088	1	no	DICER1
cg06266582	11	-0.0186409	0.00416526	8.80906e-06	0.0142203	1			yes	C11orf2
cg18368116	14	-0.0171391	0.0038304	8.85654e-06	0.0142483	1			yes
cg04217850	3	-0.0191557	0.00428264	8.90188e-06	0.0142514	1	0.0153088	1	no	SLC25A26;SLC25A26;SLC25A26
cg13576859	9	-0.0313025	0.00699896	8.91875e-06	0.0142514	1			yes	FBP1;FBP1
cg16263722	1	-0.0291015	0.00650841	8.96248e-06	0.0142657	1	0.0153088	1	no	MECR;MECR
cg08799394	10	-0.0461109	0.0103159	9.02242e-06	0.0142657	1	0.0153088	1	no	PDLIM1
cg09705784	17	-0.0341595	0.00764215	9.02687e-06	0.0142657	1	0.0153088	1	no	DNAH17
cg16409452	14	-0.0655705	0.0146714	9.04834e-06	0.0142657	1	0.0153088	1	no	EVL
cg03525069	10	-0.0211488	0.0047331	9.09173e-06	0.0142865	1			yes	COL13A1;COL13A1;COL13A1;COL13A1;COL13A1;COL13A1;COL13A1;COL13A1;COL13A1;COL13A1;COL13A1;COL13A1;COL13A1;COL13A1;COL13A1;COL13A1;COL13A1;COL13A1;COL13A1;COL13A1
cg07819010	11	-0.0361812	0.00810277	9.21412e-06	0.0144309	1			yes
cg09762120	7	-0.0161335	0.00361511	9.32413e-06	0.014555	1			yes	PLEKHA8
cg24956176	17	-0.0224107	0.00502927	9.61798e-06	0.0149643	1	0.0161768	1	no
cg17496887	1	0.0242663	0.00545108	9.80329e-06	0.0152026	1	0.0163921	1	no	S100A7A
cg09247486	1	-0.0186136	0.00418336	9.90532e-06	0.0152908	1			yes
cg17046586	12	-0.0143519	0.00322584	9.92483e-06	0.0152908	1	0.0164988	1	no	LIMA1;LIMA1
cg25224369	3	-0.0295487	0.0066445	1.00138e-05	0.0153778	1	0.0165505	1	no
cg10160407	8	-0.00125016	0.000281288	1.01448e-05	0.0155286	1	0.0166707	1	no	PDGFRL
cg15840949	15	-0.0173927	0.00391758	1.03565e-05	0.015767	1	0.0169214	1	no	IGF1R
cg14783123	8	-0.0229054	0.00515968	1.03672e-05	0.015767	1			yes	CSPP1;CSPP1
cg24818699	13	-0.0156368	0.0035257	1.0569e-05	0.0160224	1	0.0171704	1	no	C13orf30
cg13628444	9	-0.0216646	0.00488658	1.06444e-05	0.016085	1			yes	MED27
cg26837768	7	-0.0173025	0.0039045	1.07532e-05	0.0161108	1			yes
cg25009141	1	-0.0220595	0.00497822	1.07552e-05	0.0161108	1	0.01729	1	no	RCC2;RCC2
cg02427831	19	-0.0253113	0.00571224	1.07636e-05	0.0161108	1	0.01729	1	no	SIGLEC8
cg17784922	7	-0.0139207	0.00314396	1.09256e-05	0.0163017	1	0.0174523	1	no	KEL;KEL
cg17641443	17	-0.0228625	0.00516439	1.09636e-05	0.0163069	1			yes	CPSF4L
cg25096745	11	0.0133959	0.00302803	1.11198e-05	0.0164874	1			yes	CD44;CD44;CD44;CD44;CD44
cg08514385	13	-0.0166116	0.00375692	1.1231e-05	0.0166003	1	0.0178404	1	no
cg13534791	9	0.0174634	0.00395015	1.12829e-05	0.016625	1			yes	C9orf131;C9orf131;C9orf131;C9orf131
cg02985445	7	-0.0413378	0.00936219	1.155e-05	0.0169658	1	0.0182453	1	no
cg04219523	10	-0.0139065	0.00315042	1.16135e-05	0.0170062	1	0.0182453	1	no	SLIT1
cg19131667	3	-0.022922	0.00519891	1.18878e-05	0.0172935	1	0.0185578	1	no	TBC1D5;TBC1D5;TBC1D5
cg20969614	19	-0.010188	0.00231081	1.19085e-05	0.0172935	1			yes	HIF3A;HIF3A;HIF3A
cg08722695	2	-0.0117497	0.00266523	1.19194e-05	0.0172935	1			yes
cg14558942	11	-0.0267463	0.00606872	1.19825e-05	0.0173146	1	0.0185578	1	no	TMEM134;TMEM134;TMEM134
cg12198633	3	-0.023323	0.00529252	1.20071e-05	0.0173146	1	0.0185578	1	no	KLHL24
cg04305653	22	-0.0221645	0.00503165	1.21028e-05	0.0173995	1			yes	TBC1D22A
cg13928909	9	-0.0173845	0.00395228	1.24653e-05	0.0178222	1			yes
cg08067346	16	-0.0251455	0.00571697	1.24722e-05	0.0178222	1	0.0191729	1	no	ARHGAP17;ARHGAP17
cg21261709	7	-0.0273581	0.00622724	1.27569e-05	0.0181742	1			yes	SRPK2;SRPK2
cg21481321	5	-0.0153594	0.00349897	1.29829e-05	0.0184406	1			yes
cg09646173	5	-0.0288022	0.00656355	1.30513e-05	0.0184822	1	0.0199559	1	no	PDE6A
cg04708830	10	-0.020743	0.00473238	1.33498e-05	0.0188484	1			yes	INPP5A
cg04321303	7	-0.0284636	0.00649794	1.35154e-05	0.0190255	1			yes
cg05736642	4	-0.0188241	0.00429773	1.35625e-05	0.0190351	1	0.0206271	1	no	HTT
cg13429733	9	-0.0277933	0.00635952	1.41373e-05	0.0197832	1			yes	TXNDC8
cg23090159	7	-0.030084	0.00689339	1.45321e-05	0.0202757	1	0.0219849	1	no	VKORC1L1
cg14814167	6	-0.0160921	0.00368843	1.46205e-05	0.020339	1			yes	REPS1;REPS1
cg00390941	12	-0.0175755	0.00402914	1.46759e-05	0.0203562	1	0.0220856	1	no	PDE6H
cg00093688	9	-0.0244198	0.00560768	1.51682e-05	0.0209775	1	0.0227069	1	no	NDOR1;NDOR1;NDOR1;NDOR1
cg10118167	12	0.00569823	0.00130903	1.52864e-05	0.0210794	1	0.0227648	1	no	PLXNC1
cg12483927	1	-0.015607	0.00358707	1.5438e-05	0.0212265	1	0.0228713	1	no	RD3;RD3
cg09082617	20	-0.031554	0.0072558	1.55647e-05	0.0213346	1			yes	MIR645
cg25843927	2	-0.0245837	0.00565436	1.56357e-05	0.0213346	1	0.0229505	1	no	AGPS
cg11792874	14	0.0118623	0.00272816	1.56519e-05	0.0213346	1	0.0229505	1	no
cg10704177	1	-0.0406025	0.00934084	1.57028e-05	0.0213425	1			yes	INADL
cg20472746	13	0.00537933	0.00123892	1.60625e-05	0.0217688	1	0.0234323	1	no	C13orf15
cg23498922	20	-0.024726	0.00570307	1.65106e-05	0.0223122	1	0.0239638	1	no	STAU1;STAU1;STAU1;STAU1;STAU1
cg15154628	7	-0.0270562	0.00624536	1.67576e-05	0.0225814	1			yes	CCDC146
cg16628205	7	-0.0201325	0.00464822	1.68254e-05	0.0226084	1	0.0242974	1	no	TFR2
cg03651219	10	-0.0163977	0.0037874	1.70168e-05	0.0228007	1	0.024414	1	no
cg18593727	3	-0.0120936	0.00279487	1.71623e-05	0.0228663	1	0.024414	1	no	HCLS1
cg12669088	12	-0.0291872	0.00674577	1.71624e-05	0.0228663	1	0.024414	1	no
cg18650626	7	-0.0352436	0.00815963	1.77397e-05	0.023569	1			yes	MAD1L1;MAD1L1;MAD1L1
cg00736681	8	-0.0282657	0.0065548	1.83017e-05	0.0242477	1	0.0259059	1	no	ST3GAL1;ST3GAL1
cg18022554	15	0.0157028	0.0036443	1.85773e-05	0.024544	1			yes	HCN4
cg23933289	1	-0.0232221	0.00539097	1.86778e-05	0.024608	1			yes	FAM20B
cg13585029	9	-0.0251981	0.00585745	1.91539e-05	0.0251653	1			yes	NINJ1
cg16616599	12	-0.0235842	0.00548547	1.93655e-05	0.0253727	1	0.0272766	1	no	DERA
cg16205375	6	-0.0174092	0.00405098	1.95319e-05	0.02552	1			yes	TAPBP;TAPBP;TAPBP
cg21876145	2	-0.0205469	0.0047843	1.97805e-05	0.0257737	1	0.0277246	1	no	LAPTM4A
cg26136776	19	-0.0268578	0.00625554	1.98799e-05	0.0258321	1	0.027728	1	no	KLF1
cg13531735	3	-0.0193611	0.00451065	1.99848e-05	0.0258973	1	0.0277391	1	no
cg23229770	2	0.0306735	0.00714825	2.00901e-05	0.0259625	1			yes
cg15357945	11	-0.0263725	0.0061481	2.02268e-05	0.026068	1			yes	PRG2
cg12689055	1	-0.0298559	0.00696163	2.03071e-05	0.0261004	1	0.0280502	1	no	PODN
cg07917644	15	-0.0300017	0.00699886	2.04825e-05	0.0262308	1	0.0280723	1	no	CHSY1
cg00043800	2	-0.0207581	0.00484296	2.05195e-05	0.0262308	1	0.0280723	1	no	LOC100189589
cg04045544	16	-0.0224286	0.00523405	2.06188e-05	0.0262867	1	0.0280739	1	no
cg11385906	8	-0.0218019	0.0050951	2.11814e-05	0.0269314	1	0.0287032	1	no	INTS9;INTS9;INTS9
cg13863638	6	-0.0157854	0.00369056	2.13553e-05	0.027025	1			yes	RREB1;RREB1;RREB1;RREB1
cg00869582	16	-0.0236432	0.00552787	2.13693e-05	0.027025	1			yes	SNX29
cg18348836	1	-0.0264717	0.00619223	2.15649e-05	0.0271997	1	0.0290851	1	no	HOOK1
cg11791710	10	-0.0199795	0.00467618	2.17937e-05	0.027415	1	0.0292556	1	no	DOCK1
cg00711896	16	-0.0217705	0.0050983	2.20223e-05	0.0276292	1			yes	ZNF48
cg17522735	10	-0.025577	0.00599246	2.22084e-05	0.0277889	1			yes	BUB3;BUB3
cg10298992	16	-0.0173922	0.00407767	2.24983e-05	0.0280775	1			yes	ZNRF1
cg21221712	15	-0.0217434	0.00510823	2.33689e-05	0.0290872	1			yes	AKAP13;AKAP13
cg07625783	1	0.0271218	0.00637343	2.34798e-05	0.0291484	1	0.0313717	1	no	SLAMF8;SLAMF8
cg08984272	2	0.026411	0.00620863	2.36387e-05	0.0292689	1	0.0314372	1	no
cg02228403	3	-0.0215897	0.00508022	2.40787e-05	0.0297359	1			yes	ATG7;ATG7;ATG7
cg12664173	10	-0.0166105	0.00391106	2.43698e-05	0.030017	1			yes	PFKFB3
cg26572165	1	0.00250027	0.000588964	2.45577e-05	0.0301543	1	0.0324054	1	no	CD244;CD244;CD244
cg04561005	17	-0.0207026	0.00487782	2.46644e-05	0.0301543	1	0.0324054	1	no	KSR1
cg13633625	9	0.0266624	0.00628272	2.47067e-05	0.0301543	1	0.0324054	1	no
cg04266202	17	0.0340489	0.00802377	2.47363e-05	0.0301543	1			yes	MPO
cg01104306	11	-0.0256674	0.00604959	2.48076e-05	0.0301635	1			yes	STIM1
cg10708898	1	-0.0330706	0.0077956	2.48754e-05	0.0301684	1			yes
cg18777299	4	-0.0267149	0.00629828	2.49396e-05	0.0301688	1	0.0325614	1	no	STIM2;STIM2;STIM2
cg23452957	10	-0.017947	0.00423603	2.55097e-05	0.0307798	1	0.0331544	1	no	ADAM8;ADAM8;ADAM8
cg26358659	3	-0.0100667	0.00237691	2.56587e-05	0.0308808	1	0.0331972	1	no	FHIT;FHIT
cg06867089	2	0.0267325	0.00631574	2.5929e-05	0.0311269	1			yes
cg08901339	10	-0.0225988	0.00534244	2.62247e-05	0.0314021	1			yes	BLNK;BLNK;BLNK;BLNK
cg09535526	16	-0.0227536	0.00538098	2.64077e-05	0.0315414	1			yes	ZFPM1
cg16050349	3	-0.0209763	0.0049655	2.68758e-05	0.0320197	1			yes	PIK3CB
cg10700847	1	-0.0103208	0.00244448	2.72032e-05	0.0323283	1	0.0350368	1	no	LOC115110
cg11197258	12	-0.0283307	0.00671281	2.7349e-05	0.0324202	1			yes	NCOR2;NCOR2
cg02109507	17	-0.0213679	0.00506491	2.75355e-05	0.0325596	1			yes	TRIM16
cg20263853	1	-0.0227705	0.00539891	2.76803e-05	0.0325985	1	0.0354914	1	no	RERE;RERE
cg24709285	4	-0.0335795	0.00796308	2.77864e-05	0.0325985	1			yes	TADA2B
cg18891604	6	-0.0189625	0.00449727	2.78238e-05	0.0325985	1	0.0355163	1	no
cg00231361	3	-0.024994	0.00592803	2.78441e-05	0.0325985	1			yes
cg19448292	20	-0.0267692	0.00635094	2.7998e-05	0.0326977	1	0.0355797	1	no	C20orf118
cg00249503	17	-0.0270775	0.0064262	2.81666e-05	0.0328137	1	0.0356356	1	no	DNAH17
cg23722790	1	-0.019177	0.0045574	2.88703e-05	0.033536	1	0.0362999	1	no	SLC35D1
cg23983783	13	-0.0236975	0.0056325	2.89456e-05	0.033536	1	0.0362999	1	no	N4BP2L1;N4BP2L1
cg23575099	14	-0.0160175	0.00380737	2.89993e-05	0.033536	1			yes	LGALS3;LGALS3
cg16177693	1	-0.0237878	0.00565548	2.90865e-05	0.0335548	1	0.0363174	1	no	NR0B2
cg15424369	8	-0.0116613	0.00277296	2.91906e-05	0.0335929	1			yes	BIN3
cg21498475	12	-0.0247261	0.00588166	2.93711e-05	0.0337186	1			yes	SLC24A6
cg12105691	3	-0.0176609	0.00420342	2.9678e-05	0.0339629	1	0.0367528	1	no	C3orf50
cg06391412	3	-0.020489	0.00487785	2.98169e-05	0.0339629	1	0.0367528	1	no	FOXP1;FOXP1
cg03519593	17	-0.0618996	0.0147367	2.98208e-05	0.0339629	1	0.0367528	1	no	EPX
cg01019262	1	-0.0245628	0.00584904	2.994e-05	0.0339629	1			yes
cg23727943	20	-0.0271676	0.00647038	3.00298e-05	0.0339629	1	0.0368515	1	no	GTSF1L;GTSF1L
cg24553775	2	0.0271229	0.00645998	3.00537e-05	0.0339629	1			yes
cg20936529	18	-0.022187	0.00528473	3.00866e-05	0.0339629	1			yes	ZADH2
cg00170714	17	-0.0217464	0.00518135	3.02517e-05	0.034068	1			yes	MLX;MLX;PSMC3IP;PSMC3IP;MLX
cg06725287	17	-0.0595887	0.014207	3.0609e-05	0.0343885	1			yes	FOXK2
cg08165794	15	-0.0185998	0.00443582	3.07741e-05	0.034492	1	0.0376034	1	no	PAK6;PAK6;PAK6
cg24103799	2	-0.015636	0.00373006	3.09337e-05	0.034589	1	0.0376377	1	no	FAM49A
cg14355482	21	-0.0235149	0.00561357	3.13278e-05	0.0349466	1	0.0378842	1	no	NCAM2
cg18646864	1	-0.0154392	0.00368615	3.14013e-05	0.0349466	1	0.0378842	1	no	ORC1L
cg12227660	10	-0.0222201	0.00530718	3.16175e-05	0.0351046	1			yes	MIR202
cg02092785	6	-0.0249613	0.00596245	3.16937e-05	0.0351068	1			yes	PHACTR1
cg00068153	1	-0.0194051	0.00463643	3.18206e-05	0.0351651	1	0.0382287	1	no	CACNA1S
cg04428662	4	0.0107429	0.00256702	3.19432e-05	0.0351981	1			yes	MFSD10;MFSD10
cg09332506	1	-0.0156718	0.00374549	3.19994e-05	0.0351981	1			yes	COPA;COPA
cg16351010	5	-0.0144651	0.00345838	3.21916e-05	0.0352829	1	0.0383847	1	no	SDHA
cg19479086	5	-0.0223183	0.00533733	3.2345e-05	0.0352829	1	0.0383847	1	no	RNF145
cg11725101	1	-0.0152683	0.00365144	3.23532e-05	0.0352829	1	0.0383847	1	no	NBPF16;NBPF16
cg25906620	18	-0.0140243	0.003354	3.23748e-05	0.0352829	1			yes	IMPA2
cg20672059	13	-0.0140419	0.00336026	3.27214e-05	0.0355786	1			yes	KL
cg25211566	17	-0.0202591	0.00485428	3.34834e-05	0.0361871	1	0.039198	1	no
cg05462339	5	-0.0228794	0.0054826	3.35355e-05	0.0361871	1	0.039198	1	no	SIL1;SIL1
cg07914457	1	-0.02039	0.00488631	3.35758e-05	0.0361871	1	0.039198	1	no	NR0B2
cg08311935	16	-0.0113596	0.00272229	3.35871e-05	0.0361871	1	0.039198	1	no	ANKRD11
cg17054691	17	-0.0187792	0.00450389	3.40491e-05	0.0366015	1			yes	P4HB
cg05492904	15	0.0282944	0.00678903	3.43268e-05	0.0368164	1	0.0398985	1	no	CYP19A1;CYP19A1
cg02411995	16	0.0103577	0.00248607	3.45847e-05	0.0370091	1	0.0400355	1	no	ROGDI
cg05875421	14	0.0048955	0.00117556	3.48463e-05	0.0372049	1			yes	GPR68
cg23516680	10	-0.0218161	0.00524047	3.50184e-05	0.0372859	1			yes	NOLC1
cg15942979	8	-0.0266619	0.00640526	3.50933e-05	0.0372859	1			yes	BIN3
cg00637085	5	-0.0184633	0.00443608	3.51588e-05	0.0372859	1			yes
cg26508444	10	-0.0255488	0.00614149	3.54718e-05	0.0375338	1	0.0408969	1	no	FAM53B
cg20328327	7	-0.0261198	0.00628574	3.61753e-05	0.0381285	1	0.04143	1	no	VKORC1L1
cg06866208	16	-0.017793	0.0042822	3.6224e-05	0.0381285	1	0.04143	1	no
cg01136942	9	-0.029663	0.00713952	3.62757e-05	0.0381285	1			yes	GSN;GSN;GSN;GSN;GSN;GSN;GSN
cg00638845	6	-0.022386	0.00539001	3.65175e-05	0.0382975	1	0.0415992	1	no
cg17429587	12	-0.0143811	0.00346421	3.68373e-05	0.0385475	1	0.0417971	1	no	NCOR2;NCOR2
cg10684486	10	-0.0274109	0.00660475	3.69927e-05	0.0386246	1	0.0418074	1	no
cg07800658	13	-0.0247137	0.00595721	3.72537e-05	0.0388114	1	0.0419367	1	no	RAB20
cg25135457	17	-0.0173707	0.00418772	3.73421e-05	0.0388181	1			yes	COASY;COASY;COASY;COASY;COASY
cg23573114	20	-0.0167798	0.00404721	3.76574e-05	0.0389836	1			yes	LOC647979
cg19704630	17	-0.0139189	0.00335723	3.76662e-05	0.0389836	1			yes
cg26102082	17	-0.0185872	0.00448463	3.78765e-05	0.0391157	1			yes	NGFR
cg07782241	8	0.0384225	0.00927249	3.80402e-05	0.03915	1			yes	ZMAT4;ZMAT4
cg10670376	5	-0.0112644	0.0027197	3.83551e-05	0.03915	1			yes	ARHGAP26;ARHGAP26
cg24343524	1	-0.024387	0.00588899	3.84534e-05	0.03915	1			yes	ZC3H11A
cg14975122	1	-0.0223064	0.00538701	3.85145e-05	0.03915	1			yes	HDAC1
cg02906503	17	-0.0274554	0.00663132	3.85933e-05	0.03915	1			yes	DNAH17
cg26787239	5	-0.0206172	0.00497985	3.8613e-05	0.03915	1	0.0431738	1	no	IL4;IL4
cg17589056	13	-0.0259259	0.00626203	3.86222e-05	0.03915	1			yes
cg12100242	21	-0.0207078	0.00500168	3.86334e-05	0.03915	1			yes	TTC3;TTC3
cg13120798	22	0.0156476	0.00377931	3.86547e-05	0.03915	1	0.0431738	1	no	PI4KA;PI4KA
cg03479289	11	0.0235209	0.00568462	3.90596e-05	0.039413	1	0.0433116	1	no	C11orf41
cg24188163	8	-0.0242174	0.00585341	3.9081e-05	0.039413	1	0.0433116	1	no	IDO1
cg04128967	14	-0.0264038	0.00638399	3.93092e-05	0.0395071	1			yes
cg13986355	14	-0.0396436	0.00958618	3.93836e-05	0.0395071	1	0.0434485	1	no	AKT1;AKT1;AKT1
cg17947765	7	-0.01387	0.00335442	3.95075e-05	0.0395071	1			yes
cg02741985	17	-0.0300998	0.0072797	3.95084e-05	0.0395071	1	0.0434485	1	no	CCDC57
cg26115531	12	0.0228394	0.00552636	3.98651e-05	0.0397273	1	0.0436727	1	no
cg21627181	6	-0.018542	0.00448738	3.99806e-05	0.0397273	1			yes	SLC17A4
cg19328051	18	-0.0179807	0.00435161	3.99806e-05	0.0397273	1			yes
cg26235490	17	-0.0250738	0.00607266	4.04939e-05	0.0401079	1	0.043992	1	no	ABR;ABR
cg04180953	18	-0.0221712	0.00537034	4.05835e-05	0.0401079	1	0.043992	1	no	DSC1;DSC1
cg07628580	22	0.0224009	0.00542582	4.06181e-05	0.0401079	1	0.043992	1	no
cg02346442	3	-0.0305227	0.00739848	4.11221e-05	0.0405033	1			yes
cg16204717	12	-0.0258702	0.00627163	4.11898e-05	0.0405033	1			yes
cg18337287	19	-0.0259676	0.00629606	4.13346e-05	0.0405047	1	0.0444614	1	no	ARID3A
cg07840332	17	-0.0202708	0.00491537	4.13624e-05	0.0405047	1	0.0444614	1	no
cg06634717	1	-0.00773689	0.00187713	4.18294e-05	0.0407672	1	0.0445292	1	no	RERE;RERE;RERE
cg05591270	10	-0.0305631	0.00741631	4.18749e-05	0.0407672	1	0.0445292	1	no	LOC283050;LOC283050;LOC283050
cg14755690	7	-0.0214272	0.00519943	4.1889e-05	0.0407672	1			yes	AHCYL2;AHCYL2
cg13388830	10	-0.0313293	0.00760522	4.21654e-05	0.040889	1	0.0445292	1	no	NOLC1
cg19393755	17	-0.0291407	0.00707531	4.23083e-05	0.040889	1	0.0445292	1	no	CPSF4L
cg25305879	2	0.0264845	0.00643069	4.23412e-05	0.040889	1	0.0445292	1	no
cg23935522	12	-0.0259533	0.00630186	4.236e-05	0.040889	1	0.0445292	1	no	ZDHHC17
cg07765167	17	-0.0202753	0.00492567	4.27757e-05	0.0411639	1	0.044611	1	no	MRPL45
cg07102397	14	0.026538	0.0064482	4.28649e-05	0.0411639	1	0.044611	1	no	FOXN3;FOXN3
cg06216065	1	-0.0202243	0.00491438	4.29059e-05	0.0411639	1	0.044611	1	no	ZDHHC18
cg06002804	7	-0.0191406	0.00465223	4.31047e-05	0.0412709	1			yes	NRCAM;NRCAM
cg16586200	14	-0.00935294	0.00227452	4.35209e-05	0.0415852	1			yes	TTC7B
cg07955754	7	-0.0112996	0.00274832	4.3633e-05	0.0416083	1	0.0449444	1	no	TAS2R4
cg04010582	17	-0.01366	0.00332365	4.39715e-05	0.0416766	1	0.0449444	1	no	RAB11FIP4
cg14785527	10	-0.00791979	0.00192714	4.40102e-05	0.0416766	1	0.0449444	1	no	STAMBPL1
cg14555350	5	-0.0117691	0.00286419	4.40725e-05	0.0416766	1	0.0449444	1	no	ARHGAP26;ARHGAP26
cg10097651	14	0.00417516	0.00101617	4.41518e-05	0.0416766	1	0.0449444	1	no
cg14025883	9	-0.0370816	0.00902616	4.42173e-05	0.0416766	1	0.0449444	1	no	C9orf46
cg17672035	4	-0.0153562	0.00373795	4.42334e-05	0.0416766	1			yes	USP46;USP46
cg17890667	7	-0.0244153	0.00594386	4.43268e-05	0.0416816	1	0.0449444	1	no	PHTF2;PHTF2;PHTF2;PHTF2;PHTF2
cg03375056	1	-0.0355234	0.00865643	4.50746e-05	0.0423008	1	0.0455412	1	no	YTHDF2
cg09583374	12	0.0208141	0.00507243	4.51654e-05	0.042302	1			yes	ITGA5
cg24836822	7	-0.0297202	0.00724926	4.5831e-05	0.0428406	1			yes	KCNH2;KCNH2;KCNH2
cg16760382	7	-0.0180695	0.00441058	4.64091e-05	0.0432954	1	0.0466867	1	no	VKORC1L1
cg20661965	10	-0.00740657	0.00180823	4.65728e-05	0.0433089	1			yes	ANXA8L2;ANXA8L2
cg15526939	5	-0.0122313	0.00298645	4.66493e-05	0.0433089	1	0.0466867	1	no	VCAN;VCAN;VCAN;VCAN
cg07307484	17	-0.0124716	0.00304514	4.66983e-05	0.0433089	1	0.0466867	1	no	MINK1;MINK1;MINK1;MINK1
cg19561607	12	-0.0286886	0.0070114	4.74175e-05	0.0438899	1			yes	BCAT1
cg06009042	5	-0.0221597	0.0054179	4.77456e-05	0.0441073	1	0.0475675	1	no	ANXA6;ANXA6
cg23824902	1	-0.0322011	0.00787664	4.81273e-05	0.0443731	1	0.0477812	1	no	SLC25A33
cg24170465	4	-0.0244595	0.00598512	4.84489e-05	0.0445828	1	0.0479341	1	no	FAM198B;FAM198B;FAM198B
cg23177822	11	-0.0132766	0.00325034	4.88395e-05	0.0446752	1			yes	RNF141
cg03437605	8	-0.0208808	0.00511192	4.88525e-05	0.0446752	1	0.0480327	1	no	RHOBTB2
cg26423824	17	-0.0241229	0.0059059	4.88845e-05	0.0446752	1	0.0480327	1	no	KSR1
cg20313856	2	-0.026588	0.00650985	4.89272e-05	0.0446752	1			yes	HNRPLL;HNRPLL
cg25799589	4	-0.0211189	0.00517186	4.91075e-05	0.0447535	1	0.0480364	1	no	ZNF827
cg11192191	11	-0.022331	0.00546945	4.92244e-05	0.0447737	1	0.0480364	1	no
cg06476591	13	0.00449896	0.0011027	4.9832e-05	0.0451284	1	0.048464	1	no	MLNR
cg23196129	2	-0.0248842	0.00609923	4.98425e-05	0.0451284	1			yes
cg10836986	14	-0.00252455	0.000618809	4.99005e-05	0.0451284	1			yes	EIF2B2
cg06284479	3	-0.0117364	0.00287751	5.01577e-05	0.0452565	1	0.0485244	1	no	LRRFIP2;LRRFIP2;LRRFIP2
cg04957757	16	-0.0200148	0.00490798	5.02335e-05	0.0452565	1	0.0485244	1	no	ST3GAL2
cg01770400	1	-0.0154498	0.00379016	5.06059e-05	0.0454392	1	0.0485777	1	no	SERPINC1;SERPINC1
cg14937228	10	-0.0244436	0.0059967	5.06285e-05	0.0454392	1	0.0485777	1	no	FAM107B
cg10652637	5	-0.0179904	0.00441697	5.13056e-05	0.0459289	1	0.0489589	1	no
cg13197551	20	-0.0146614	0.00359969	5.13683e-05	0.0459289	1	0.0489589	1	no	LSM14B
cg14511866	2	-0.0160183	0.00393442	5.16683e-05	0.0461099	1	0.0490812	1	no	MAP4K4;MAP4K4;MAP4K4
cg25132536	17	-0.029818	0.00732794	5.21533e-05	0.0464551	1	0.0493779	1	no	EPN2;EPN2;EPN2
cg16781287	11	-0.0248785	0.00611564	5.23908e-05	0.0465789	1			yes	UBE4A
cg07216516	7	-0.0125852	0.00309832	5.37528e-05	0.0477002	1			yes	OR6B1
cg17830209	17	0.0265267	0.00653126	5.39314e-05	0.047769	1	0.0508929	1	no	FLJ90757
cg05864261	2	-0.0224935	0.00554102	5.43043e-05	0.0480095	1	0.0510762	1	no	ABCG8;ABCG5
cg07098502	16	-0.0273054	0.00672724	5.44304e-05	0.0480312	1			yes	KIAA0182;KIAA0182
cg06814191	11	-0.0125751	0.00309866	5.45927e-05	0.0480847	1	0.0511791	1	no
cg07239938	19	0.00848608	0.0020918	5.49456e-05	0.0482995	1			yes	ELANE
cg08295410	5	-0.014472	0.00356775	5.50408e-05	0.0482995	1	0.0514306	1	no	ADAM19
cg15172966	12	-0.0180928	0.00446186	5.5366e-05	0.0484948	1			yes
cg27141474	2	0.0339132	0.00836689	5.57301e-05	0.0485917	1	0.0515479	1	no	C2orf58
cg09565310	5	-0.0214177	0.00528458	5.58388e-05	0.0485917	1	0.0515479	1	no	MCC;MCC
cg01989203	6	-0.0187201	0.00461911	5.58559e-05	0.0485917	1	0.0515479	1	no	RHAG
cg11520439	9	-0.0254716	0.00628523	5.58875e-05	0.0485917	1	0.0515479	1	no	LOC286367
cg08030282	1	-0.014451	0.00356693	5.62152e-05	0.048787	1			yes	F11R
cg21592954	11	0.0136567	0.00337161	5.65273e-05	0.048968	1			yes	KIRREL3;KIRREL3
cg02171825	1	-0.0129896	0.00320945	5.72185e-05	0.0494423	1	0.0524973	1	no	CATSPER4
cg23471393	17	-0.0230919	0.00570637	5.7284e-05	0.0494423	1	0.0524973	1	no
cg24505122	12	-0.0169103	0.00418036	5.76559e-05	0.0496727	1	0.0526693	1	no	WNT5B;WNT5B
cg04570735	19	-0.0215779	0.0053359	5.79548e-05	0.0498395	1			yes	PDE4C;PDE4C;PDE4C
cg06665913	11	-0.020906	0.0051705	5.8112e-05	0.0498839	1			yes	ZBTB16;ZBTB16
cg00793181	12	-0.0221617	0.00548785	5.9323e-05	0.0507405	1			yes	KRT72;KRT72;KRT72
cg15913157	2	-0.0235649	0.00583534	5.93244e-05	0.0507405	1			yes	PARD3B;PARD3B;PARD3B
cg04365699	3	-0.0183693	0.00454957	5.95011e-05	0.0507998	1	0.0541818	1	no
cg00762550	17	-0.0394319	0.00977453	6.03613e-05	0.0514413	1			yes	LIG3;LIG3
cg12322852	20	-0.0189275	0.00469386	6.08185e-05	0.0517377	1	0.0552056	1	no	RASSF2;RASSF2
cg05681076	5	0.00241074	0.000598093	6.12381e-05	0.0520012	1			yes
cg01844514	7	-0.0406898	0.0100973	6.14715e-05	0.0521058	1			yes	ZNF862
cg01649647	20	-0.0195223	0.00484813	6.22451e-05	0.0526671	1	0.0563218	1	no	MYL9;MYL9
cg19993680	10	-0.028509	0.00709274	6.41647e-05	0.0541944	1	0.0578755	1	no
cg24202817	10	-0.0208776	0.00519509	6.43889e-05	0.0542869	1			yes	PFKFB3
cg08208133	11	0.0065447	0.00162883	6.46113e-05	0.0543774	1	0.0580951	1	no	HTR3A;HTR3A;HTR3A
cg18927901	6	-0.024267	0.00604291	6.51536e-05	0.0547364	1			yes	PNPLA1;PNPLA1;PNPLA1
cg09191776	6	-0.0157234	0.00391817	6.59917e-05	0.0552649	1			yes
cg07919760	1	-0.0400722	0.00998657	6.60163e-05	0.0552649	1	0.0591724	1	no
cg24366564	17	-0.0219056	0.00546115	6.64212e-05	0.0555056	1			yes	RAP1GAP2;RAP1GAP2
cg05124190	6	-0.0233363	0.00582062	6.6954e-05	0.0558522	1	0.0598253	1	no
cg17736676	18	-0.00108238	0.000270032	6.72515e-05	0.0560015	1	0.0599039	1	no	TTC39C;TTC39C;TTC39C
cg17030628	1	-0.0157748	0.00393693	6.76973e-05	0.0562737	1	0.0601137	1	no	IL20
cg19861623	14	-0.0222656	0.00557327	7.09894e-05	0.0589068	1			yes	TTC7B
cg22379574	13	-0.00134643	0.000337057	7.11165e-05	0.0589089	1	0.0629544	1	no	TPT1;LOC100190939
cg21193744	8	-0.0177355	0.00444144	7.15618e-05	0.0591741	1			yes	ANGPT2;ANGPT2;ANGPT2;MCPH1
cg01971789	6	-0.0164085	0.00411072	7.2082e-05	0.0595002	1			yes	TRIM27
cg23983726	1	-0.0103337	0.00259197	7.34692e-05	0.0605396	1			yes	AK3L1;AK3L1;AK3L1
cg08268892	6	-0.0217017	0.00544488	7.37881e-05	0.0606967	1	0.0651178	1	no	ARID1B;ARID1B;ARID1B
cg19139092	3	-0.02446	0.00613868	7.41457e-05	0.0608849	1			yes
cg05753799	20	0.00663273	0.00166553	7.48836e-05	0.0613177	1			yes	C20orf27
cg01582066	22	-0.0137025	0.00344135	7.51264e-05	0.0613177	1			yes
cg07602984	1	0.0147743	0.00371068	7.51499e-05	0.0613177	1	0.0660744	1	no	FAM176B
cg07562835	17	-0.0145885	0.00366437	7.51912e-05	0.0613177	1			yes	ITGB4;ITGB4;ITGB4
cg06758539	5	0.0261814	0.00657771	7.54456e-05	0.061411	1	0.0660744	1	no	IQGAP2
cg05904013	7	0.0110114	0.00276651	7.55654e-05	0.061411	1	0.0660744	1	no	IRF5;IRF5;IRF5;IRF5;IRF5;IRF5;IRF5
cg12600843	6	-0.0388062	0.00975379	7.59897e-05	0.0615671	1			yes	TRIM26
cg01616745	2	-0.0198468	0.00498853	7.60177e-05	0.0615671	1			yes	OSBPL6
cg23385838	12	-0.0124723	0.00313657	7.66759e-05	0.0619939	1			yes	WNT5B;WNT5B
cg07472373	10	0.031875	0.00801839	7.70436e-05	0.062185	1			yes	DRGX
cg14255062	9	-0.0432164	0.0108729	7.72118e-05	0.0622146	1			yes	PSMD5;LOC253039
cg02032125	14	-0.0276452	0.00695636	7.74073e-05	0.062266	1	0.0674786	1	no
cg12389611	11	-0.0278632	0.00701525	7.81563e-05	0.0625642	1			yes
cg14436861	11	-0.0167024	0.00420516	7.8167e-05	0.0625642	1	0.0679337	1	no	WEE1;WEE1
cg00582671	1	-0.03441	0.00866463	7.82925e-05	0.0625642	1			yes	SAMD11
cg06895913	5	0.0279168	0.00702968	7.83071e-05	0.0625642	1			yes	PDE4D;PDE4D
cg12192145	14	-0.0221626	0.00558644	7.96375e-05	0.0634725	1	0.0686711	1	no	KIAA0831
cg11192688	1	-0.0179741	0.00453113	7.97981e-05	0.0634725	1			yes	FMO1
cg04748546	19	-0.022883	0.00576939	7.99343e-05	0.0634725	1	0.0686711	1	no	TRPM4
cg04538585	12	-0.0237823	0.00599653	8.00217e-05	0.0634725	1	0.0686711	1	no	LGR5
cg03606098	1	-0.0518482	0.0130754	8.02441e-05	0.0634725	1	0.0686711	1	no	NADK
cg10330847	3	-0.0119131	0.00300429	8.02492e-05	0.0634725	1	0.0686711	1	no
cg13092575	17	-0.0210743	0.0053155	8.04564e-05	0.0635302	1	0.0686711	1	no
cg10589840	1	-0.0233283	0.00588777	8.13253e-05	0.0641093	1	0.0692062	1	no	RERE;RERE
cg02183564	7	-0.0257666	0.00650766	8.22137e-05	0.0647018	1	0.0697546	1	no	CCDC146
cg24127874	2	0.0068015	0.00171877	8.30197e-05	0.0652276	1	0.07023	1	no	HES6;HES6
cg15241074	2	-0.0235652	0.00596168	8.44843e-05	0.0662288	1	0.0711241	1	no	TRIB2;TRIB2
cg24652919	16	-0.0257334	0.00651063	8.45742e-05	0.0662288	1	0.0711241	1	no	HCFC1R1;HCFC1R1;HCFC1R1;THOC6;THOC6
cg26851984	5	-0.0208409	0.00527506	8.51702e-05	0.0665853	1			yes
cg24911837	7	-0.0330423	0.00837113	8.64466e-05	0.0674717	1	0.0724856	1	no	CCT6P1
cg02052460	8	-0.0138664	0.00351356	8.66687e-05	0.0675336	1			yes	MTFR1;MTFR1;MTFR1
cg03815552	16	-0.02685	0.00680445	8.68794e-05	0.0675865	1	0.0725997	1	no	NHLRC4
cg20866785	4	-0.0184958	0.00468801	8.70986e-05	0.0676457	1	0.0725997	1	no	ARHGAP10
cg20306265	1	-0.0313344	0.00794349	8.73444e-05	0.0677254	1	0.0725997	1	no	FAM46C
cg07804973	13	0.0161808	0.00410522	8.84638e-05	0.0683927	1			yes	TFDP1;TFDP1
cg21385748	2	-0.0132539	0.00336301	8.8628e-05	0.0683927	1			yes	LIMS1
cg08061334	14	-0.0191792	0.00486639	8.86387e-05	0.0683927	1	0.073462	1	no
cg16249010	7	0.0136515	0.00346531	8.92179e-05	0.0687275	1			yes	PTPRN2;PTPRN2;PTPRN2
cg07611843	7	-0.0284363	0.00721961	8.94813e-05	0.0688183	1	0.073946	1	no	CCDC136
cg16643422	8	-0.012307	0.003126	9.01236e-05	0.0691997	1	0.0742621	1	no	DLC1
cg01923514	20	0.0248083	0.0063035	9.0616e-05	0.0694115	1	0.0744533	1	no	BASE
cg18278943	3	-0.014299	0.00363337	9.06929e-05	0.0694115	1			yes
cg12821702	2	-0.0135196	0.00343662	9.12341e-05	0.0697129	1			yes
cg21672758	2	-0.0155694	0.00395843	9.15777e-05	0.0698626	1	0.0750279	1	no
cg25863829	11	-0.0223061	0.00567324	9.20502e-05	0.0701099	1			yes	APLP2;APLP2;APLP2;APLP2;APLP2;APLP2
cg10163220	12	-0.0209641	0.00533498	9.28928e-05	0.0706379	1	0.0758878	1	no
cg13686739	17	-0.0156632	0.00398909	9.40449e-05	0.0713992	1	0.0766101	1	no	PPP1R9B
cg05373256	11	-0.0179225	0.00456679	9.48147e-05	0.0718683	1	0.0770178	1	no	C11orf9;DKFZP434K028;C11orf9
cg12299361	1	0.0254347	0.00648376	9.54904e-05	0.0722647	1			yes
cg21640749	17	-0.0225712	0.00575639	9.61702e-05	0.0726629	1	0.0778299	1	no	RAB37;CD300LF
cg11949606	21	-0.0139707	0.00356383	9.65311e-05	0.0727519	1	0.0778299	1	no	SYNJ1;SYNJ1;SYNJ1;SYNJ1
cg25105522	17	-0.0338916	0.00864703	9.67924e-05	0.0727519	1			yes	MAP3K14
cg05524458	5	-0.0222398	0.00567443	9.68483e-05	0.0727519	1	0.0778299	1	no	ANKRD33B
cg00994649	8	-0.0322857	0.00823777	9.69033e-05	0.0727519	1	0.0778299	1	no	C8orf59;C8orf59;C8orf59;C8orf59
cg13680844	3	-0.00507176	0.00129455	9.75458e-05	0.0731182	1			yes	TLR9
cg18536198	19	-0.021354	0.00545263	9.80511e-05	0.0733807	1			yes	SIGLEC8
cg16323330	17	-0.0207043	0.00528823	9.84903e-05	0.0735301	1	0.078883	1	no	MSI2;MSI2
cg24376793	1	-0.0172926	0.0044169	9.85617e-05	0.0735301	1			yes	PPP1R12B;PPP1R12B;PPP1R12B;PPP1R12B
cg22257336	11	-0.0113101	0.00289107	9.97418e-05	0.0740738	1	0.0796075	1	no	SLC43A3;SLC43A3;SLC43A3
cg06768361	12	-0.0102843	0.00262868	9.97698e-05	0.0740738	1			yes	TESC;TESC;TESC
cg03398461	5	-0.0213909	0.00546843	9.99085e-05	0.0740738	1			yes	CYFIP2;CYFIP2
cg24009118	11	-0.0349481	0.00893487	9.99998e-05	0.0740738	1	0.0796075	1	no	DKFZp761E198
cg08124634	14	0.0122103	0.00312211	0.000100224	0.0740738	1			yes	NIN;NIN;NIN;NIN
cg23097139	15	-0.0256927	0.00656959	0.00010023	0.0740738	1	0.0796075	1	no	SNUPN;SNUPN;SNUPN
cg07335376	8	-0.036021	0.00921217	0.00010052	0.074172	1	0.0796164	1	no	MRPL15
cg00213281	2	-0.0177242	0.0045335	0.000100794	0.0741721	1			yes	KIF5C;MIR1978
cg27292835	12	0.00370021	0.000946489	0.000100834	0.0741721	1			yes	RASSF3
cg20715953	6	-0.0192489	0.00492886	0.000102497	0.0752637	1	0.0807474	1	no
cg00459816	17	-0.0082955	0.00212431	0.000102649	0.0752637	1	0.0807474	1	no	ERBB2;ERBB2
cg21422475	12	-0.0192031	0.00491803	0.000102795	0.0752637	1	0.0807474	1	no	SLC4A8;SLC4A8
cg06483820	17	-0.0216565	0.00554788	0.00010326	0.0754512	1	0.0808905	1	no	AKAP1
cg22524346	7	-0.0200083	0.00512617	0.000103403	0.0754512	1			yes	TPST1
cg22503106	17	-0.0214575	0.00549765	0.00010353	0.0754512	1			yes	METRNL
cg17519037	17	-0.0185521	0.00475368	0.000103691	0.0754528	1	0.0810064	1	no	MRPL45
cg02765363	17	-0.0174771	0.00448169	0.000104907	0.0762204	1			yes
cg02311864	6	-0.0241392	0.00619263	0.000105568	0.0765826	1	0.0822476	1	no	TNFRSF21
cg14142007	2	-0.00261823	0.000671735	0.000105854	0.0766148	1			yes	HOXD9
cg10959498	10	-0.0252164	0.0064704	0.000105936	0.0766148	1	0.0823104	1	no	JMJD1C;JMJD1C
cg08889480	10	-0.0185949	0.00477504	0.000107231	0.0774327	1	0.0830904	1	no	ANXA8L2
cg04913803	14	-0.0237735	0.00610665	0.000107722	0.0776436	1	0.0832457	1	no
cg26694290	15	-0.0191638	0.00492334	0.000108017	0.0776436	1			yes	CHD2;CHD2
cg04628438	6	-0.0130641	0.00335645	0.000108149	0.0776436	1			yes	GCNT2;GCNT2;GCNT2
cg21810733	3	-0.0115209	0.00296016	0.000108185	0.0776436	1			yes	HDAC11;HDAC11
cg00835825	16	-0.0139026	0.00357242	0.000108344	0.0776436	1	0.0832592	1	no
cg04075726	2	0.0276911	0.00711712	0.000108725	0.0777829	1	0.0832592	1	no
cg11900210	18	0.02284	0.00587073	0.000108943	0.0777829	1	0.0832592	1	no	BRUNOL4;BRUNOL4;BRUNOL4;BRUNOL4
cg06315149	1	-0.0268391	0.00689943	0.000109076	0.0777829	1	0.0832592	1	no	PRKCZ;PRKCZ;PRKCZ
cg03453890	8	-0.0191957	0.00493498	0.000109196	0.0777829	1	0.0832592	1	no	SLC39A4
cg13753183	9	-0.0168623	0.00433721	0.000110047	0.0782714	1	0.0836852	1	no	APTX;APTX;APTX;APTX;APTX;APTX;APTX
cg15288326	1	0.0271338	0.00698371	0.000111155	0.0789411	1	0.0843039	1	no	KIF21B
cg08636620	7	-0.00725562	0.0018678	0.000111586	0.0791283	1	0.0844068	1	no	LRRC17;FBXL13;FBXL13;LRRC17
cg15206171	6	-0.00563451	0.00145107	0.000112186	0.0794346	1			yes	KIFC1
cg01292299	11	-0.00937817	0.00241541	0.00011236	0.0794384	1	0.0847674	1	no	SERGEF
cg05578865	17	-0.0212932	0.0054864	0.000113062	0.0798155	1			yes	FOXK2
cg20686403	22	0.0193061	0.00497512	0.000113317	0.0798768	1			yes
cg20263733	3	-0.0157036	0.00404741	0.000113709	0.0799525	1	0.0855025	1	no	ATP2C1;ATP2C1;ATP2C1;ATP2C1
cg05072552	11	-0.0332159	0.00856211	0.000113828	0.0799525	1			yes	CFL1
cg04839835	1	-0.0241596	0.00622804	0.000113932	0.0799525	1	0.0855025	1	no
cg10769201	2	-0.0252245	0.00650682	0.000115109	0.0806589	1			yes	VWA3B
cg05155595	2	-0.0241356	0.00622681	0.000115363	0.0807173	1	0.0863499	1	no	ANXA4
cg02245534	17	-0.0405794	0.0104742	0.00011622	0.0811971	1	0.0867645	1	no	METRNL
cg15721448	8	0.00592209	0.00152924	0.000117112	0.0816995	1	0.0872026	1	no	LY6H;LY6H;LY6H
cg15775914	1	-0.0276196	0.00713649	0.000118141	0.082296	1			yes	CHML;OPN3;CHML
cg04523589	3	-0.0203585	0.00526094	0.000118343	0.0823153	1			yes	CAMP
cg15426006	13	0.0205136	0.00530234	0.000118822	0.0824556	1	0.0880702	1	no	UBAC2;UBAC2;UBAC2
cg22221575	3	-0.0272937	0.00705517	0.000118893	0.0824556	1	0.0880702	1	no	PCYT1A
cg01330991	17	-0.0223717	0.0057844	0.000119372	0.0826662	1	0.0881961	1	no	DNAH2
cg15349559	21	-0.0214238	0.00554228	0.000120363	0.0832304	1			yes	ADARB1;ADARB1;ADARB1;ADARB1;ADARB1;ADARB1;ADARB1
cg26272088	15	-0.0219361	0.00567836	0.000121615	0.0839239	1	0.0896215	1	no	IGF1R
cg09423651	3	-0.015566	0.00402971	0.00012172	0.0839239	1			yes	NCK1
cg23534301	17	-0.0119781	0.00310321	0.000123104	0.0847546	1	0.0904862	1	no	SSH2
cg00478246	2	-0.00207513	0.000537786	0.000123868	0.0851562	1	0.0908138	1	no	FAM84A
cg00965133	20	-0.0196197	0.00508657	0.000124475	0.0853864	1			yes	BLCAP;BLCAP;BLCAP;BLCAP
cg12782992	11	-0.00178494	0.000462739	0.000124564	0.0853864	1	0.0910905	1	no	NRIP3
cg19668951	11	0.0205302	0.00532385	0.00012496	0.085534	1	0.091147	1	no	SLC39A13;SLC39A13
cg09596645	3	-0.0201372	0.00523187	0.000128642	0.0879273	1			yes
cg15909737	3	-0.0185613	0.00482343	0.000129065	0.0880891	1	0.0939019	1	no	MITF;MITF
cg03945895	1	-0.00980833	0.00254942	0.000129599	0.0883263	1	0.0940514	1	no	PRDM2;PRDM2;PRDM2;PRDM2
cg17971251	1	-0.0205786	0.00534969	0.000129819	0.0883484	1			yes	SEC16B
cg08134680	1	-0.0248224	0.00645722	0.000131154	0.0891288	1			yes	EPHA10
cg19726536	5	-0.0122224	0.00318287	0.000133318	0.0902898	1			yes	MIR1229;MGAT4B;MGAT4B
cg16326335	10	-0.0134325	0.00349819	0.000133426	0.0902898	1			yes	DIP2C
cg16587794	15	-0.00172598	0.000449491	0.000133492	0.0902898	1			yes	KIF23;KIF23
cg05988605	8	-0.0252214	0.00656899	0.000133626	0.0902898	1	0.0967279	1	no	PNOC
cg15146567	3	-0.027129	0.00706798	0.000134249	0.0905815	1	0.0969335	1	no	ZNF662;ZNF662
cg12402318	15	-0.0161902	0.00422134	0.000135864	0.0915405	1	0.0978524	1	no	TMOD3
cg21067750	15	-0.0173866	0.00453539	0.000136821	0.0920542	1			yes	PHGR1
cg10874314	10	-0.0266412	0.00695099	0.000137259	0.092218	1	0.0986091	1	no	PTPRE
cg09668964	3	0.021746	0.00567615	0.000138219	0.0927309	1	0.0990496	1	no
cg13234275	11	0.00562569	0.00146893	0.000138937	0.0930307	1	0.0993151	1	no	PHRF1
cg02305412	1	-0.0152177	0.00397386	0.00013908	0.0930307	1			yes
cg20977312	5	0.0250609	0.00654509	0.000139328	0.0930307	1	0.0993277	1	no	STC2
cg05390183	1	-0.0159675	0.00417056	0.000139523	0.0930307	1			yes
cg22027879	19	-0.0202862	0.00529883	0.000139649	0.0930307	1	0.0993277	1	no	FTL
cg10159529	3	-0.0245079	0.00640382	0.00014038	0.0933858	1	0.0995995	1	no	IL5RA;IL5RA;IL5RA;IL5RA;IL5RA;IL5RA
cg04895895	1	-0.0212855	0.00556323	0.000140951	0.0936122	1			yes	C1orf198
cg10556036	1	-0.0163822	0.0042822	0.000141174	0.0936122	1			yes
cg16920238	17	-0.00653693	0.00170869	0.000141314	0.0936122	1			yes	CCDC57
cg26109393	14	-0.0248307	0.00649211	0.000141689	0.0936362	1			yes
cg08184640	14	-0.00147818	0.000386407	0.000141746	0.0936362	1	0.0999422	1	no	FLJ45244;DICER1
cg02104952	1	-0.0250099	0.00654005	0.000142041	0.0936839	1	0.0999422	1	no
cg22663933	7	-0.0212457	0.00555634	0.000142282	0.0936839	1	0.0999422	1	no	WIPI2;WIPI2;WIPI2;WIPI2;WIPI2
cg17983957	11	-0.0239921	0.00627537	0.000142551	0.0936839	1	0.0999422	1	no	AMICA1;AMICA1;AMICA1
cg16528585	14	-0.0304698	0.00796989	0.00014261	0.0936839	1	0.0999422	1	no	FNTB
cg04657146	19	0.0197069	0.0051505	0.000142986	0.0938005	1	0.0999606	1	no	HOOK2;HOOK2
cg02412810	12	-0.0193524	0.00506365	0.00014334	0.0939025	1			yes	IQSEC3;IQSEC3
cg02712878	3	-0.00657217	0.00172058	0.000144585	0.0945822	1			yes	FAIM;FAIM;FAIM;FAIM
cg07596065	22	-0.0132803	0.00347681	0.000144778	0.0945822	1	0.100966	1	no
cg12104982	19	-0.0134195	0.00351448	0.000145359	0.094831	1			yes	SAFB2
cg15075897	12	-0.0138454	0.00362625	0.000145564	0.094834	1	0.101268	1	no	DPPA3
cg02999224	14	0.0273168	0.00715853	0.000146718	0.0954541	1	0.101817	1	no	SLC7A7;SLC7A7;SLC7A7;SLC7A7
cg19764973	11	-0.0150596	0.00394696	0.000147067	0.0955497	1	0.101817	1	no	STX3
cg01991967	2	-0.0221488	0.00580717	0.000147862	0.0958302	1			yes	IL1RN;IL1RN;IL1RN;IL1RN
cg16082401	19	0.00391016	0.00102523	0.000147904	0.0958302	1	0.10215	1	no	GIPR
cg10799327	3	-0.0236961	0.00621665	0.000149295	0.0965992	1			yes
cg12380743	1	0.00324378	0.000851123	0.000149585	0.0966549	1	0.103062	1	no
cg06974428	10	-0.032992	0.00866678	0.000152209	0.098216	1			yes	PIP4K2A
cg26517376	10	-0.0181128	0.00475934	0.000152794	0.0982391	1			yes	FAM53B
cg00899907	6	0.00393798	0.00103475	0.000152832	0.0982391	1			yes	LSM2
cg00373554	7	0.00661499	0.00173814	0.000152868	0.0982391	1			yes	RUNDC3B;ABCB1;RUNDC3B;RUNDC3B
cg05446414	11	-0.0221478	0.00582049	0.000153176	0.0982811	1			yes	IL18BP;IL18BP;IL18BP;IL18BP;IL18BP;IL18BP;IL18BP
cg08262464	7	-0.0075231	0.00197725	0.000153349	0.0982811	1			yes	POR
cg14392652	17	-0.0664074	0.0174608	0.000154326	0.0987738	1	0.106073	1	no	BCL6B
cg01998785	16	-0.0374973	0.0098653	0.000155737	0.0995421	1			yes	LPCAT2
cg02850815	8	0.0262895	0.00692544	0.000158935	0.101377	1	0.108787	1	no	SCRIB;SCRIB;MIR937
cg25488567	6	-0.0323075	0.00851167	0.000159036	0.101377	1	0.108787	1	no	FAM26F
cg00986610	16	-0.0184863	0.00487125	0.000159448	0.101503	1	0.108809	1	no
cg15107869	3	-0.0201921	0.00532132	0.000159903	0.101538	1			yes	SSR3
cg03614189	8	-0.00177827	0.00046865	0.000159933	0.101538	1	0.10888	1	no	IMPA1;IMPA1;IMPA1
cg23751110	4	-0.0162249	0.00427851	0.000161236	0.102228	1	0.109395	1	no
cg22855021	14	-0.0179363	0.0047302	0.000161455	0.10223	1	0.109395	1	no	TSHR
cg17078883	10	0.0273025	0.00720394	0.00016266	0.102661	1			yes
cg18550847	14	-0.0732184	0.0193196	0.00016272	0.102661	1	0.109777	1	no	EVL
cg05431171	6	0.0162536	0.00428885	0.000162787	0.102661	1	0.109777	1	no	TEAD3
cg04432695	6	0.0145006	0.00382713	0.000163374	0.102894	1			yes	FRS3
cg04920270	11	-0.00160116	0.00042264	0.000163599	0.102899	1	0.110065	1	no	NCAM1;NCAM1;NCAM1;NCAM1;NCAM1;NCAM1
cg01586609	11	0.0366257	0.00967069	0.000164371	0.103124	1	0.110082	1	no	HTR3A;HTR3A;HTR3A
cg18041642	17	0.0176976	0.00467269	0.000164394	0.103124	1	0.110082	1	no
cg17759595	8	0.00762407	0.00201381	0.000165339	0.103448	1			yes	DPYSL2
cg01009486	16	-0.015363	0.00405834	0.000165529	0.103448	1	0.110583	1	no	SULT1A1
cg09261794	6	-0.0243758	0.00643928	0.000165566	0.103448	1			yes	COL11A2;COL11A2;COL11A2
cg14983540	5	-0.0181938	0.0048081	0.000166548	0.103924	1	0.111004	1	no	SERINC5
cg20460514	2	-0.0148587	0.00392713	0.000166832	0.103964	1			yes	LPIN1
cg11460110	6	0.0124844	0.00330021	0.000167354	0.104104	1			yes	PRR3;PRR3
cg22400420	1	0.0285839	0.00755808	0.000167907	0.104104	1			yes	RGL1
cg00267142	6	-0.0254036	0.00671769	0.000168141	0.104104	1	0.11159	1	no	RPS6KA2
cg26873132	11	-0.0156248	0.00413222	0.000168414	0.104104	1			yes	DENND5A
cg03724728	17	-0.01601	0.00423413	0.00016845	0.104104	1	0.11159	1	no	THRA;THRA
cg05397010	15	-0.0119988	0.0031735	0.000168561	0.104104	1			yes	PLA2G4F;PLA2G4F
cg01820584	4	-0.0182689	0.00483192	0.000168597	0.104104	1	0.11159	1	no	DCUN1D4;DCUN1D4
cg16745930	10	-0.0128896	0.00340996	0.000169188	0.104313	1	0.111722	1	no	HPSE2;HPSE2;HPSE2;HPSE2
cg07124719	4	-0.0157825	0.00417549	0.000169376	0.104313	1			yes	GDEP
cg04362858	3	-0.0061999	0.00164075	0.000170083	0.104612	1	0.112055	1	no
cg08001899	17	-0.0218937	0.005797	0.000171413	0.105189	1			yes	SPOP;SPOP;SPOP;SPOP;SPOP;SPOP
cg19611175	3	0.00410079	0.00108584	0.000171467	0.105189	1	0.112706	1	no	CCDC48
cg19445588	12	0.0227436	0.00602442	0.000172375	0.105609	1	0.113024	1	no
cg08884974	15	-0.0172562	0.00457154	0.00017274	0.105696	1	0.113024	1	no
cg21809093	17	-0.0163058	0.00432046	0.000173297	0.1059	1	0.11313	1	no	ATP2A3;ATP2A3;ATP2A3;ATP2A3;ATP2A3;ATP2A3;ATP2A3
cg12069540	10	-0.0212437	0.00562987	0.000173695	0.106006	1			yes	C10orf58;C10orf58
cg24646951	15	-0.0147596	0.00391213	0.000174065	0.106095	1	0.113167	1	no
cg06043201	8	0.0211907	0.0056179	0.000174701	0.106346	1	0.113167	1	no	KIF13B
cg04459091	5	-0.0153633	0.00407366	0.000175027	0.106407	1	0.113167	1	no	GFPT2
cg02014777	16	0.015678	0.00415804	0.00017559	0.106424	1	0.113167	1	no
cg22532234	19	-0.0214879	0.00569899	0.000175625	0.106424	1	0.113167	1	no	CLC
cg04141008	16	-0.0234276	0.00621368	0.00017573	0.106424	1	0.113167	1	no	CREBBP;CREBBP
cg09244312	13	0.021861	0.00580146	0.000177235	0.107054	1	0.11388	1	no
cg13164164	17	-0.0109202	0.00289809	0.000177409	0.107054	1			yes	PMP22;PMP22;PMP22
cg08640475	16	-0.0241414	0.00640721	0.000177449	0.107054	1			yes
cg07168142	17	-0.00931775	0.00247382	0.000178761	0.107582	1	0.114305	1	no	HSPB9;KAT2A
cg03693099	9	-0.0188883	0.00501554	0.000178779	0.107582	1	0.114305	1	no	CEL
cg10083258	15	-0.0197627	0.00524832	0.000179096	0.107596	1	0.114305	1	no
cg02170785	14	-0.0210598	0.00559308	0.000179256	0.107596	1			yes
cg15899743	14	0.0175384	0.00466177	0.000181445	0.108771	1	0.115547	1	no
cg02190742	17	-0.0120778	0.00321246	0.000183243	0.10971	1	0.116432	1	no	MAP3K3;MAP3K3
cg26247942	15	-0.00794919	0.00211474	0.000184026	0.11004	1	0.116671	1	no	CKMT1A
cg07352757	13	0.00353639	0.000941006	0.000184561	0.11022	1	0.116751	1	no	ATP11A;ATP11A
cg07698196	7	-0.0252052	0.00670866	0.000185089	0.11035	1			yes	LOC100128542
cg18666454	7	-0.043695	0.0116309	0.000185431	0.11035	1	0.117042	1	no	KCNH2;KCNH2;KCNH2
cg10552189	2	-0.00715364	0.00190426	0.000185478	0.11035	1			yes	NCRNA00164
cg06179749	1	0.0080759	0.00215016	0.00018599	0.110515	1	0.117136	1	no	PHC2;PHC2
cg25479097	13	-0.0206939	0.00551079	0.000186556	0.110693	1			yes	C13orf35
cg20290167	17	-0.0431108	0.0114814	0.000186756	0.110693	1	0.11736	1	no	METRNL
cg06407137	17	-0.0153719	0.00409522	0.000187643	0.111079	1	0.117659	1	no	CD300LB
cg04569594	3	-0.0148832	0.00396569	0.000188135	0.111231	1			yes	SNX4
cg17501823	12	-0.0390589	0.010411	0.00018909	0.111656	1	0.118307	1	no	SLC38A4;SLC38A4
cg03149567	10	-0.0282157	0.00752323	0.000189988	0.11197	1	0.118609	1	no	INPP5A
cg21643265	12	-0.0156956	0.00418579	0.000190582	0.11197	1			yes	COQ5
cg25823314	6	-0.0192836	0.00514283	0.000190646	0.11197	1			yes	TAP2;TAP2
cg16576811	18	-0.0265389	0.00707798	0.000190694	0.11197	1			yes	NEDD4L;NEDD4L;NEDD4L;NEDD4L;NEDD4L;NEDD4L;NEDD4L;NEDD4L;NEDD4L
cg18892446	5	0.0263814	0.00703625	0.000190806	0.11197	1	0.11886	1	no	ENC1
cg02754936	16	0.00177618	0.000473942	0.000192073	0.112575	1	0.119097	1	no	FANCA;FANCA
cg10887937	12	-0.0393116	0.0104919	0.000192684	0.112791	1	0.119097	1	no	ALDH2
cg03459809	1	-0.0155776	0.00415828	0.0001932	0.112791	1	0.119097	1	no	EPHX1;EPHX1;EPHX1
cg15656310	2	0.00291843	0.000779052	0.000193277	0.112791	1	0.119097	1	no	USP39
cg02760553	17	-0.00165681	0.000442299	0.000193396	0.112791	1	0.119097	1	no	ACOX1;ACOX1;C17orf106
cg12492345	16	0.00105917	0.000282755	0.000193763	0.112859	1	0.119097	1	no
cg22993154	6	0.0152453	0.00407063	0.00019399	0.112859	1			yes
cg09470754	19	0.0160263	0.00427907	0.00019423	0.112859	1	0.119097	1	no	TMEM150B
cg00136968	7	-0.0171726	0.00458612	0.000194517	0.112888	1	0.119097	1	no	SDK1
cg00113051	11	0.00127231	0.000339855	0.000195131	0.113105	1	0.119167	1	no	PTPMT1;PTPMT1
cg18061678	17	0.00193825	0.000517801	0.000195466	0.113161	1	0.119167	1	no	FDXR;FDXR
cg05296619	13	0.00697073	0.00186266	0.000196222	0.113459	1	0.119373	1	no	RASA3
cg17953136	2	0.0223203	0.00596722	0.000197538	0.114023	1	0.119919	1	no	LAPTM4A
cg09241885	20	-0.0221977	0.00593471	0.000197679	0.114023	1			yes	C20orf118
cg17057138	3	0.0017204	0.000460123	0.00019871	0.114348	1	0.120174	1	no	C3orf21
cg15006973	1	-0.0141709	0.00379007	0.000198726	0.114348	1			yes	GJA4
cg05543520	3	-0.0141871	0.00379475	0.000198992	0.114362	1	0.120174	1	no	LRIG1
cg00439392	17	0.00316332	0.000846288	0.000199614	0.114456	1	0.120174	1	no
cg03285823	18	-0.0067749	0.00181205	0.000199639	0.114456	1	0.120174	1	no	NFATC1;NFATC1;NFATC1;NFATC1
cg14606328	21	0.0474859	0.0127077	0.000200424	0.114668	1	0.120183	1	no	PDXK
cg13875008	2	-0.0270648	0.00724301	0.000200495	0.114668	1	0.120183	1	no
cg11413071	22	-0.0176436	0.00472158	0.000200738	0.114669	1			yes	APOBEC3C
cg20713968	8	-0.023809	0.00637382	0.000201475	0.114825	1			yes
cg03411334	6	0.0224496	0.00601	0.000201513	0.114825	1	0.120366	1	no	ZDHHC14;ZDHHC14
cg19053889	7	-0.0236052	0.0063198	0.000201739	0.114825	1	0.120366	1	no	C7orf50;GPR146;C7orf50;C7orf50;GPR146
cg12074090	8	-0.0219581	0.00587946	0.000202064	0.114871	1	0.120366	1	no	ANGPT2;ANGPT2;ANGPT2;MCPH1
cg12260934	17	-0.015709	0.00420726	0.000202848	0.115179	1	0.120376	1	no	SEPT9;SEPT9;SEPT9;SEPT9;SEPT9
cg24678767	15	-0.015903	0.00425964	0.000203171	0.115183	1	0.120376	1	no	CLK3
cg06193232	17	-0.0199497	0.00534399	0.000203342	0.115183	1	0.120376	1	no	ERN1
cg10977795	6	0.00482873	0.0012937	0.000203805	0.115281	1	0.1204	1	no	SYNJ2
cg17874053	1	0.00818928	0.00219416	0.000204004	0.115281	1			yes	LYST;MIR1537
cg25950520	2	-0.00921232	0.00247008	0.00020627	0.11614	1	0.121139	1	no	RALB
cg23163722	3	0.0156126	0.00418639	0.000206317	0.11614	1	0.121139	1	no	CGGBP1;CGGBP1
cg15889057	12	-0.0144687	0.00387974	0.000206379	0.11614	1			yes	ITGB7
cg07565042	11	-0.020292	0.00544152	0.000206513	0.11614	1	0.121139	1	no	RNF141
cg23922867	18	0.00182066	0.00048826	0.00020675	0.11614	1	0.121139	1	no	WDR7;WDR7
cg00397422	17	-0.0174231	0.00467433	0.000207883	0.116638	1			yes	SLFN14
cg15029631	12	0.0210736	0.0056547	0.000208412	0.116795	1			yes	SCN8A
cg02273617	15	-0.00262652	0.00070482	0.000208738	0.11684	1	0.122054	1	no	LBXCOR1
cg17936236	1	-0.0159728	0.00428761	0.000209553	0.117111	1	0.122127	1	no	CREG1
cg05847519	16	0.0313621	0.00841903	0.000209717	0.117111	1	0.122127	1	no	CDH13
cg03369382	7	-0.0112173	0.00301189	0.000210431	0.117371	1			yes	HIPK2;HIPK2
cg00122310	16	-0.00355216	0.000954024	0.000211329	0.117733	1	0.122815	1	no	KATNB1
cg19837259	13	0.00595976	0.00160156	0.000212967	0.118504	1			yes
cg08008144	8	-0.0239989	0.00644972	0.000213213	0.118504	1	0.123659	1	no
cg13590475	6	0.0237104	0.00637522	0.000214679	0.119125	1			yes	RPS12;SNORD100;SNORA33
cg01953317	2	-0.0226655	0.00609472	0.000214885	0.119125	1	0.124376	1	no	CCDC88A;CCDC88A
cg18738190	10	-0.0358712	0.00964674	0.000215317	0.119125	1			yes	CHST3
cg15559737	22	-0.0168885	0.00454194	0.000215339	0.119125	1	0.124387	1	no	CRYBA4
cg25533551	19	0.0176866	0.00475723	0.000215978	0.119339	1			yes	CCDC114;CCDC114
cg23895722	11	0.0256958	0.0069142	0.000217027	0.119778	1			yes	C11orf45;KCNJ5
cg14190451	11	-0.0234537	0.00631413	0.000218594	0.120503	1			yes	AMICA1;AMICA1;AMICA1
cg23044178	11	-0.0188918	0.00508623	0.000218966	0.120567	1			yes	MICAL2
cg06333800	7	0.0118054	0.00317972	0.000220197	0.120936	1	0.126899	1	no	PRKAG2;PRKAG2
cg13727957	9	-0.0149634	0.0040309	0.000220549	0.120936	1			yes	NAA35
cg25689499	17	-0.0372619	0.0100378	0.000220574	0.120936	1	0.126899	1	no	METRNL
cg11970252	13	-0.0187212	0.00504323	0.000220658	0.120936	1			yes	KIAA0564
cg25099892	13	0.0439896	0.011859	0.000222949	0.12205	1			yes	C13orf35
cg17633683	5	0.0126993	0.00342402	0.000223714	0.122327	1	0.128446	1	no	SLC6A18
cg13192239	6	0.00320356	0.000864108	0.000224732	0.122742	1			yes	JARID2
cg12251459	2	-0.0155044	0.00418325	0.000225645	0.12283	1			yes	LRRFIP1;LRRFIP1;LRRFIP1;LRRFIP1;LRRFIP1
cg06043908	8	-0.0268168	0.00723572	0.000225756	0.12283	1			yes
cg26109145	17	0.01503	0.00405534	0.000225821	0.12283	1	0.129201	1	no	BAIAP2;BAIAP2;BAIAP2;BAIAP2
cg25912023	2	-0.0205289	0.00553942	0.000225932	0.12283	1	0.129201	1	no
cg02324789	14	-0.0191308	0.00516416	0.00022721	0.123254	1	0.129427	1	no	NIN;NIN;NIN;NIN
cg22396498	15	-0.0229328	0.0061905	0.000227233	0.123254	1	0.129427	1	no	CRTC3;CRTC3
cg26205890	17	-0.0123255	0.00332787	0.000227991	0.123524	1			yes	ACOX1;ACOX1
cg14565465	9	0.0136152	0.0036765	0.0002286	0.123712	1	0.129947	1	no	TMEM2;TMEM2
cg25198847	4	0.0266656	0.0072022	0.000229045	0.123811	1			yes
cg06263939	11	-0.0124026	0.00335034	0.000229563	0.123949	1	0.130235	1	no	CHID1
cg16099624	1	-0.0115107	0.00310998	0.000230196	0.124149	1	0.130336	1	no
cg11125805	5	0.0299494	0.00809375	0.000230927	0.124402	1			yes	SLC36A3;SLC36A3
cg24117150	14	0.0165162	0.00446442	0.000231654	0.124651	1			yes	KCNK10;KCNK10
cg02994326	7	0.0018363	0.000496508	0.000232659	0.124976	1	0.131283	1	no	SMURF1;SMURF1
cg15215978	6	-0.0169077	0.00457159	0.000232786	0.124976	1	0.131283	1	no	RPS6KA2
cg19270623	11	-0.010265	0.00277598	0.000233215	0.125065	1			yes	CNGA4
cg07639982	10	-0.018684	0.00505357	0.000233739	0.125154	1			yes	CAMK1D;CAMK1D
cg09494876	5	0.0227626	0.00615738	0.000234095	0.125154	1			yes
cg07394400	1	-0.0138937	0.00375836	0.000234175	0.125154	1	0.131806	1	no	RCC2;RCC2
cg09971314	6	0.00480948	0.00130127	0.000235008	0.125311	1			yes
cg16107105	7	-0.0289099	0.00782264	0.00023516	0.125311	1	0.1321	1	no	KCNH2;KCNH2;KCNH2
cg14012059	9	-0.0337517	0.00913318	0.000235263	0.125311	1			yes	LRSAM1;LRSAM1;LRSAM1
cg13547889	9	0.010104	0.00273473	0.000236135	0.125633	1	0.132388	1	no	NOTCH1
cg03661164	7	-0.0247854	0.00670985	0.000236746	0.125817	1	0.132401	1	no	EZH2;EZH2
cg04923746	1	-0.0207865	0.00562781	0.000237084	0.125855	1	0.132401	1	no	RD3;RD3
cg22216069	7	0.00121595	0.000329278	0.000237804	0.126096	1	0.132544	1	no	KIAA0895;KIAA0895;KIAA0895
cg07196347	20	0.0245299	0.00664589	0.000239452	0.126827	1			yes
cg22023664	19	-0.0217336	0.00588967	0.000240303	0.127119	1			yes	GNG7
cg00366037	10	-0.0138195	0.00374531	0.00024054	0.127119	1			yes	MYST4
cg12801469	3	0.00160895	0.000436181	0.00024151	0.127431	1			yes	MST1;RNF123
cg18254848	19	-0.0199363	0.00540483	0.000241669	0.127431	1	0.134436	1	no	CLC
cg07064537	3	-0.0153603	0.00416487	0.000242139	0.127536	1			yes	PLD1;PLD1
cg11134246	1	0.019398	0.0052603	0.00024254	0.127588	1	0.134659	1	no	CCDC24
cg21178851	6	0.00412847	0.00111958	0.000242849	0.127588	1			yes	IGF2R
cg10575547	6	-0.0238334	0.00646403	0.000243046	0.127588	1	0.134678	1	no	TRERF1
cg14369329	14	-0.0173002	0.00469334	0.000244113	0.127975	1	0.134864	1	no	KIAA0247
cg14150115	13	-0.0306048	0.0083036	0.000244325	0.127975	1	0.134864	1	no
cg13360526	1	-0.0128354	0.00348277	0.000244618	0.127987	1			yes	NVL;NVL
cg04982834	1	-0.0214258	0.00581438	0.000245035	0.128064	1	0.134995	1	no	EVI5
cg01964795	16	0.0128304	0.00348205	0.000246026	0.128327	1	0.135281	1	no	CASKIN1
cg06644892	3	0.0186223	0.0050551	0.000246082	0.128327	1			yes	IFT80
cg15937266	1	-0.0210542	0.00571744	0.000247455	0.128901	1			yes	DFFB
cg12428440	2	0.00485366	0.00131824	0.000247943	0.129013	1	0.136073	1	no	PRKCE
cg09529165	17	0.0140114	0.00380655	0.000248945	0.129392	1	0.136361	1	no
cg08823767	17	-0.0202053	0.00549378	0.000251844	0.130755	1	0.137686	1	no	ATP2A3;ATP2A3;ATP2A3;ATP2A3;ATP2A3;ATP2A3;ATP2A3
cg12824060	13	0.0286753	0.00779897	0.000252896	0.131158	1			yes	OLFM4
cg09130535	11	0.00368575	0.00100268	0.000253973	0.131572	1			yes	ADRBK1
cg12555233	15	-0.0137551	0.00374334	0.000255077	0.131999	1			yes	MAN2A2
cg12181028	12	0.0179238	0.00488015	0.00025694	0.132818	1			yes	SFRS8
cg24423806	11	0.0244716	0.0066643	0.000257546	0.132901	1	0.140046	1	no	ZDHHC24
cg23115933	17	0.00985587	0.00268386	0.000257663	0.132901	1	0.140046	1	no	CHD3;CHD3;CHD3
cg13070738	7	-0.013888	0.00378282	0.000258349	0.13297	1	0.140046	1	no	ARHGEF5
cg14976001	19	0.00170026	0.000463133	0.000258359	0.13297	1	0.140046	1	no	NLRP5
cg22419414	13	-0.0166547	0.00453731	0.000258972	0.133062	1	0.140046	1	no	COG3
cg03922345	1	-0.0136255	0.00371213	0.000259101	0.133062	1	0.140046	1	no	LRRC8D;LRRC8D
cg13953978	9	-0.0229931	0.00626535	0.000259691	0.133221	1			yes	USP20;USP20;USP20
cg12424624	3	0.0216835	0.00590906	0.00026004	0.133256	1	0.140289	1	no	ALS2CL;ALS2CL
cg01726792	14	-0.0253208	0.00690233	0.000261131	0.13367	1			yes	RNASE7
cg13168187	2	0.00409106	0.00111562	0.000262657	0.134219	1			yes	PKP4;PKP4
cg26516974	6	-0.0222404	0.00606531	0.000262771	0.134219	1			yes
cg03480346	2	-0.0238167	0.00649576	0.000263084	0.134233	1			yes	MFSD2B
cg04550079	16	-0.0226114	0.00616853	0.000264017	0.134564	1			yes	KIAA0895L
cg15655655	7	-0.0156713	0.00427567	0.000264429	0.134579	1			yes	SRI;SRI
cg00313876	13	-0.00718366	0.00196004	0.000264615	0.134579	1			yes	NUFIP1;KIAA1704
cg18601229	15	0.00756616	0.00206502	0.000265863	0.135015	1	0.14316	1	no	EHD4
cg13673536	9	-0.0234552	0.00640213	0.000266043	0.135015	1			yes	PIP5K1B;FAM122A;FAM122A
cg01503065	4	0.00358136	0.000977644	0.000266425	0.135064	1			yes	DCHS2;DCHS2
cg14468280	20	-0.0148983	0.00406733	0.000266751	0.135081	1	0.143368	1	no	ZNFX1
cg26604256	19	0.0149918	0.00409317	0.00026703	0.135081	1			yes	RFX2;RFX2
cg17713161	17	-0.0265875	0.00726059	0.000267782	0.135246	1	0.143652	1	no	C17orf28
cg07333021	6	0.0217052	0.00592754	0.000267928	0.135246	1			yes	C6orf134
cg00447068	19	-0.00879363	0.0024026	0.0002699	0.135856	1			yes	GPI
cg18380211	5	-0.0237893	0.0065005	0.00027015	0.135856	1			yes	CHD1
cg02017814	8	-0.00883893	0.00241529	0.000270241	0.135856	1	0.144489	1	no	NSMCE2
cg19975917	3	-0.00693738	0.00189582	0.000270576	0.135856	1	0.144489	1	no	LPP;LPP;LPP
cg18541077	4	0.00842435	0.00230228	0.000270651	0.135856	1			yes	RGS12;RGS12;RGS12
cg23695504	1	-0.00409164	0.00111814	0.000270859	0.135856	1	0.144489	1	no	C1orf229
cg15787985	3	-0.0226116	0.00618119	0.000271732	0.136149	1	0.144583	1	no	MAP6D1
cg17003143	14	-0.0160674	0.00439251	0.000272046	0.136162	1	0.144583	1	no	C14orf73
cg21961852	7	-0.0156389	0.00427727	0.000273873	0.136932	1			yes	RHEB
cg23822407	8	-0.0126119	0.00345035	0.000274719	0.136998	1	0.145277	1	no	ZHX2
cg24491618	7	-0.0675518	0.0184813	0.000274795	0.136998	1	0.145277	1	no	KCNH2;KCNH2;KCNH2
cg25856228	15	-0.0143596	0.00392862	0.000274875	0.136998	1	0.145277	1	no	NPTN;NPTN;NPTN;NPTN
cg00346446	1	0.0210189	0.00575156	0.000275501	0.137111	1	0.145339	1	no	MRPL24;MRPL24
cg18863666	10	0.0134293	0.00367447	0.000275681	0.137111	1			yes	DIP2C
cg10692528	12	-0.0340228	0.0093141	0.000277241	0.137626	1			yes	NCAPD2
cg12756150	2	-0.0165258	0.00452419	0.000277297	0.137626	1	0.146017	1	no
cg07477602	1	0.0339309	0.0092902	0.000277767	0.137714	1			yes	PPAP2B;PPAP2B
cg25917732	10	-0.0148433	0.00406502	0.000278783	0.138073	1	0.146445	1	no	STK32C
cg03955121	1	-0.0228491	0.00625787	0.000279135	0.138103	1	0.146445	1	no
cg19535004	11	-0.0198854	0.00544828	0.000280428	0.138597	1			yes
cg25051805	7	-0.0186652	0.00511453	0.000280863	0.138607	1	0.147055	1	no	CCDC126
cg07277129	5	-0.0106445	0.00291671	0.00028106	0.138607	1			yes
cg00972246	1	-0.0152247	0.00417229	0.000281326	0.138607	1	0.147055	1	no
cg25975818	17	0.01156	0.00316942	0.000283224	0.139349	1			yes	ENPP7
cg18772573	17	-0.025551	0.00700591	0.000283421	0.139349	1	0.147708	1	no	CPSF4L;CPSF4L
cg21355619	7	0.0137688	0.0037757	0.000283953	0.139405	1	0.147708	1	no	COX19
cg01073178	12	0.0153623	0.00421299	0.000284125	0.139405	1	0.147708	1	no	TESC;TESC;TESC
cg04635021	16	0.0198663	0.00544926	0.00028515	0.139763	1	0.147972	1	no
cg22380161	11	0.024617	0.00675735	0.000287859	0.140945	1			yes
cg08127369	19	-0.0280845	0.00771193	0.000289343	0.141398	1	0.149876	1	no	ANKRD27
cg01238679	20	0.00183017	0.000502551	0.000289382	0.141398	1			yes	MAPRE1;MAPRE1
cg10091811	17	0.0148172	0.00407035	0.000290878	0.141803	1			yes	TBCD
cg02978729	20	-0.0138273	0.00379855	0.000291021	0.141803	1			yes
cg06029095	16	-0.0212057	0.00582562	0.000291111	0.141803	1	0.150519	1	no
cg13145591	11	0.00120161	0.000330144	0.000291662	0.141925	1			yes	IRF7;IRF7;IRF7
cg18470038	12	-0.0174122	0.00478474	0.000292171	0.142027	1	0.150795	1	no	ANO6;ANO6;ANO6;ANO6
cg05720511	6	-0.00771155	0.00212032	0.000294807	0.14304	1			yes	PKIB;PKIB;PKIB
cg15279832	6	-0.0222325	0.00611377	0.000295146	0.14304	1			yes
cg22460173	19	-0.0256857	0.00706436	0.000295697	0.14304	1			yes
cg09338148	16	-0.00847649	0.00233116	0.000295738	0.14304	1			yes
cg25879360	4	-0.0159526	0.00438748	0.000295767	0.14304	1			yes	FAT4
cg05372963	16	0.0279561	0.00768982	0.000296254	0.143129	1	0.152626	1	no	ABAT;ABAT;ABAT
cg04573653	7	-0.0153023	0.00420982	0.000296925	0.143307	1			yes	JAZF1
cg10136773	11	0.00831613	0.00228816	0.000297436	0.14332	1	0.152903	1	no	SESN3
cg16717546	7	-0.0178387	0.00490838	0.000297586	0.14332	1			yes
cg00573504	5	-0.0140038	0.00385337	0.000297861	0.14332	1	0.152903	1	no
cg06442372	1	-0.0197141	0.0054259	0.000298777	0.143615	1			yes	RAB7L1;RAB7L1;RAB7L1;RAB7L1
cg13239041	11	-0.0183433	0.00504936	0.000299319	0.143729	1	0.153376	1	no	SLC35C1;SLC35C1;SLC35C1
cg27293155	2	0.0211174	0.00581388	0.000299913	0.143868	1	0.153406	1	no
cg01351327	13	-0.00749991	0.00206553	0.000301704	0.144581	1	0.154046	1	no	SPERT
cg20691720	2	-0.0120665	0.00332403	0.000302401	0.144768	1			yes	OXER1;OXER1
cg03463232	14	0.0168421	0.00464098	0.000303646	0.145217	1	0.154762	1	no	C14orf148
cg15312943	11	0.0276169	0.00761539	0.000306595	0.146479	1			yes	SERGEF
cg21500092	17	-0.020959	0.00578431	0.000310154	0.14803	1			yes	UBE2G1
cg05958985	16	-0.0312994	0.00864115	0.000311885	0.148706	1	0.158678	1	no	ZFPM1
cg20727124	21	-0.0291775	0.00805727	0.000312739	0.148961	1	0.15883	1	no	C21orf130
cg10583485	1	-0.0185776	0.00513049	0.000313048	0.148961	1			yes	DOCK7
cg20721467	10	-0.0140887	0.00389165	0.000313931	0.149191	1			yes	MYST4
cg11740027	22	-0.0146737	0.0040536	0.000314328	0.149191	1			yes	SELO
cg25203627	1	-0.0174826	0.00482971	0.00031448	0.149191	1	0.159431	1	no	TSNAX-DISC1;DISC1;TSNAX-DISC1;DISC1;DISC1;DISC1;TSNAX-DISC1;DISC1;TSNAX-DISC1;TS
cg21692308	1	0.0191325	0.00528631	0.000315139	0.149354	1			yes	AMIGO1
cg03512256	6	-0.017638	0.00487392	0.000315782	0.149509	1	0.159807	1	no	RPS6KA2
cg14523312	11	-0.0144408	0.00399103	0.000316579	0.149737	1			yes	DKFZp761E198
cg06494199	17	0.0177963	0.0049202	0.000317833	0.15018	1			yes	LPO;LPO;LPO;LPO;LPO
cg14443640	18	0.0177068	0.00489656	0.000318822	0.150497	1	0.161061	1	no	LPIN2
cg11079619	7	-0.0178945	0.0049492	0.000319474	0.150654	1			yes	INHBA;LOC285954;INHBA;LOC285954
cg26138846	6	-0.0253344	0.00701011	0.000321508	0.151462	1			yes	SLC44A4
cg27288091	16	-0.015066	0.0041704	0.000323147	0.152083	1	0.162915	1	no	COX4I1
cg15438548	10	-0.0165089	0.00457044	0.000323776	0.152135	1	0.162915	1	no
ch.14.55428957F	14	0.00148875	0.000412098	0.000324077	0.152135	1			yes
cg15976636	6	-0.0198661	0.00550091	0.000324604	0.152135	1	0.162915	1	no	PACRG;PARK2;PACRG;PACRG;PARK2;PARK2
cg16665335	5	-0.0073266	0.00202865	0.000324772	0.152135	1	0.162915	1	no	CCDC127
cg21004565	12	-0.0380597	0.0105393	0.000324867	0.152135	1			yes	CRADD
cg06068801	17	-0.0174049	0.00482027	0.000325418	0.152243	1	0.162954	1	no	PPP1R1B;PPP1R1B
cg10310144	6	-0.013578	0.00376112	0.000326251	0.152356	1			yes
cg06780777	8	-0.0178762	0.00495175	0.000326304	0.152356	1	0.163112	1	no
cg26803289	1	-0.0185127	0.00513158	0.000329383	0.153642	1			yes	NPL
cg25608555	11	-0.0209321	0.00580394	0.000330671	0.154091	1	0.164922	1	no	SERGEF
cg23510807	7	-0.0179219	0.00497023	0.000331569	0.154246	1	0.164922	1	no	LFNG;LFNG;LFNG;LFNG
cg18211585	6	-0.0174814	0.00484816	0.000331656	0.154246	1	0.164922	1	no
cg13733708	20	-0.020977	0.00581848	0.000332314	0.1544	1			yes	ZNF335
cg23738708	1	-0.0242348	0.00672306	0.000332946	0.154542	1			yes	C1orf186
cg24520381	17	-0.0269442	0.00747528	0.000333332	0.154569	1	0.165252	1	no	PPP1R1B;PPP1R1B
cg05209518	2	-0.00106667	0.000295968	0.000333901	0.154601	1	0.165252	1	no
cg10555106	1	-0.0269143	0.00746822	0.000334053	0.154601	1	0.165252	1	no	LOC388588
cg03758697	15	-0.0260485	0.00723093	0.00033592	0.155173	1	0.165888	1	no	FAM174B
cg19745607	1	-0.0218253	0.00605861	0.000335946	0.155173	1			yes
cg23468453	10	-0.0148397	0.00412013	0.000336759	0.155397	1	0.166005	1	no	ASCC1
cg22539505	3	-0.000984264	0.000273296	0.000337553	0.15553	1	0.166005	1	no	IFRD2
cg22605799	17	0.00241383	0.000670343	0.000337899	0.15553	1	0.166005	1	no	PITPNC1;PITPNC1
cg02364826	5	-0.0336845	0.00935614	0.000338626	0.15553	1	0.166077	1	no	FEM1C
cg14056357	19	-0.00226847	0.000629883	0.000338666	0.15553	1			yes	ZNF229
cg15382302	6	0.030351	0.00843031	0.000338692	0.15553	1			yes	FAM50B
cg00692367	1	-0.0165507	0.00459854	0.000340084	0.156018	1			yes	RD3;RD3;RD3;RD3
cg02977682	12	-0.0207016	0.00575225	0.000340489	0.156052	1			yes	DERA
cg05480350	8	-0.0152965	0.00425093	0.000341015	0.156142	1	0.166962	1	no	MIR1205;PVT1
cg07779387	2	0.00231962	0.000644832	0.000342488	0.156332	1	0.16724	1	no
cg22637435	8	0.0116995	0.00325226	0.000342502	0.156332	1			yes	TRAPPC9;TRAPPC9
cg22469897	19	-0.0253976	0.00706058	0.000342691	0.156332	1			yes	ETFB;ETFB
cg18460107	12	-0.0235974	0.00656021	0.000342752	0.156332	1	0.16724	1	no	CLEC4C;CLEC4C
cg22818556	3	0.00297362	0.000827079	0.000345048	0.157166	1	0.167973	1	no
cg20876852	7	-0.028187	0.00784059	0.000345428	0.157166	1	0.167973	1	no	MEST;MIR335;MEST;MEST
cg17266278	4	-0.0121019	0.00336638	0.000345579	0.157166	1			yes	LRPAP1
cg22110888	17	-0.0110231	0.00306672	0.000346284	0.157258	1			yes	CCDC57
cg22372849	7	-0.0202374	0.00563048	0.000346446	0.157258	1			yes
cg16658191	10	-0.0143441	0.00399107	0.000346826	0.15728	1	0.168366	1	no	HK1;HK1;HK1;HK1
cg24799729	5	-0.0142246	0.00395879	0.000347823	0.157575	1			yes
cg08404225	3	-0.0245291	0.00682708	0.000348145	0.157575	1	0.168594	1	no	IL5RA;IL5RA;IL5RA;IL5RA;IL5RA;IL5RA;IL5RA;IL5RA;IL5RA;IL5RA;IL5RA;IL5RA
cg26033504	1	-0.0190347	0.00529822	0.000348476	0.157575	1	0.168594	1	no	CSRP1;CSRP1
cg13167431	22	0.0039472	0.0010988	0.000349195	0.15775	1	0.168657	1	no
cg05573654	5	-0.0229591	0.00639322	0.00035046	0.15817	1	0.168983	1	no	LPCAT1
cg19475658	14	-0.0158046	0.00440191	0.000351519	0.158497	1			yes
cg22309568	19	0.0107572	0.00299673	0.000352549	0.158709	1			yes	PLEKHF1
cg05996573	12	-0.02106	0.00586712	0.000352661	0.158709	1	0.169757	1	no	IRAK3;IRAK3
cg11402303	8	0.00670288	0.00186758	0.000353654	0.159005	1	0.16995	1	no	VPS28;VPS28
cg01678714	5	0.00351207	0.000978834	0.000354679	0.159314	1	0.17008	1	no	GFPT2
cg21931263	5	-0.0206523	0.00575709	0.00035564	0.159474	1	0.17008	1	no
cg08894588	16	0.0181257	0.00505286	0.000355711	0.159474	1	0.17008	1	no
cg23436042	5	-0.0164186	0.00457828	0.000357074	0.15987	1	0.170256	1	no
cg04864179	7	0.0199414	0.00556069	0.000357269	0.15987	1	0.170256	1	no	IRF5;IRF5;IRF5;IRF5;IRF5;IRF5;IRF5
cg00728848	6	-0.0125205	0.00349198	0.000358046	0.160066	1			yes	C6orf114;GFOD1
cg07103517	7	0.0303121	0.00845517	0.000358639	0.160147	1	0.170624	1	no	IKZF1
cg02009766	15	-0.0102164	0.00284981	0.000358905	0.160147	1			yes	TLE3;TLE3;TLE3
cg26925688	19	0.00490752	0.00136936	0.000360651	0.160775	1	0.171297	1	no	FSD1
cg18450420	10	-0.0308209	0.00860495	0.000363097	0.161713	1			yes	FAM107B
cg26967723	5	-0.0263579	0.00735964	0.000363578	0.161775	1	0.1724	1	no
cg04341806	13	-0.0254139	0.00709748	0.000364553	0.161949	1	0.172577	1	no	LCP1
cg19991780	3	0.0207053	0.0057826	0.000364655	0.161949	1			yes	RAB7A
cg01310029	3	-0.0208452	0.00582265	0.000365524	0.162183	1			yes	IL5RA;IL5RA;IL5RA;IL5RA;IL5RA;IL5RA
cg11409022	1	-0.0100151	0.00279886	0.000368107	0.163176	1	0.173971	1	no	ST3GAL3;ST3GAL3;ST3GAL3;ST3GAL3;ST3GAL3;ST3GAL3;ST3GAL3;ST3GAL3;ST3GAL3;ST3GAL3
cg13353325	20	0.0209742	0.00586237	0.000368685	0.163279	1			yes	GNAS;GNAS;GNAS;GNAS;GNAS;GNAS;GNAS;GNAS
cg26646867	5	0.0259868	0.00726564	0.000370127	0.163764	1	0.174637	1	no
cg09528056	4	-0.00315383	0.000881916	0.000371043	0.164016	1			yes	GRK4;GRK4;GRK4;NOP14
cg23302284	14	-0.00141028	0.000394413	0.000371712	0.164158	1	0.175096	1	no	IPO4
cg04886981	4	0.017104	0.00478571	0.000373903	0.164972	1	0.175838	1	no	HPGDS
cg27631057	1	-0.0175752	0.00491808	0.000374455	0.165028	1			yes
cg10163122	6	-0.0148174	0.00414642	0.000374728	0.165028	1			yes	C6orf106;C6orf106
cg03060158	3	-0.0219455	0.00614194	0.000375175	0.165072	1			yes	IP6K2;IP6K2;IP6K2;IP6K2;IP6K2;IP6K2;IP6K2;IP6K2
cg07633835	10	-0.0193504	0.00541736	0.000376825	0.165643	1	0.176921	1	no	FBXO18;FBXO18
cg10001282	10	0.00181138	0.000507381	0.000379556	0.166672	1			yes	NEUROG3
cg22816343	8	-0.0182575	0.00511452	0.000379869	0.166672	1	0.178058	1	no	BNIP3L
cg25924746	13	-0.0334525	0.00937266	0.000380717	0.166889	1	0.178164	1	no	IRS2
cg12818699	6	-0.0129148	0.00361968	0.000382444	0.167491	1	0.178678	1	no	FAM65B;FAM65B;FAM65B
cg06182359	1	-0.0210687	0.00590571	0.000383065	0.167607	1	0.178678	1	no	PFDN2;NIT1
cg19304346	1	-0.01406	0.00394244	0.000384982	0.16829	1	0.17922	1	no	LOC388692
cg04107539	7	-0.0137106	0.0038455	0.000386187	0.168464	1	0.17922	1	no	TP53TG1
cg00650614	10	-0.0247472	0.00693845	0.000386424	0.168464	1			yes
cg09929187	12	-0.019609	0.00550016	0.000386448	0.168464	1	0.17922	1	no
cg00183468	3	-0.0274753	0.00770714	0.000386877	0.168496	1	0.17922	1	no
cg24392818	11	0.00449173	0.00126011	0.000387361	0.168552	1	0.17922	1	no	CHRDL2
cg07425204	17	0.0237521	0.00666692	0.000390164	0.169556	1	0.180225	1	no	PRKAR1A;PRKAR1A;PRKAR1A
cg12279125	8	-0.0180021	0.00505379	0.000391019	0.169556	1			yes
cg12565635	7	-0.0178585	0.00501382	0.000391319	0.169556	1			yes	AGR2
cg09717809	2	-0.00442254	0.00124173	0.000391926	0.169556	1			yes	BOLA3;BOLA3
cg23072086	1	0.00229447	0.000644287	0.000392298	0.169556	1	0.180638	1	no	ECE1;ECE1;ECE1;ECE1
cg26185859	2	-0.00952672	0.00267518	0.000392322	0.169556	1	0.180638	1	no	BCL11A;BCL11A;BCL11A
cg18282388	11	-0.0199941	0.00561479	0.000392576	0.169556	1			yes	TMEM45B
cg16046667	20	-0.0581036	0.0163174	0.000392769	0.169556	1			yes	C20orf117;C20orf117
cg01243072	2	0.0164562	0.00462148	0.000392897	0.169556	1			yes
cg00313685	7	0.023918	0.00672241	0.000397041	0.171189	1	0.182517	1	no	CUX1;CUX1;CUX1
cg04057956	12	-0.0247783	0.00696873	0.000400487	0.172408	1	0.183806	1	no	CD9
cg00106621	7	-0.0130395	0.00366733	0.000400597	0.172408	1			yes	ICA1;ICA1;ICA1
cg01800744	16	0.00839992	0.00236289	0.000401557	0.172654	1	0.184001	1	no	OSGIN1;OSGIN1
cg16347361	17	-0.03246	0.00913156	0.000401899	0.172654	1			yes	TIMP2
cg07329648	16	-0.00602876	0.00169627	0.000402889	0.172922	1			yes	JPH3
cg06189670	12	-0.0194982	0.00548663	0.000403297	0.17294	1	0.184503	1	no	STX2;STX2
cg15441006	4	-0.0180533	0.0050814	0.00040474	0.173363	1	0.184867	1	no	SLC7A11
cg07173760	19	-0.0243012	0.00684033	0.000405017	0.173363	1			yes	CLC
cg13074965	11	-0.0123462	0.00347552	0.000405536	0.173429	1	0.184935	1	no	RBM14
cg00494183	13	-0.0222088	0.00625286	0.000406349	0.173619	1	0.185011	1	no
cg17910470	17	-0.0224307	0.00631844	0.000409027	0.174606	1	0.185817	1	no	USP36
cg03002688	4	0.0232335	0.00654514	0.000409429	0.17462	1	0.185817	1	no
cg06624547	19	-0.00682911	0.00192406	0.000410191	0.174787	1	0.185817	1	no	CYP4F8
cg26413708	6	-0.0197202	0.00555671	0.00041072	0.174855	1	0.185817	1	no	TRERF1
cg09447105	12	-0.0156417	0.00440933	0.000413019	0.175427	1	0.186492	1	no	PDE6H
cg12914014	16	-0.0111392	0.00314012	0.000413364	0.175427	1			yes	USP7
cg06164185	17	-0.000871584	0.000245709	0.000413368	0.175427	1			yes	TNFAIP1;IFT20;IFT20
cg21717508	11	-0.0347643	0.00980089	0.000413548	0.175427	1	0.186492	1	no	SNX15;SNX15
cg05145776	12	0.00265387	0.000748264	0.000414167	0.175532	1	0.186492	1	no	FAM19A2
cg21589375	5	-0.0170663	0.00481301	0.000415395	0.175703	1			yes	MYOT;MYOT
cg25423174	3	0.022598	0.0063731	0.000415419	0.175703	1	0.186762	1	no
cg01304182	16	-0.0163648	0.00461542	0.000415684	0.175703	1			yes	ZNF48
cg26793227	1	0.0111667	0.00314987	0.000416595	0.175931	1			yes	EPHA2
cg00003345	1	-0.0140157	0.00395376	0.000417076	0.175977	1	0.187212	1	no	CASZ1;CASZ1
cg02243630	4	0.00382688	0.00107977	0.000418176	0.176284	1	0.187412	1	no	KIAA0922;KIAA0922
cg04033850	12	-0.0158615	0.00447625	0.000419103	0.176517	1			yes
cg12312988	2	0.00186954	0.000527637	0.000419535	0.176542	1	0.187726	1	no	SOX11
cg23172995	5	-0.0180101	0.00508368	0.000420444	0.176713	1			yes	ANXA6;ANXA6
cg18790856	2	0.0209912	0.0059256	0.000420689	0.176713	1			yes
cg14908994	19	-0.0191292	0.00540037	0.000421121	0.176738	1	0.188142	1	no
cg11045198	6	-0.0171757	0.00484962	0.000421988	0.176945	1	0.188235	1	no
cg17946439	1	-0.0152512	0.00430663	0.000422462	0.176986	1			yes	MOBKL2C;MOBKL2C
cg00944785	1	-0.0159231	0.00449719	0.000423823	0.177254	1	0.188477	1	no	ARNT;ARNT;ARNT
cg05816786	1	-0.00571067	0.00161272	0.00042385	0.177254	1	0.188477	1	no	KIF26B
cg18463686	7	0.0256655	0.00725111	0.000425324	0.1777	1	0.188746	1	no	CLEC5A;CLEC5A
cg25150721	1	-0.0194499	0.00549547	0.000425774	0.1777	1	0.188746	1	no	CDC14A;CDC14A;CDC14A
cg24349745	6	-0.0113604	0.00321001	0.00042606	0.1777	1			yes	NOTCH4
cg10609043	5	-0.0261785	0.00739744	0.000426419	0.1777	1			yes	SERINC5
cg01088410	5	-0.00224956	0.000635679	0.000426805	0.177704	1	0.18891	1	no
cg15491950	3	-0.0213619	0.00603962	0.000429413	0.178633	1			yes
cg13753868	19	-0.0257695	0.00729041	0.000433015	0.179927	1	0.191342	1	no	ZNF556
cg14765206	10	-0.0225102	0.00636901	0.000433639	0.179927	1	0.191342	1	no	DNMBP
cg04588051	11	-0.00998188	0.00282419	0.000433664	0.179927	1			yes	SBF2
cg07598021	5	-0.0229418	0.006492	0.000434398	0.180073	1	0.191382	1	no	GRPEL2
cg05758117	2	-0.00761102	0.00215415	0.000435617	0.18042	1	0.191624	1	no	GALM
cg13686857	11	-0.00426936	0.0012086	0.000437	0.180736	1			yes	NTM;NTM;NTM;NTM
cg24315770	10	-0.00143259	0.000405583	0.000437144	0.180736	1	0.191877	1	no	USMG5;PDCD11;USMG5
cg13459764	9	-0.0148817	0.0042135	0.000437535	0.18074	1	0.191877	1	no	C9orf37
cg23147443	7	-0.0512621	0.0145169	0.000438708	0.181066	1	0.192061	1	no	KCNH2;KCNH2;KCNH2
cg15749157	19	-0.0355045	0.0100563	0.000439738	0.18127	1	0.192061	1	no	MUM1;MUM1
cg20433447	1	-0.0149433	0.00423268	0.000439969	0.18127	1	0.192061	1	no	SSBP3;SSBP3;SSBP3
cg02033302	14	-0.0238219	0.0067493	0.000441431	0.181715	1			yes
cg09934309	16	-0.00567706	0.00160896	0.00044349	0.182403	1			yes	COG7
cg00896068	13	-0.0174827	0.00495714	0.000445983	0.183107	1			yes
cg11328149	6	0.0224515	0.00636657	0.0004465	0.183107	1			yes	LY6G6C;LY6G6C
cg13177873	20	-0.00322538	0.000914651	0.000446689	0.183107	1	0.194427	1	no	RRBP1;RRBP1
cg00320301	5	-0.0294745	0.00835843	0.000446749	0.183107	1	0.194427	1	no	SLIT3
cg16978168	6	-0.0134279	0.00380852	0.00044769	0.183333	1	0.19454	1	no	EZR;EZR
cg22192454	17	-0.0191125	0.00542234	0.000449735	0.183931	1			yes	KIAA1267
cg02236679	16	-0.0124641	0.0035364	0.000449927	0.183931	1	0.195216	1	no	WWOX
cg27040525	19	-0.0193017	0.00547911	0.000452652	0.184885	1	0.196101	1	no	SIGLEC8
cg08459430	5	0.0107552	0.0030545	0.00045552	0.185896	1	0.197045	1	no	RPS23
cg19273694	2	-0.0142328	0.00404292	0.000456732	0.18623	1			yes	MFSD2B
cg04389533	11	-0.0206971	0.00587971	0.000457209	0.186264	1	0.197476	1	no
cg07998558	7	-0.0114007	0.00323935	0.000458305	0.18655	1	0.197651	1	no	KCNH2;KCNH2;KCNH2
cg07820868	1	0.00254946	0.000724624	0.000460556	0.187184	1	0.198163	1	no	TBX15
cg07564598	17	-0.0146161	0.00415393	0.000460653	0.187184	1			yes	WSB1;WSB1
cg10185478	16	-0.0018169	0.000516471	0.000461153	0.187194	1	0.198163	1	no	NDE1;NDE1
cg00733978	7	-0.0228678	0.00649999	0.000461509	0.187194	1			yes
cg13222915	1	0.0202233	0.00574964	0.000461998	0.187194	1	0.198163	1	no
cg26241460	11	0.0294648	0.00837753	0.000462263	0.187194	1	0.198163	1	no	HCCA2;LOC402778
cg12550574	4	-0.00212081	0.000603212	0.000464715	0.188026	1	0.198916	1	no	SPCS3
cg11202380	1	-0.0134556	0.00382788	0.000465643	0.188241	1			yes	AK2
cg27637706	1	-0.0122858	0.0034961	0.000467397	0.188789	1	0.199751	1	no	MEGF6
cg16905822	10	-0.0189423	0.0053915	0.000468745	0.188973	1	0.199751	1	no	LARP4B
cg16386158	2	-0.0206079	0.00586566	0.000468858	0.188973	1			yes	IL1RL1
cg12332239	17	-0.02389	0.00680006	0.000469053	0.188973	1	0.199751	1	no	AMZ2;AMZ2;AMZ2;AMZ2;AMZ2;AMZ2
cg07500976	19	-0.00142763	0.000406283	0.000469461	0.188977	1	0.199751	1	no	IER2;STX10;IER2
cg04755386	2	-0.0162706	0.00463175	0.000470027	0.189044	1			yes
cg21957905	4	0.028571	0.00813629	0.000471902	0.189636	1			yes	SORCS2
cg07043044	5	0.0189296	0.00539179	0.000473186	0.189774	1			yes	ADAMTS12
cg07110356	17	0.0207225	0.00590263	0.000473395	0.189774	1			yes	MPO
cg17765952	2	0.0232806	0.00663141	0.000473449	0.189774	1	0.201148	1	no	CCDC141
cg18144655	2	0.0132602	0.00377877	0.00047614	0.190581	1	0.201722	1	no	PAX8;PAX8;LOC654433;PAX8;PAX8;PAX8;LOC440839
cg23990334	8	-0.00838086	0.00238829	0.00047643	0.190581	1			yes	TRAPPC9;TRAPPC9
cg20239391	20	-0.0179198	0.00510721	0.000476836	0.190581	1	0.201722	1	no	ELMO2;ELMO2
cg09099177	15	0.0157881	0.00449984	0.000477074	0.190581	1	0.201722	1	no	CLN6;CALML4;CALML4
cg02554051	12	-0.0262443	0.00748066	0.000477621	0.190639	1	0.201722	1	no	LIN7A;MIR618
cg15600124	3	-0.012661	0.00360916	0.000478106	0.190672	1			yes
cg15457217	2	0.020778	0.00592491	0.000480091	0.191302	1	0.202411	1	no	WDFY1
cg09010699	3	0.0219826	0.00626897	0.000480668	0.191371	1	0.202411	1	no
cg07269146	9	-0.0102767	0.00293135	0.00048207	0.191618	1			yes	CCL21
cg09575521	17	-0.0114686	0.00327126	0.000482099	0.191618	1	0.202715	1	no	B3GNTL1
cg12298312	6	0.00709998	0.00202569	0.000483644	0.192053	1			yes
cg24876345	4	-0.0127674	0.00364313	0.000484407	0.192053	1			yes
cg27449258	21	-0.0357169	0.0101918	0.000484413	0.192053	1	0.203389	1	no	ADARB1;ADARB1;ADARB1;ADARB1;ADARB1;ADARB1;ADARB1;C21orf122
cg03676485	7	-0.00914788	0.00261071	0.00048539	0.19228	1	0.2035	1	no	LFNG;LFNG;LFNG;LFNG
cg02138358	17	0.00696858	0.00198919	0.000486799	0.192676	1	0.203792	1	no	MPO
cg05942111	12	-0.0192018	0.00548209	0.000487702	0.192735	1	0.203872	1	no	RASSF3
cg25012529	13	0.0247115	0.00705517	0.000487761	0.192735	1			yes	F10
cg03379706	16	-0.0205907	0.0058814	0.0004908	0.193773	1	0.204867	1	no	TRAP1
cg22424108	1	0.00336369	0.000960972	0.000491981	0.194078	1	0.204906	1	no	SLC44A3;SLC44A3
cg26624744	5	-0.0223951	0.0063996	0.000493477	0.194399	1	0.204906	1	no	CYFIP2;CYFIP2
cg09381917	6	-0.00640121	0.0018292	0.000493619	0.194399	1	0.204906	1	no	FIG4
cg26250086	1	0.0259736	0.00742343	0.000494539	0.194467	1	0.204906	1	no
cg23403750	5	-0.0237926	0.00680017	0.000494611	0.194467	1	0.204906	1	no	CCDC112;CCDC112
cg23063879	4	0.0212468	0.00607306	0.000495194	0.194534	1	0.204906	1	no	FAM13A
cg21105175	19	-0.0224341	0.00641463	0.000497396	0.195237	1	0.20552	1	no	RANBP3;RANBP3;RANBP3
cg12549908	10	0.0309852	0.00886111	0.000498391	0.195465	1	0.205634	1	no
cg21239317	7	-0.020347	0.00582027	0.00050006	0.195957	1	0.206025	1	no	CCDC126
cg19005485	3	0.0304519	0.0087162	0.000504043	0.197099	1			yes	BDH1;BDH1;BDH1
cg04890607	12	0.0187583	0.00536919	0.00050406	0.197099	1	0.206891	1	no	HMGA2;HMGA2
cg23701314	15	-0.0218765	0.00626205	0.000504468	0.197099	1	0.206891	1	no	UBR1
cg06623150	12	0.0150596	0.00431099	0.000504818	0.197099	1	0.206891	1	no	CCDC59;CCDC59
cg16710124	1	-0.0139308	0.00398798	0.000505056	0.197099	1	0.206891	1	no	ERI3
cg19331876	21	-0.0134408	0.00384942	0.000508122	0.197912	1	0.207576	1	no	TTC3;TTC3
cg02882487	8	-0.00819924	0.00234831	0.00050818	0.197912	1	0.207576	1	no	EXTL3
cg09561822	8	-0.0338275	0.00968838	0.000508395	0.197912	1			yes	BIN3
cg20104055	3	-0.0358202	0.0102607	0.000509089	0.198019	1			yes	LSM3;XPC;XPC;XPC
cg00986119	5	-0.0139258	0.0039897	0.000510182	0.198281	1	0.208097	1	no	SERINC5
cg03413393	10	0.0135658	0.00388786	0.000512429	0.198991	1	0.208715	1	no	ZMIZ1
cg04120520	16	-0.0170565	0.0048891	0.000513546	0.199261	1	0.208873	1	no	KIAA0182;KIAA0182
cg09187413	6	0.0223901	0.00641854	0.000514138	0.199327	1			yes	TAP2;TAP2
cg13557337	7	-0.0304447	0.00872848	0.000514886	0.199454	1	0.20912	1	no
cg00810607	1	0.00193494	0.000554853	0.000516104	0.199569	1	0.209189	1	no	CNIH4
cg08410691	7	-0.0185716	0.00532556	0.000516164	0.199569	1			yes	ELFN1
cg23059461	10	0.00524275	0.00150339	0.000516518	0.199569	1	0.209189	1	no	PRF1;PRF1
cg13850063	9	-0.0128472	0.00368468	0.000517321	0.199569	1			yes
cg09597192	6	-0.0196467	0.00563493	0.000517465	0.199569	1			yes	AGPAT1;AGPAT1
cg26636496	19	-0.0187236	0.00537036	0.000517992	0.199569	1	0.209252	1	no
cg13501527	9	-0.0186148	0.00533944	0.000518138	0.199569	1	0.209252	1	no	PHF19;PHF19
cg09057033	8	0.00363611	0.00104318	0.000519383	0.199778	1			yes
cg02974085	1	-0.0215961	0.00619627	0.000519806	0.199778	1	0.209312	1	no
cg10761558	1	-0.0226621	0.00650233	0.000520044	0.199778	1	0.209312	1	no	SSBP3;SSBP3;SSBP3
cg22445447	15	-0.0138395	0.00397144	0.000520943	0.199778	1			yes	RTF1
cg03274401	8	-0.0157307	0.00451422	0.000521058	0.199778	1	0.209312	1	no	ZDHHC2
cg02803925	3	-0.0136789	0.00392533	0.000521213	0.199778	1	0.209312	1	no	PCYT1A
cg02392269	11	-0.0273529	0.00785091	0.000522294	0.199972	1			yes	PARVA
cg20024192	15	0.00119197	0.000342139	0.000522624	0.199972	1	0.209436	1	no	RORA;RORA;RORA;RORA
cg11385353	2	-0.0178752	0.00513112	0.000522989	0.199972	1	0.209436	1	no	AGXT
cg15835339	10	0.0248141	0.00712519	0.000525106	0.200608	1			yes	SFTA1P
cg04981758	1	-0.02069	0.00594132	0.000525501	0.200608	1	0.210148	1	no	TESK2
cg27279839	6	-0.0123715	0.00355301	0.00052631	0.200681	1			yes	TMEM181
cg25722644	8	0.0250709	0.00720015	0.000526542	0.200681	1			yes	XKR5
cg18888520	19	-0.00251248	0.000721818	0.000529084	0.201488	1	0.211286	1	no	ZSCAN18;ZSCAN18;ZSCAN18;ZSCAN18
cg22322679	6	-0.0367497	0.0105604	0.000530196	0.201749	1			yes	B3GALT4;RPS18
cg18832897	9	0.00272569	0.00078332	0.000530848	0.201835	1	0.211694	1	no
cg09435266	11	-0.0102703	0.00295227	0.000532927	0.202463	1			yes
cg10967866	10	-0.0152673	0.0043896	0.000533928	0.20268	1			yes	INPP5A
cg22059413	2	-0.0199226	0.00572893	0.000534922	0.202894	1			yes	AAK1
cg18891953	1	0.00381674	0.00109757	0.000535369	0.202902	1			yes	EPHA8
cg07355446	5	-0.0018975	0.000545822	0.000537305	0.203472	1	0.213971	1	no	NOP16;HIGD2A
cg26115667	14	-0.026705	0.00768319	0.000538423	0.203732	1			yes	TRAF3;TRAF3;TRAF3
cg15619377	10	-0.0177319	0.00510466	0.000542599	0.205148	1	0.215779	1	no
cg14515812	1	0.0131001	0.00377192	0.00054384	0.205454	1			yes	RAP1GAP;RAP1GAP;RAP1GAP
cg24559796	7	-0.0201306	0.00579693	0.000544652	0.205596	1			yes
cg27428551	12	0.0191053	0.00550216	0.000545313	0.205681	1	0.216557	1	no	TMEM120B
cg01560676	5	-0.0266153	0.00766793	0.000547971	0.20628	1			yes	ERGIC1
cg22286764	3	0.0222355	0.00640645	0.000548303	0.20628	1	0.217155	1	no
cg17745697	2	-0.0126812	0.00365345	0.000548338	0.20628	1	0.217155	1	no
cg10790060	19	0.0154676	0.00445673	0.000548692	0.20628	1			yes	SPHK2
cg17879856	1	-0.0246975	0.00711657	0.00054908	0.20628	1			yes	C1orf174
cg08698580	2	-0.00802312	0.00231204	0.000549681	0.206342	1	0.217386	1	no	GIGYF2;GIGYF2;GIGYF2;GIGYF2
cg08882707	3	-0.00455255	0.00131212	0.000551486	0.206764	1			yes	C3orf77
cg17233452	4	-0.014541	0.00419148	0.000551679	0.206764	1	0.217875	1	no	PHF17
cg19205064	6	-0.0259452	0.00748091	0.000553742	0.207372	1			yes	ZBTB22;ZBTB22
cg24139720	1	-0.0262975	0.00758311	0.00055421	0.207383	1	0.218544	1	no	MDM4;MDM4
cg22747501	7	-0.0196394	0.00566374	0.000554903	0.207478	1	0.218544	1	no	CHN2
cg05204566	2	0.0070313	0.00202798	0.000555829	0.207584	1	0.218608	1	no	MAP1D
cg04730794	5	0.02314	0.00667441	0.000556062	0.207584	1			yes	DOCK2
cg17012202	6	0.00295112	0.000851565	0.00055914	0.208568	1			yes	NEU1;NEU1
cg23426156	8	-0.0280974	0.00811005	0.000561128	0.209145	1			yes
cg04986931	22	-0.0200852	0.00579785	0.000561682	0.209186	1	0.220606	1	no
cg01422009	16	0.0259915	0.00750473	0.00056349	0.209591	1			yes	MPG
cg17294237	8	-0.0022315	0.000644313	0.000563927	0.209591	1			yes	PSD3
cg05886087	2	0.0111333	0.0032145	0.000564099	0.209591	1	0.221251	1	no
cg02902882	16	0.0496481	0.0143393	0.000565468	0.209794	1			yes
cg09495207	16	-0.0177594	0.00512929	0.000565532	0.209794	1	0.221509	1	no	SLC12A4;SLC12A4;SLC12A4;SLC12A4;SLC12A4;LCAT
cg09948350	2	0.0251022	0.00725131	0.000566798	0.210099	1	0.221702	1	no	ASPRV1;ASPRV1
cg02773698	11	-0.0230673	0.00666432	0.00056777	0.210166	1			yes	FCHSD2
cg01309569	1	0.0327161	0.00945215	0.000567868	0.210166	1	0.221817	1	no	NPHP4
cg14556243	9	-0.0251941	0.00728055	0.000569533	0.21047	1			yes	GAPVD1
cg20145149	1	-0.00117062	0.000338274	0.000569579	0.21047	1	0.222182	1	no	BCAS2
cg09427944	16	0.0022254	0.000643159	0.000570334	0.210585	1			yes
cg00441709	17	0.0257128	0.00743269	0.000571643	0.210903	1	0.222683	1	no	PAFAH1B1
cg16343272	12	-0.0233538	0.00675205	0.000573359	0.211371	1	0.223047	1	no	CS
cg13026550	6	0.00656835	0.0018995	0.000575195	0.211883	1			yes	ZDHHC14;ZDHHC14
cg09383860	11	0.00704418	0.00203757	0.000577211	0.21233	1			yes	IL18BP;IL18BP;IL18BP;IL18BP;IL18BP
cg16520800	1	0.00196376	0.000568099	0.000577306	0.21233	1	0.224278	1	no	CYB5R1;CYB5R1
cg04357789	6	-0.0083875	0.00242775	0.00058133	0.213644	1	0.225535	1	no
cg24012880	11	0.0297386	0.00860964	0.000582851	0.214036	1			yes	TSPAN18
cg23421599	2	-0.00722911	0.00209333	0.000584416	0.214445	1	0.226425	1	no
cg18842187	6	0.0245682	0.00711655	0.000586768	0.215141	1	0.227028	1	no	ITPR3
cg01342968	9	0.00647988	0.00187754	0.000589001	0.215602	1	0.227293	1	no
cg02782510	3	-0.0165409	0.00479278	0.000589043	0.215602	1	0.227293	1	no	B3GALNT1;B3GALNT1;B3GALNT1;B3GALNT1;B3GALNT1
cg16125725	15	0.0253597	0.00734841	0.000589393	0.215602	1			yes
cg15672653	11	-0.0263625	0.00764098	0.000591306	0.216033	1			yes
cg20923498	2	-0.020041	0.00580887	0.000591485	0.216033	1	0.227928	1	no	INPP4A;INPP4A;INPP4A;INPP4A
cg12271022	4	0.013693	0.00396933	0.000592296	0.216088	1	0.227933	1	no	PPBPL1
cg15787227	7	-0.0156315	0.00453141	0.00059255	0.216088	1			yes
cg13220287	6	-0.00104391	0.000302676	0.000593989	0.216211	1	0.228278	1	no
cg19879491	3	-0.0139687	0.00405031	0.000594253	0.216211	1			yes	CCDC13
cg08560164	7	-0.0291657	0.0084569	0.000594352	0.216211	1			yes	STYXL1
cg13458253	10	-0.0109889	0.00318586	0.000594793	0.216211	1			yes	ANXA11;ANXA11;ANXA11
cg21386414	1	0.0182568	0.00529438	0.00059525	0.216211	1	0.228456	1	no
cg19233843	17	-0.00430866	0.00124953	0.00059563	0.216211	1			yes	GPS1;GPS1
cg21141812	3	0.00844887	0.00245063	0.000596814	0.21638	1			yes	PFKFB4
cg24720446	2	0.0204984	0.00594617	0.000597485	0.21638	1	0.228736	1	no
cg14047561	6	-0.0257217	0.00745676	0.000598051	0.21638	1			yes	HCG26
cg16375265	17	-0.0291913	0.00846848	0.000598208	0.21638	1	0.228736	1	no	FOXK2
cg08651937	3	-0.0244795	0.0071019	0.000598382	0.21638	1	0.228736	1	no	PA2G4P4
cg06976260	11	-0.00798883	0.00231788	0.000599036	0.216451	1			yes	APOC3
cg06996254	12	-0.0134378	0.00390009	0.00060156	0.217118	1			yes
cg14261863	20	0.00379973	0.00110289	0.000602194	0.217118	1	0.22909	1	no	ELMO2;ELMO2
cg11175836	1	-0.0189676	0.00550607	0.000602829	0.217118	1	0.22909	1	no	KLHDC7A
cg03679734	15	-0.00613927	0.00178207	0.000602899	0.217118	1	0.22909	1	no	CKMT1B
cg20640246	12	-0.015339	0.00445312	0.000603566	0.217118	1	0.22909	1	no
cg18592964	5	-0.010161	0.00294993	0.000603635	0.217118	1	0.22909	1	no	CAST;CAST;CAST;CAST;CAST;CAST;CAST;CAST;CAST;CAST
cg04557294	14	-0.0149702	0.00434659	0.000604422	0.217236	1	0.22909	1	no	KIAA0247
cg02335912	16	-0.00779405	0.00226303	0.000604917	0.217248	1	0.22909	1	no
cg16472853	2	-0.0109298	0.00317397	0.000605633	0.217301	1			yes	THADA;THADA
cg10099827	16	-0.0213644	0.0062044	0.000605984	0.217301	1			yes
cg14373988	1	-0.00551529	0.0016018	0.000606607	0.21736	1	0.229427	1	no	PEX10;PEX10
cg12335997	10	0.0116736	0.00339121	0.000608436	0.217837	1			yes	TYSND1;TYSND1
cg25420839	7	-0.0242435	0.00704336	0.000609261	0.217837	1	0.230126	1	no	HIBADH
cg11144103	17	0.0936366	0.0272048	0.000609319	0.217837	1			yes	PTRF
cg20724168	12	0.00801937	0.00233044	0.000611116	0.218314	1			yes
cg25353384	5	-0.0457009	0.0132836	0.00061267	0.218704	1			yes	TERT;TERT
cg20423409	6	-0.013355	0.00388269	0.000614404	0.219158	1	0.231762	1	no
cg18597415	19	-0.0118307	0.00344046	0.000616738	0.219825	1			yes	CLC
cg02678305	6	0.0109366	0.00318129	0.000618546	0.220235	1			yes	HLA-E
cg14480531	17	-0.0220509	0.00641503	0.000619448	0.220235	1	0.233164	1	no	MSI2;MSI2
cg15826519	1	-0.0202316	0.00588592	0.000619702	0.220235	1			yes	CAPZB
cg19736117	19	0.00459546	0.00133695	0.000619752	0.220235	1	0.233164	1	no
cg06118338	11	-0.0167714	0.00488055	0.000621762	0.220643	1			yes	TSG101
cg00819078	5	0.0219936	0.00640024	0.000621833	0.220643	1	0.23364	1	no	FAM134B
cg06233503	11	0.0039173	0.0011403	0.000624196	0.221315	1	0.23422	1	no	KCNQ1;KCNQ1
cg14599823	5	0.0100261	0.00291965	0.000627165	0.221978	1	0.234526	1	no
cg07679348	5	0.00154927	0.000451156	0.000627246	0.221978	1	0.234526	1	no	MCCC2
cg13550410	1	-0.0199822	0.00581921	0.000627473	0.221978	1	0.234526	1	no	KIAA0319L
cg24693189	1	-0.0163114	0.00475241	0.000631123	0.223038	1			yes	SYNC;SYNC
cg02978297	1	0.00493471	0.00143776	0.000631413	0.223038	1	0.235691	1	no	BCAR3
cg20395040	13	0.0375049	0.0109292	0.000632546	0.223272	1	0.235806	1	no
cg17146638	1	-0.0070346	0.00205008	0.000633146	0.223317	1			yes
cg20217257	11	0.0117223	0.00341624	0.000634107	0.223489	1			yes	CCDC88B
cg17063840	15	0.0371725	0.0108434	0.000640668	0.225548	1	0.2383	1	no	DISP2
cg05051976	12	-0.0174056	0.00507746	0.000640902	0.225548	1	0.2383	1	no	CPM
cg12643917	1	-0.0153512	0.00447834	0.000641494	0.225588	1			yes	ERI3
cg21229179	9	-0.0175402	0.00511831	0.000643344	0.226071	1	0.238897	1	no	NACC2
cg13760935	11	-0.00350073	0.00102156	0.000644325	0.226248	1	0.238951	1	no	APLP2;APLP2;APLP2;APLP2;APLP2;APLP2
cg03440799	1	0.0169027	0.00493344	0.000646531	0.226854	1	0.239458	1	no	C1orf125;C1orf125
cg07681935	4	0.00688367	0.00200989	0.00064875	0.227297	1	0.239529	1	no	NBLA00301;HAND2
cg14259466	10	-0.0149071	0.00435307	0.000649092	0.227297	1	0.239529	1	no	ADAM8;ADAM8;ADAM8
cg20246113	15	0.0156566	0.00457201	0.000649236	0.227297	1	0.239529	1	no	ADAMTS7
cg06884262	19	0.00430806	0.00125823	0.000650499	0.227414	1			yes	KHSRP
cg20138055	8	0.0156043	0.00455764	0.000650804	0.227414	1			yes	BIN3
cg08597292	6	-0.0191008	0.005579	0.000651011	0.227414	1			yes	GABRR2
cg25678088	7	0.00463516	0.00135405	0.000652459	0.227751	1	0.240408	1	no	DLX6AS
cg04461228	5	-0.00223615	0.0006535	0.000656427	0.228967	1	0.241559	1	no	FLJ42709;FLJ42709;FLJ42709
cg00987534	7	-0.0234974	0.00686893	0.0006578	0.229146	1	0.241753	1	no
cg01148002	10	0.00237301	0.000693684	0.000657933	0.229146	1			yes	INPP5A
cg03269757	2	-0.032586	0.00952647	0.000658393	0.229146	1			yes	ATL2;ATL2;ATL2
cg13666648	3	-0.0231105	0.0067576	0.000659927	0.229274	1			yes	ZBTB20;ZBTB20;ZBTB20;ZBTB20;ZBTB20;ZBTB20
cg24064639	17	0.0152901	0.00447089	0.000659934	0.229274	1	0.242019	1	no	FAM20A
cg16785520	15	-0.0114344	0.00334357	0.000660216	0.229274	1	0.242019	1	no	ZNF710
cg18912470	4	-0.0197228	0.00576793	0.000661249	0.229464	1			yes	POLR2B
cg04543742	5	0.000962104	0.000281402	0.000662699	0.229799	1	0.242618	1	no	DDX41
cg19420720	17	-0.00842378	0.00246417	0.000663434	0.229886	1			yes	P4HB
cg04215245	6	0.0108638	0.00317834	0.000664489	0.230012	1	0.242756	1	no	OSTCL
cg10911287	12	-0.0163913	0.00479571	0.000664772	0.230012	1	0.242756	1	no	SCARB1;SCARB1
cg19810457	5	0.0052536	0.00153724	0.000666806	0.230547	1			yes	MAPK9;MAPK9;MAPK9;MAPK9;MAPK9
cg13298538	12	-0.0155358	0.00454691	0.000667494	0.230617	1	0.243439	1	no
cg06668555	8	-0.00245845	0.000719675	0.000669568	0.231164	1	0.243884	1	no	FAM135B
cg06597413	11	-0.0217883	0.0063792	0.000670555	0.231332	1	0.243933	1	no
cg01889461	7	0.0167922	0.00491678	0.00067137	0.231332	1			yes
cg16221606	7	0.0152882	0.00447635	0.000671521	0.231332	1			yes
cg13872812	3	-0.0179937	0.00526915	0.000672087	0.231358	1			yes	BBX;BBX
cg10186254	14	0.0126815	0.00371426	0.00067369	0.231741	1	0.244706	1	no	NRXN3;NRXN3;NRXN3
cg12786452	17	-0.00423456	0.00124035	0.000674703	0.231772	1	0.244706	1	no	TEX2
cg27457201	17	0.0139577	0.00408871	0.000674902	0.231772	1			yes	RPTOR;RPTOR
cg07828169	5	-0.0204264	0.00598382	0.000675249	0.231772	1	0.244706	1	no	SEPT8
cg27288127	12	-0.015001	0.00439509	0.000676488	0.23196	1			yes	HVCN1;HVCN1
cg21871803	7	-0.00914945	0.00268071	0.000676778	0.23196	1			yes	AHCYL2;AHCYL2
cg15607664	12	0.0098188	0.00287717	0.000677612	0.232078	1	0.245252	1	no	NDUFA4L2
cg14029206	7	-0.00956287	0.0028024	0.000678879	0.232277	1			yes	LRWD1
cg13224710	18	-0.012102	0.00354692	0.000679175	0.232277	1	0.245507	1	no	TGIF1
cg09101767	6	-0.00984722	0.00288645	0.000680271	0.232484	1	0.245593	1	no	POLH
cg24401737	2	-0.00310287	0.000909761	0.000682553	0.233095	1	0.246105	1	no	CASP10;CASP10;CASP10
cg00327263	2	-0.0243255	0.00713336	0.000683853	0.233236	1	0.246264	1	no	STEAP3;STEAP3;STEAP3
cg18870064	10	0.00300495	0.000881187	0.000683951	0.233236	1			yes	IKZF5;IKZF5;ACADSB
cg04416431	22	-0.0395234	0.0115903	0.000685923	0.23374	1			yes	LRP5L;LRP5L
cg07985354	12	-0.0120229	0.00352721	0.000687548	0.234125	1	0.247283	1	no	STAC3
cg14292528	6	0.00461402	0.00135398	0.000689809	0.234503	1			yes	TAPBP;TAPBP;RGL2;RGL2
cg18999641	8	0.013828	0.00405797	0.000690042	0.234503	1	0.247594	1	no
cg26714425	5	0.0167783	0.00492367	0.000690145	0.234503	1	0.247594	1	no
cg25409499	5	-0.00297847	0.000874329	0.000693067	0.235326	1	0.248331	1	no
cg01620379	14	0.0287403	0.00843912	0.000694985	0.235808	1	0.248706	1	no	RNASE11
cg17338501	3	0.00297922	0.000875187	0.000698877	0.236959	1	0.249787	1	no	SGEF
cg11967431	17	0.00296499	0.000871204	0.000700815	0.237446	1	0.250167	1	no	LOC440461
cg07201003	18	0.0130185	0.00382598	0.000702413	0.237817	1	0.250424	1	no
cg19137806	10	-0.0154021	0.00452699	0.000703519	0.238021	1			yes	INPP5A
cg25529535	10	-0.0225014	0.00661437	0.000704377	0.238141	1			yes
cg03860054	16	0.0198638	0.00583943	0.000704914	0.238152	1	0.251003	1	no	SLC6A2
cg06367607	6	-0.0123293	0.00362486	0.000706158	0.238235	1			yes
cg26396721	2	0.0176133	0.00517851	0.000706167	0.238235	1	0.251136	1	no
cg08796391	7	0.0262344	0.00771511	0.000708181	0.238744	1	0.25154	1	no	MAD1L1;MAD1L1;MAD1L1
cg10387956	15	-0.0218185	0.00641846	0.000710922	0.239498	1			yes	HEXA
cg22613698	3	-0.0114697	0.0033744	0.000711842	0.239637	1	0.252509	1	no	TMEM110
cg23205629	8	-0.0188641	0.00555051	0.000712676	0.239747	1	0.252509	1	no	RNF122
cg27205487	21	0.0130509	0.00384321	0.000720156	0.242091	1	0.254843	1	no	C21orf34;MIR125B2;C21orf34
cg22314684	3	-0.0161728	0.00476369	0.000722035	0.242248	1			yes	PLD1;PLD1
cg14513432	14	0.0210621	0.006204	0.000722398	0.242248	1			yes
cg06392574	6	-0.00758388	0.00223396	0.000722561	0.242248	1	0.255362	1	no	TMEM217;TMEM217
cg02025435	16	0.00200524	0.000590663	0.000722672	0.242248	1			yes	MC1R
cg08999081	20	-0.0142863	0.0042087	0.000723407	0.242323	1	0.255362	1	no	PIGU
cg00992103	19	-0.0265195	0.00781424	0.000727519	0.243528	1	0.256126	1	no	LMNB2
cg00400189	18	0.0177774	0.0052401	0.000728441	0.243558	1	0.256126	1	no	SMAD4
cg25563616	16	-0.00118107	0.000348155	0.000728985	0.243558	1	0.256126	1	no	CARHSP1;CARHSP1;CARHSP1
cg20295353	14	-0.0211061	0.00622154	0.000729154	0.243558	1	0.256126	1	no	ZBTB1;ZBTB1
cg02243785	1	-0.00257645	0.00075976	0.000732211	0.244293	1	0.256812	1	no	LPHN2
cg13316148	2	-0.0172629	0.00509083	0.000732864	0.244293	1			yes	STAT4
cg24259291	20	-0.0144797	0.00426947	0.000732905	0.244293	1	0.256812	1	no	ZNFX1
cg08468599	1	-0.00938455	0.00276841	0.000735597	0.244456	1			yes	SKI
cg27343976	6	0.00942454	0.00278007	0.000735932	0.244456	1			yes
cg22194129	12	-0.0257718	0.00760319	0.0007362	0.244456	1			yes	CLEC4C;CLEC4C
cg02719954	8	0.0240968	0.00710907	0.00073628	0.244456	1			yes
cg16419054	14	0.0138076	0.00407357	0.000736314	0.244456	1	0.257641	1	no	PACS2;PACS2
cg01894508	2	0.0239659	0.00707112	0.000737074	0.244456	1	0.257641	1	no	ASPRV1;ASPRV1
cg14422500	2	0.0257752	0.00760431	0.000737312	0.244456	1			yes
cg07159094	2	-0.0169123	0.00499044	0.000737966	0.244456	1			yes
cg16902255	1	-0.0243594	0.00718838	0.000738562	0.244456	1			yes
cg16637188	13	0.0256172	0.00755954	0.000738563	0.244456	1	0.257847	1	no	TFDP1;TFDP1
cg03776082	2	-0.0206014	0.00608003	0.000739498	0.244595	1	0.257858	1	no
cg04366381	8	0.0010836	0.000319836	0.000740518	0.244625	1			yes	FAM49B
cg24461063	12	-0.0061249	0.00180785	0.000740624	0.244625	1			yes	NCOR2;NCOR2
cg10713002	8	0.0077951	0.00230112	0.000741924	0.244884	1	0.258389	1	no	PUF60;PUF60;PUF60
cg10219223	1	-0.0151354	0.00446916	0.000744292	0.245494	1			yes	ACOT7;ACOT7;ACOT7;ACOT7
cg00054971	10	-0.0140763	0.00415841	0.00074853	0.24672	1			yes	PTPRE
cg21282997	2	0.014144	0.00417923	0.000750508	0.247199	1	0.261061	1	no	IL18RAP
cg14678084	7	-0.00867961	0.00256493	0.000751517	0.247359	1	0.261094	1	no	SND1
cg09305161	6	-0.021423	0.00633228	0.000753568	0.247862	1	0.261489	1	no	PRDM1;PRDM1
cg16186435	6	-0.0282114	0.00834005	0.000754873	0.248119	1			yes	PSMB8;PSMB8
cg23728471	17	-0.0142916	0.0042259	0.000756801	0.248496	1	0.262069	1	no	SLC4A1
cg20534997	10	0.00220426	0.000651798	0.000757072	0.248496	1	0.262069	1	no	FAM13C;FAM13C;FAM13C;FAM13C
cg27442349	19	-0.0217456	0.00643476	0.000763649	0.250259	1	0.263796	1	no	SIRT2;SIRT2;NFKBIB;NFKBIB
cg08899937	4	0.0378311	0.0111959	0.00076473	0.250259	1	0.263796	1	no	MAEA;MAEA
cg05028929	16	0.0372954	0.0110383	0.000765469	0.250259	1			yes	C1QTNF8
cg04061506	2	-0.0158214	0.00468264	0.000765517	0.250259	1			yes
cg07110232	14	-0.0217993	0.00645197	0.000765535	0.250259	1	0.263796	1	no	XRCC3;XRCC3;XRCC3;KLC1;KLC1
cg05027554	16	0.00626171	0.00185343	0.000766454	0.250259	1			yes	RAB40C
cg03770147	2	-0.00101268	0.000299758	0.000766604	0.250259	1	0.263796	1	no	KLF7
cg25769469	5	0.0218497	0.00646768	0.000766675	0.250259	1	0.263796	1	no	PTCD2
cg25354918	2	-0.00543237	0.00160819	0.000767781	0.250447	1			yes	AFF3;AFF3
cg00156403	1	-0.0177917	0.00526882	0.000770821	0.251237	1			yes	FLVCR1
cg03020424	3	-0.0185143	0.00548308	0.000771266	0.251237	1	0.265057	1	no	CPA3
cg12593421	15	-0.0097853	0.00289871	0.000773796	0.251795	1			yes	AKAP13;AKAP13;AKAP13
cg17547928	4	0.00662077	0.00196128	0.000774044	0.251795	1	0.265692	1	no	PCGF3
cg08170622	11	-0.0010182	0.000301642	0.000775089	0.251962	1	0.265732	1	no	CCND1;CCND1
cg05884394	7	0.00429058	0.00127144	0.00077716	0.252462	1	0.266123	1	no	DPY19L2P4
cg00852924	1	0.0165165	0.00489595	0.000780477	0.253365	1			yes	TOR3A
cg15210526	1	-0.0236806	0.00702141	0.000782404	0.253817	1	0.267595	1	no	MPZL1;MPZL1;MPZL1
cg26293512	16	-0.0184145	0.00546071	0.000783751	0.253898	1			yes	TEPP;TEPP
cg25840780	20	-0.0128817	0.00382005	0.000783852	0.253898	1	0.267595	1	no	NFATC2;NFATC2;NFATC2
cg14043527	11	-0.020592	0.00610683	0.000784266	0.253898	1	0.267595	1	no	EHD1
cg08844390	1	0.00781983	0.00231957	0.000786392	0.254412	1	0.268	1	no	ZBTB17
cg02978140	1	0.0167498	0.00496996	0.000789765	0.255329	1	0.26883	1	no
cg00353844	1	-0.00749555	0.00222393	0.000791606	0.255666	1			yes	PRDM16;PRDM16
cg18066690	8	0.0105544	0.00313248	0.000791889	0.255666	1	0.269172	1	no	KIAA0146
cg19305527	2	-0.0114399	0.00339577	0.000793051	0.255867	1	0.269172	1	no	CUL3
cg07546360	22	-0.0104422	0.0030996	0.000794227	0.255996	1	0.269172	1	no	LOC400931
cg24675730	1	-0.0210774	0.00625748	0.000794536	0.255996	1	0.269172	1	no	GMEB1;GMEB1
cg03801179	2	-0.00130548	0.00038763	0.000795984	0.256288	1	0.269343	1	no	MATN3;MATN3
cg14671384	12	-0.0199108	0.00591508	0.00080087	0.257573	1			yes	SLC38A4;SLC38A4
cg15625636	14	-0.0242803	0.00721334	0.000801062	0.257573	1			yes	GPR65
cg06585907	16	0.0039867	0.00118444	0.000801939	0.25763	1			yes	CIITA
cg08858426	17	-0.0190296	0.00565429	0.000802537	0.25763	1	0.270981	1	no
cg06839111	16	-0.016972	0.00504309	0.000802876	0.25763	1	0.270981	1	no	SLC12A4;SLC12A4;SLC12A4;SLC12A4;SLC12A4;LCAT
cg27190014	8	-0.0218584	0.00649605	0.00080434	0.257914	1	0.270981	1	no	MIR1205;PVT1
cg04252204	17	-0.013267	0.00394284	0.000804849	0.257914	1	0.270981	1	no	C17orf62;C17orf62;C17orf62
cg12043019	22	0.00389583	0.00115794	0.000805563	0.257968	1	0.270981	1	no	PIM3
cg16738827	1	0.0104615	0.0031102	0.000808257	0.258655	1			yes	SPRR4
cg09661337	16	-0.00272505	0.000810241	0.000809221	0.258789	1	0.271892	1	no	TAOK2;TAOK2
cg16859924	17	0.00184645	0.000549405	0.000816154	0.260796	1	0.27377	1	no	CYTSB;CYTSB;CYTSB;CYTSB
cg14045509	7	0.0187757	0.0055869	0.000816602	0.260796	1			yes
cg13754355	9	0.0102117	0.00303877	0.000817231	0.260821	1	0.27377	1	no	LCN10
cg10930290	2	-0.0269989	0.00803484	0.000817923	0.260866	1	0.27377	1	no	LOC151300;LOC151300
cg21878650	5	-0.0314059	0.00934713	0.000818641	0.260919	1	0.27377	1	no	ADAMTS6
cg00294776	3	0.0101599	0.00302414	0.000819714	0.261002	1	0.273808	1	no	PLXND1
cg13094583	17	-0.0174149	0.00518373	0.000820084	0.261002	1			yes
cg08570275	3	-0.000880276	0.000262018	0.000821092	0.261002	1	0.273949	1	no	P2RY1;P2RY1
cg05078091	11	-0.0124098	0.00369443	0.000821432	0.261002	1			yes	APLP2;APLP2;APLP2;APLP2;APLP2;APLP2
cg04036920	11	0.0239078	0.00711811	0.000822207	0.261002	1			yes	C11orf41
cg16396488	12	-0.0200727	0.00597628	0.000822212	0.261002	1	0.274003	1	no	PLA2G1B
cg07481928	2	0.0159292	0.00474285	0.000823441	0.261217	1	0.274085	1	no
cg18445760	6	-0.00687853	0.00204881	0.000826457	0.26177	1			yes	SLC44A4
cg08109625	1	-0.0257511	0.00767071	0.000827057	0.26177	1	0.274085	1	no	PRKCZ;PRKCZ;PRKCZ
cg03660377	16	-0.0131227	0.00390912	0.000827426	0.26177	1			yes	AXIN1;AXIN1
cg27156259	12	-0.0244848	0.00729387	0.000827611	0.26177	1	0.274085	1	no	PXN;PXN;PXN
cg22962123	7	0.0109027	0.00324791	0.000827953	0.26177	1	0.274085	1	no	HOXA3;HOXA3;HOXA3;HOXA3
cg20137586	12	0.00134407	0.000400425	0.000829026	0.261935	1	0.274085	1	no	TMCC3
cg10190035	15	-0.00891367	0.00265595	0.000829896	0.262034	1			yes	IGF1R
cg14578146	9	-0.00663634	0.00197744	0.000830767	0.262134	1	0.274085	1	no	AK1
cg10853949	17	-0.0109093	0.00325105	0.000831452	0.262176	1	0.274085	1	no	SECTM1
cg08144503	16	0.00259172	0.000772488	0.00083314	0.26251	1	0.274085	1	no	ZDHHC1
cg04346283	6	-0.0054046	0.00161101	0.000834259	0.26251	1	0.274085	1	no	FAM46A
cg02718966	3	0.00862328	0.00257063	0.000834723	0.26251	1			yes	HIGD1A;HIGD1A;HIGD1A
cg18693568	10	0.00112887	0.000336521	0.000834733	0.26251	1	0.274085	1	no	CPEB3;MARCH5
cg19989242	9	0.0564856	0.0168421	0.000836697	0.262537	1	0.274085	1	no	WNK2
cg11246007	6	-0.0207346	0.0061824	0.000836845	0.262537	1			yes	OR2H2
cg01210113	16	0.00152528	0.000454828	0.000837538	0.262537	1	0.274085	1	no
cg06374185	3	-0.0164088	0.00489289	0.000837546	0.262537	1	0.274085	1	no	LIMD1
cg05361262	9	-0.00153765	0.000458543	0.00083822	0.262537	1	0.274085	1	no	SHB
cg19973338	17	0.0138607	0.00413353	0.000838473	0.262537	1	0.274085	1	no	C17orf99
cg24596116	12	0.0232466	0.00693317	0.00083978	0.262537	1			yes
cg11009736	2	0.0197837	0.00590098	0.000840655	0.262537	1	0.274085	1	no	MARCO
cg03788408	16	0.0176432	0.00526254	0.000840693	0.262537	1	0.274085	1	no	CORO7
cg10142668	2	-0.0140842	0.00420138	0.00084131	0.262537	1	0.274085	1	no	DNMT3A;DNMT3A;DNMT3A
cg00847857	21	0.0252291	0.00752656	0.00084211	0.262537	1			yes	NCRNA00189
cg05337681	15	0.035322	0.0105376	0.000842145	0.262537	1	0.274085	1	no	LIPC
cg00251250	1	0.00106829	0.0003187	0.000842243	0.262537	1	0.274085	1	no	IRF2BP2;IRF2BP2
cg14611628	9	-0.0137423	0.00409991	0.000842588	0.262537	1	0.274085	1	no	LCN1
cg27563668	14	0.00135404	0.000404078	0.000845302	0.263093	1	0.274453	1	no	TRMT61A
cg18367433	10	-0.0234314	0.00699292	0.000845946	0.263093	1			yes	USMG5
cg23990557	15	-0.023444	0.00699702	0.00084644	0.263093	1	0.274453	1	no	IGF1R
cg08950873	7	0.00942994	0.00281446	0.000846599	0.263093	1	0.274453	1	no
cg25832274	10	-0.0115482	0.00344809	0.000850837	0.264112	1	0.275434	1	no
cg06004033	12	-0.0285934	0.00853776	0.000851029	0.264112	1			yes	NT5DC3
cg22923514	10	0.0143469	0.00428398	0.000851553	0.264112	1	0.275434	1	no	VWA2
cg15557457	4	0.00992685	0.0029645	0.000852592	0.264261	1	0.275458	1	no	FAM190A;FAM190A
cg02944871	3	0.00661005	0.00197419	0.000853937	0.26435	1	0.275582	1	no	PHLDB2;PHLDB2;PHLDB2;PHLDB2
cg05144642	3	0.00927599	0.00277085	0.000855105	0.26435	1			yes
cg23011886	5	-0.0222264	0.00663928	0.000855155	0.26435	1	0.275664	1	no	MGAT4B;MGAT4B
cg01635063	19	0.012126	0.00362227	0.000855432	0.26435	1			yes	PALM;PALM
cg04719454	4	0.0127234	0.0038008	0.000855673	0.26435	1			yes
cg27298324	1	0.0255716	0.00763974	0.000856741	0.264507	1	0.275864	1	no
cg21851713	1	0.0100181	0.00299345	0.000858376	0.26472	1			yes	IRF6
cg08260299	1	-0.0144486	0.00431744	0.000858617	0.26472	1	0.276005	1	no	FLAD1;FLAD1
cg09639631	6	0.0253533	0.00757631	0.000859109	0.26472	1	0.276005	1	no	LOC729176;C6orf103
cg22805603	2	0.022351	0.00668024	0.000860789	0.264949	1			yes	NLRC4;NLRC4
cg21303386	1	-0.00247657	0.000740169	0.000860973	0.264949	1	0.276293	1	no	RGS7;RGS7
cg07908718	19	-0.0126352	0.00377777	0.000864512	0.265821	1			yes	SLC8A2
cg06761203	12	-0.0101317	0.00302909	0.000864932	0.265821	1	0.277252	1	no	MARCH9
cg15698795	11	0.00258622	0.00077344	0.000867073	0.266016	1	0.277322	1	no	TBC1D10C
cg02074763	10	0.00674196	0.00201613	0.000867089	0.266016	1	0.277322	1	no
cg26370062	5	0.00583078	0.00174378	0.000867253	0.266016	1			yes
cg16288872	1	-0.0101473	0.00303478	0.000867974	0.266065	1			yes	RAB7L1;RAB7L1;RAB7L1;RAB7L1
cg25704278	6	0.0102046	0.00305237	0.000869126	0.266245	1			yes
cg10020890	16	-0.0139667	0.00417829	0.000870623	0.266531	1	0.278141	1	no
cg02647866	6	0.0191167	0.00572009	0.000872526	0.266941	1			yes
cg10511467	16	-0.0150728	0.00451048	0.000873459	0.267054	1			yes	CMIP;CMIP
cg00201760	16	0.0186803	0.00559021	0.000874288	0.267135	1	0.279	1	no	IL27
cg02757667	2	-0.0260512	0.00779985	0.000878924	0.268378	1	0.280167	1	no	OSBPL6
cg00257659	1	-0.00526225	0.00157576	0.000880698	0.268721	1			yes	LAMB3;LAMB3;LAMB3
cg01039876	15	0.0146282	0.00438032	0.000881186	0.268721	1			yes	TGM5;TGM5
cg03520802	7	0.0176049	0.00527292	0.000883025	0.268745	1			yes	HIPK2;HIPK2
cg12256705	2	0.0129308	0.00387265	0.00088326	0.268745	1			yes	PRKCE
cg25509467	20	0.00995382	0.00298146	0.000884027	0.268745	1	0.281188	1	no
cg25877009	8	-0.0077864	0.00233241	0.000884095	0.268745	1	0.281188	1	no
cg03673965	6	0.00251018	0.000751927	0.000884104	0.268745	1			yes	NR2E1
cg23812660	2	-0.00757199	0.0022686	0.000886347	0.269254	1	0.281592	1	no	ZEB2;ZEB2
cg02192117	7	0.0107861	0.00323252	0.00088905	0.269373	1			yes	TNRC18
cg18273401	14	-0.00489207	0.00146603	0.000889201	0.269373	1			yes	LGALS3
cg11841863	3	-0.0204386	0.00612545	0.00088938	0.269373	1			yes	TOP2B
cg21008399	12	-0.0218581	0.00655108	0.000889624	0.269373	1	0.281862	1	no	CD63;CD63
cg07071157	11	0.00262479	0.000786691	0.000889822	0.269373	1	0.281862	1	no	ATG16L2
cg12005026	10	-0.017249	0.00516994	0.000890157	0.269373	1	0.281862	1	no	PTEN
cg14116025	9	0.0239596	0.00718381	0.000893851	0.270318	1			yes
cg03101058	17	-0.0174807	0.00524154	0.000894465	0.270331	1			yes	CPSF4L
cg27336026	6	0.00448873	0.00134604	0.00089591	0.270595	1	0.28337	1	no	FOXQ1
cg25450304	10	-0.0108902	0.00326606	0.000897071	0.270772	1	0.283384	1	no
cg08679013	19	-0.0163253	0.00489708	0.000898891	0.270986	1	0.283384	1	no	KLF1;KLF1
cg17943017	8	0.00131602	0.000394768	0.000898926	0.270986	1	0.283384	1	no	GPAA1
cg12083655	8	0.0215414	0.00646313	0.000901022	0.271445	1			yes
cg11398517	20	-0.023193	0.00695963	0.000902479	0.271711	1	0.28419	1	no	GTSF1L;GTSF1L;GTSF1L;GTSF1L
cg12115800	3	0.0240693	0.00722522	0.000906355	0.272677	1			yes
cg24042275	3	0.00987267	0.00296368	0.000906839	0.272677	1	0.285249	1	no
cg16832295	19	0.0127702	0.00383518	0.000911969	0.274045	1			yes	PALM;PALM
cg02390624	11	0.0279516	0.00839546	0.000912669	0.274081	1	0.286768	1	no	SYTL2;SYTL2;SYTL2
cg13353683	17	-0.0020006	0.00060105	0.000915329	0.274614	1	0.287059	1	no	PTRF
cg24039019	2	0.00316876	0.000952029	0.000915605	0.274614	1	0.287059	1	no	MCFD2;TTC7A;MCFD2
cg09841774	3	-0.0126837	0.00381123	0.000917382	0.274973	1	0.287301	1	no	XIRP1;XIRP1
cg14139679	9	-0.0153103	0.00460109	0.000918517	0.275139	1	0.287342	1	no	SECISBP2
cg15119377	3	-0.0017038	0.000512099	0.000920069	0.275429	1	0.287513	1	no	ITGB5
cg02232988	14	-0.0184735	0.00555412	0.000923307	0.276223	1	0.288082	1	no	FERMT2;FERMT2;FERMT2
cg17057625	3	-0.0100464	0.00302104	0.000925251	0.276515	1	0.288082	1	no
cg03324578	3	-0.00266339	0.000800906	0.000925451	0.276515	1	0.288082	1	no
cg14410476	2	0.0085878	0.00258265	0.000926534	0.276607	1	0.288082	1	no	MAL;MAL;MAL;MAL
cg21934230	1	-0.0214424	0.00644892	0.000926927	0.276607	1	0.288082	1	no	WNT3A
cg21704502	11	-0.0177412	0.00533809	0.000931691	0.277729	1	0.288726	1	no
cg18633561	7	0.00357309	0.00107513	0.000932112	0.277729	1	0.288726	1	no	FEZF1;FEZF1
cg23866916	19	0.013155	0.00395829	0.000932643	0.277729	1	0.288726	1	no	SBNO2
cg07693617	1	-0.0296989	0.00893712	0.000933038	0.277729	1	0.288726	1	no	PRKCZ;PRKCZ;PRKCZ
cg18966140	10	-0.0169571	0.0051032	0.000934069	0.277861	1			yes	FAM188A
cg00832703	3	-0.0116696	0.00351245	0.000935802	0.278202	1	0.28911	1	no	KLHL6
cg12349580	12	-0.011113	0.00334527	0.000936688	0.27829	1	0.28911	1	no	PLXNC1
cg16901402	2	-0.00107528	0.000323704	0.000937313	0.278301	1	0.28911	1	no
cg23662675	20	-0.000977672	0.000294469	0.000944205	0.280172	1	0.290922	1	no	ZMYND8;ZMYND8;ZMYND8
cg07915117	1	-0.0167764	0.00505483	0.000947006	0.280827	1			yes
cg20478578	4	0.00711609	0.00214424	0.000948137	0.280884	1	0.291582	1	no	FRAS1;FRAS1
cg11590647	7	-0.001235	0.000372158	0.000948386	0.280884	1	0.291582	1	no	ZC3HAV1L
cg06363243	16	0.0341686	0.0102982	0.000950246	0.281259	1			yes	IFT140
cg01653494	22	-0.0124166	0.00374349	0.000953812	0.282137	1	0.292935	1	no	P2RX6;P2RX6
cg03697881	7	-0.0143971	0.00434208	0.000957657	0.283098	1	0.293676	1	no	C7orf10
cg18419175	7	0.00980123	0.00295611	0.000958278	0.283104	1	0.293676	1	no	USP42
cg14634136	2	-0.014103	0.00425452	0.000960625	0.283621	1	0.29408	1	no
cg01397793	16	-0.008374	0.00252637	0.000961846	0.283804	1			yes	XYLT1
cg15445722	14	0.0272667	0.00822774	0.000963464	0.284012	1	0.294634	1	no	FAM71D
cg07739876	6	0.00621669	0.00187591	0.000963751	0.284012	1			yes	HLA-DQB2
cg16853770	12	-0.0211323	0.00637791	0.000965767	0.284429	1	0.295022	1	no	VPS37B
cg01646784	22	-0.0143378	0.00432757	0.000966386	0.284434	1			yes	LGALS2
cg04376782	2	-0.0189735	0.00572904	0.00097105	0.285629	1			yes	PNKD
cg23560388	6	-0.0151584	0.00457928	0.000976426	0.287032	1	0.29796	1	no	TIAM2;TIAM2
cg18426142	12	0.00465861	0.00140766	0.00097924	0.28768	1			yes	SCN8A
cg01043681	12	-0.0171611	0.00518608	0.000980375	0.287752	1			yes	E2F7
cg21575706	20	-0.0260875	0.00788326	0.000980703	0.287752	1	0.298946	1	no	RSPO4;RSPO4
cg04968084	10	-0.016735	0.00505809	0.000982082	0.287978	1			yes	LARP4B
cg17851165	5	-0.0100362	0.00303448	0.000986696	0.289152	1			yes
cg26165081	11	-0.0181921	0.00550121	0.000987775	0.289278	1			yes	PSMA1
cg16201762	17	-0.00772947	0.00233748	0.000988348	0.289278	1	0.300956	1	no
cg25195673	2	-0.0244469	0.00739494	0.00099136	0.28998	1			yes	GFPT1
cg12818107	8	-0.0186847	0.00565259	0.000993126	0.290317	1			yes
cg18739367	8	0.0160844	0.00486659	0.000994646	0.290508	1	0.302479	1	no
cg18700744	12	-0.0191073	0.00578182	0.000995466	0.290508	1	0.302479	1	no	NAA25
cg18356974	7	0.00430479	0.00130272	0.00099645	0.290508	1			yes
cg09859596	1	-0.00948841	0.0028717	0.000997643	0.290508	1	0.302613	1	no	ALPL
cg17304025	7	-0.0158199	0.00478811	0.000997957	0.290508	1			yes	OR6B1
cg02670123	2	-0.00975984	0.00295385	0.000998024	0.290508	1	0.302613	1	no	ITGA6;ITGA6
cg20405697	6	-0.0209526	0.00634234	0.000999341	0.290508	1			yes	NRM
cg14771938	6	0.0023244	0.000703548	0.000999415	0.290508	1			yes	RNF5P1;RNF5;AGPAT1

## Sheet: Table E3
Table E3 Results of EWAS of current asthma at 7.5 years adjusted for detailed cell counts. All probes with P-values<1e-3
CpG	Chromosome	Effect	SE	Pvalue	FDR	Bonferroni	FDR recalculated(after exclusions)	Bonferroni recalculated(after exclusions)	Exclude	Gene [Illumina annotation]
cg07612991	8	-0.0278128	0.00616957	7.58266e-06	0.999863	1	0.933309	1	no
cg01498468	16	-0.00778008	0.00173838	8.79995e-06	0.999863	1	0.933309	1	no
cg01971789	6	-0.0182772	0.00421621	1.65747e-05	0.999863	1			yes	TRIM27
cg24127874	2	0.00761876	0.00175875	1.67913e-05	0.999863	1	0.933309	1	no	HES6;HES6
cg18253799	17	-0.00792226	0.00183712	1.83039e-05	0.999863	1	0.933309	1	no	CCDC40
cg00113051	11	0.001491	0.000347966	2.06538e-05	0.999863	1	0.933309	1	no	PTPMT1;PTPMT1
cg10160407	8	-0.00123535	0.000289	2.16272e-05	0.999863	1	0.933309	1	no	PDGFRL
cg04219523	10	-0.0138041	0.0032391	2.28489e-05	0.999863	1	0.933309	1	no	SLIT1
cg10556036	1	-0.0186331	0.00438821	2.4453e-05	0.999863	1			yes
cg16201762	17	-0.00986264	0.00237875	3.76414e-05	0.999863	1	0.99997	1	no
cg17338501	3	0.00367977	0.000894328	4.30636e-05	0.999863	1	0.99997	1	no	SGEF
cg07782241	8	0.0390333	0.0095321	4.67936e-05	0.999863	1			yes	ZMAT4;ZMAT4
cg00373554	7	0.00729424	0.00178481	4.84426e-05	0.999863	1			yes	RUNDC3B;ABCB1;RUNDC3B;RUNDC3B
cg04755386	2	-0.019298	0.00474181	5.20815e-05	0.999863	1			yes
cg09971314	6	0.00541539	0.00133397	5.43322e-05	0.999863	1			yes
cg10700847	1	-0.0101589	0.00251143	5.77817e-05	0.999863	1	0.99997	1	no	LOC115110
cg17046586	12	-0.0134114	0.00331604	5.78665e-05	0.999863	1	0.99997	1	no	LIMA1;LIMA1
cg00122310	16	-0.00395448	0.00097876	5.88936e-05	0.999863	1	0.99997	1	no	KATNB1
cg14142007	2	-0.00276991	0.000688655	6.35417e-05	0.999863	1			yes	HOXD9
cg00439392	17	0.0034867	0.000868295	6.52434e-05	0.999863	1	0.99997	1	no
cg07168142	17	-0.0101888	0.00254109	6.70383e-05	0.999863	1	0.99997	1	no	HSPB9;KAT2A
cg10836986	14	-0.0025441	0.000637125	7.16094e-05	0.999863	1			yes	EIF2B2
cg00313876	13	-0.00797043	0.00201103	8.09351e-05	0.999863	1			yes	NUFIP1;KIAA1704
cg20246113	15	0.0185326	0.00467785	8.14332e-05	0.999863	1	0.99997	1	no	ADAMTS7
cg07196347	20	0.0268037	0.0068212	9.29554e-05	0.999863	1			yes
cg00257659	1	-0.00631198	0.00161126	9.7675e-05	0.999863	1			yes	LAMB3;LAMB3;LAMB3
cg22818556	3	0.00330871	0.000847576	0.000103201	0.999863	1	0.99997	1	no
cg15656310	2	0.00311879	0.00080093	0.000107377	0.999863	1	0.99997	1	no	USP39
cg08899937	4	0.044576	0.0114563	0.000108657	0.999863	1	0.99997	1	no	MAEA;MAEA
cg16326335	10	-0.0139541	0.0035953	0.000113045	0.999863	1			yes	DIP2C
cg16785520	15	-0.013272	0.00342369	0.000115174	0.999863	1	0.99997	1	no	ZNF710
cg23163722	3	0.0166393	0.00430073	0.00011874	0.999863	1	0.99997	1	no	CGGBP1;CGGBP1
cg06624547	19	-0.00762982	0.00197482	0.000121392	0.999863	1	0.99997	1	no	CYP4F8
cg08184640	14	-0.00153141	0.000396489	0.000122288	0.999863	1	0.99997	1	no	FLJ45244;DICER1
cg01351327	13	-0.00813381	0.00210811	0.000124075	0.999863	1	0.99997	1	no	SPERT
cg15119377	3	-0.00202218	0.000524339	0.000124784	0.999863	1	0.99997	1	no	ITGB5
cg03614189	8	-0.00185789	0.000482121	0.000126416	0.999863	1	0.99997	1	no	IMPA1;IMPA1;IMPA1
cg05884394	7	0.00501893	0.00130288	0.000127045	0.999863	1	0.99997	1	no	DPY19L2P4
cg18731014	3	0.00141366	0.000367369	0.000129155	0.999863	1	0.99997	1	no	ZNF639;ZNF639
cg00106621	7	-0.0144599	0.00376366	0.000132282	0.999863	1			yes	ICA1;ICA1;ICA1
cg05372963	16	0.0303332	0.00789636	0.000132589	0.999863	1	0.99997	1	no	ABAT;ABAT;ABAT
cg20433447	1	-0.0165871	0.00434413	0.000145411	0.999863	1	0.99997	1	no	SSBP3;SSBP3;SSBP3
cg00916117	6	0.0138304	0.00362853	0.000149386	0.999863	1			yes	ZNF451;ZNF451
cg20969614	19	-0.00903884	0.00237185	0.000149821	0.999863	1			yes	HIF3A;HIF3A;HIF3A
cg13353325	20	0.0228404	0.0060092	0.000155815	0.999863	1			yes	GNAS;GNAS;GNAS;GNAS;GNAS;GNAS;GNAS;GNAS
cg16859924	17	0.00213364	0.000563476	0.000164873	0.999863	1	0.99997	1	no	CYTSB;CYTSB;CYTSB;CYTSB
cg01923514	20	0.024531	0.00648143	0.000165996	0.999863	1	0.99997	1	no	BASE
cg01292299	11	-0.00939432	0.00248344	0.000167349	0.999863	1	0.99997	1	no	SERGEF
cg25450304	10	-0.0126471	0.00334803	0.000171019	0.999863	1	0.99997	1	no
cg20024192	15	0.00132476	0.000351136	0.000174072	0.999863	1	0.99997	1	no	RORA;RORA;RORA;RORA
cg04920270	11	-0.0016382	0.000434671	0.000176787	0.999863	1	0.99997	1	no	NCAM1;NCAM1;NCAM1;NCAM1;NCAM1;NCAM1
cg13145591	11	0.00127385	0.00033908	0.000185422	0.999863	1			yes	IRF7;IRF7;IRF7
cg01678714	5	0.00377577	0.00100538	0.000186246	0.999863	1	0.99997	1	no	GFPT2
cg14056357	19	-0.00242909	0.000646954	0.00018789	0.999863	1			yes	ZNF229
cg13234275	11	0.0056653	0.00150986	0.000188792	0.999863	1	0.99997	1	no	PHRF1
cg09529165	17	0.0146573	0.00391175	0.000192597	0.999863	1	0.99997	1	no
cg00478246	2	-0.00207258	0.000553318	0.000193738	0.999863	1	0.99997	1	no	FAM84A
cg00320301	5	-0.0320725	0.00858392	0.000200772	0.999863	1	0.99997	1	no	SLIT3
cg17294237	8	-0.0024664	0.000661983	0.000209461	0.999863	1			yes	PSD3
cg02190742	17	-0.0122947	0.00330206	0.000211201	0.999863	1	0.99997	1	no	MAP3K3;MAP3K3
cg14116025	9	0.0274204	0.00736716	0.000212338	0.999863	1			yes
cg08311935	16	-0.0104011	0.00279474	0.000212635	0.999863	1	0.99997	1	no	ANKRD11
cg23975840	12	0.0301379	0.00810109	0.00021378	0.999863	1	0.99997	1	no
cg05816786	1	-0.0061604	0.0016572	0.000216727	0.999863	1	0.99997	1	no	KIF26B
cg25832274	10	-0.013136	0.00353558	0.000217912	0.999863	1	0.99997	1	no
cg00459816	17	-0.00810434	0.00218357	0.000221193	0.999863	1	0.99997	1	no	ERBB2;ERBB2
cg23922867	18	0.00186206	0.00050183	0.000222038	0.999863	1	0.99997	1	no	WDR7;WDR7
cg13220287	6	-0.00115206	0.000310811	0.000225412	0.999863	1	0.99997	1	no
cg12914014	16	-0.0119661	0.00322852	0.000225806	0.999863	1			yes	USP7
cg22539505	3	-0.00104092	0.000280892	0.000226456	0.999863	1	0.99997	1	no	IFRD2
cg02882487	8	-0.00893632	0.0024129	0.000228135	0.999863	1	0.99997	1	no	EXTL3
cg22379574	13	-0.00128246	0.000346477	0.000229983	0.999863	1	0.99997	1	no	TPT1;LOC100190939
cg19611175	3	0.00413062	0.00111623	0.000230798	0.999863	1	0.99997	1	no	CCDC48
cg03680996	6	0.00775927	0.00209851	0.000233484	0.999863	1	0.99997	1	no	TMEM14C;TMEM14C
cg10552189	2	-0.00722805	0.00195774	0.000238531	0.999863	1			yes	NCRNA00164
cg07602984	1	0.0140796	0.00381488	0.000239906	0.999863	1	0.99997	1	no	FAM176B
cg14785527	10	-0.00727911	0.00197533	0.000245191	0.999863	1	0.99997	1	no	STAMBPL1
cg01116831	16	-0.0183592	0.00498308	0.000245696	0.999863	1			yes
cg08636620	7	-0.00706891	0.00191867	0.000245917	0.999863	1	0.99997	1	no	LRRC17;FBXL13;FBXL13;LRRC17
cg21696012	1	-0.0265515	0.00721207	0.000248328	0.999863	1	0.99997	1	no	HMGCL;HMGCL
cg03673965	6	0.00283544	0.000771158	0.000252856	0.999863	1			yes	NR2E1
cg04362858	3	-0.00619545	0.00168692	0.000257046	0.999863	1	0.99997	1	no
cg04366381	8	0.00120505	0.000328233	0.000258278	0.999863	1			yes	FAM49B
cg12428440	2	0.00497173	0.00135533	0.000261347	0.999863	1	0.99997	1	no	PRKCE
cg08980711	10	0.00305865	0.000834141	0.000262783	0.999863	1	0.99997	1	no	SLIT1
cg12782992	11	-0.00174591	0.000476399	0.00026513	0.999863	1	0.99997	1	no	NRIP3
cg05028929	16	0.0414803	0.0113302	0.000268668	0.999863	1			yes	C1QTNF8
cg00896068	13	-0.018634	0.00509296	0.000271017	0.999863	1			yes
cg07985354	12	-0.0132344	0.00361904	0.00027306	0.999863	1	0.99997	1	no	STAC3
cg22993154	6	0.0152916	0.00418555	0.000276709	0.999863	1			yes
cg24117150	14	0.0167602	0.00458984	0.000278597	0.999863	1			yes	KCNK10;KCNK10
cg13760935	11	-0.00382598	0.00104788	0.000279419	0.999863	1	0.99997	1	no	APLP2;APLP2;APLP2;APLP2;APLP2;APLP2
cg21809093	17	-0.0162176	0.00444518	0.000282264	0.999863	1	0.99997	1	no	ATP2A3;ATP2A3;ATP2A3;ATP2A3;ATP2A3;ATP2A3;ATP2A3
cg26247942	15	-0.00794293	0.00217722	0.000282576	0.999863	1	0.99997	1	no	CKMT1A
cg21005416	1	-0.00675395	0.00185384	0.000287689	0.999863	1	0.99997	1	no	ECE1;ECE1;ECE1;ECE1
cg13733708	20	-0.0217144	0.00597273	0.000296142	0.999863	1			yes	ZNF335
cg06476591	13	0.00411122	0.00113228	0.000301495	0.999863	1	0.99997	1	no	MLNR
cg13875008	2	-0.0269991	0.00744582	0.000307076	0.999863	1	0.99997	1	no
cg26396721	2	0.0192415	0.00530941	0.000309532	0.999863	1	0.99997	1	no
cg12801469	3	0.0016251	0.000448574	0.000310888	0.999863	1			yes	MST1;RNF123
cg16249010	7	0.012902	0.0035623	0.000312119	0.999863	1			yes	PTPRN2;PTPRN2;PTPRN2
cg14425796	6	0.0128079	0.00353938	0.000315843	0.999863	1			yes	RNF8;RNF8
cg17736676	18	-0.00100324	0.000277342	0.000317613	0.999863	1	0.99997	1	no	TTC39C;TTC39C;TTC39C
cg14439761	9	0.00330398	0.000913742	0.000319419	0.999863	1			yes	SLC24A2
cg06623150	12	0.0160097	0.00442957	0.000321174	0.999863	1	0.99997	1	no	CCDC59;CCDC59
cg07043044	5	0.0199902	0.00553448	0.000323993	0.999863	1			yes	ADAMTS12
cg00400189	18	0.0194288	0.00538134	0.000325913	0.999863	1	0.99997	1	no	SMAD4
cg19810457	5	0.00569845	0.00157987	0.00033094	0.999863	1			yes	MAPK9;MAPK9;MAPK9;MAPK9;MAPK9
cg08124634	14	0.0115645	0.00320785	0.000332569	0.999863	1			yes	NIN;NIN;NIN;NIN
cg04215245	6	0.0117678	0.00326499	0.00033369	0.999863	1	0.99997	1	no	OSTCL
cg06934867	1	-0.0113205	0.00314311	0.000336828	0.999863	1	0.99997	1	no
cg17501823	12	-0.0385296	0.0106989	0.000337401	0.999863	1	0.99997	1	no	SLC38A4;SLC38A4
cg03117379	20	-0.0167743	0.00465908	0.000338554	0.999863	1			yes	SNORD17;SNX5;SNX5
cg26404463	5	-0.0169754	0.00471707	0.000340672	0.999863	1			yes
cg04134818	5	0.00588461	0.00163543	0.000341527	0.999863	1	0.99997	1	no	FLJ41603
cg00353844	1	-0.00820635	0.00228076	0.000343094	0.999863	1			yes	PRDM16;PRDM16
cg17057625	3	-0.0111399	0.00309882	0.000345641	0.999863	1	0.99997	1	no
cg26797124	3	0.0393251	0.0109422	0.0003469	0.999863	1			yes
cg16424683	5	0.00292937	0.000815277	0.00034794	0.999863	1	0.99997	1	no	N4BP3
cg03285823	18	-0.00671149	0.00186816	0.000349847	0.999863	1	0.99997	1	no	NFATC1;NFATC1;NFATC1;NFATC1
cg02799411	3	0.0145495	0.00405131	0.000350991	0.999863	1			yes	ITPR1;ITPR1;ITPR1;EGOT
cg10265139	2	0.0122668	0.00341789	0.000353856	0.999863	1	0.99997	1	no	CNTNAP5
cg22605799	17	0.00247104	0.000688972	0.000356712	0.999863	1	0.99997	1	no	PITPNC1;PITPNC1
cg07277129	5	-0.01076	0.00300101	0.000358375	0.999863	1			yes
cg11967431	17	0.00320698	0.000894698	0.000359551	0.999863	1	0.99997	1	no	LOC440461
cg18601229	15	0.00761171	0.0021238	0.000360352	0.999863	1	0.99997	1	no	EHD4
cg25099892	13	0.0436798	0.0121928	0.00036222	0.999863	1			yes	C13orf35
cg07820868	1	0.00266588	0.00074514	0.000369036	0.999863	1	0.99997	1	no	TBX15
cg13547889	9	0.010041	0.00280829	0.000371962	0.999863	1	0.99997	1	no	NOTCH1
cg17003143	14	-0.016129	0.00451479	0.000376206	0.999863	1	0.99997	1	no	C14orf73
cg16315262	6	-0.0221358	0.00619669	0.000376509	0.999863	1			yes	HLA-DQB2
cg14422500	2	0.0279511	0.00782474	0.000377113	0.999863	1			yes
cg03679734	15	-0.00654562	0.00183293	0.000378248	0.999863	1	0.99997	1	no	CKMT1B
cg07269146	9	-0.0107539	0.00301261	0.000380094	0.999863	1			yes	CCL21
cg00003345	1	-0.0145008	0.0040625	0.000380548	0.999863	1	0.99997	1	no	CASZ1;CASZ1
cg16221606	7	0.0164244	0.00460199	0.00038134	0.999863	1			yes
cg01238679	20	0.00184465	0.000516957	0.000382169	0.999863	1			yes	MAPRE1;MAPRE1
cg03955121	1	-0.0229409	0.00643318	0.000385523	0.999863	1	0.99997	1	no
cg17465343	4	-0.0251462	0.00705843	0.000390265	0.999863	1			yes	SCARB2
cg14976001	19	0.00169601	0.000476174	0.000391491	0.999863	1	0.99997	1	no	NLRP5
cg12492345	16	0.00103535	0.000291078	0.000399169	0.999863	1	0.99997	1	no
cg19837259	13	0.00585478	0.00164638	0.000399786	0.999863	1			yes
cg20850800	9	-0.0628077	0.0176627	0.00040006	0.999863	1	0.99997	1	no	ABCA2;ABCA2
cg24670442	1	-0.0115956	0.00326419	0.000405508	0.999863	1	0.99997	1	no	GBP5;GBP5
cg01964795	16	0.0127845	0.00359848	0.000406001	0.999863	1	0.99997	1	no	CASKIN1
cg26462457	12	-0.0150773	0.00424732	0.000409291	0.999863	1			yes
cg03374820	3	-0.0226587	0.00638389	0.000410234	0.999863	1			yes
cg14373988	1	-0.00583808	0.00164622	0.000414731	0.999863	1	0.99997	1	no	PEX10;PEX10
cg00731691	17	-0.0117476	0.0033138	0.000416885	0.999863	1	0.99997	1	no	LOC388428
cg06717845	19	0.00439081	0.00123929	0.000420188	0.999863	1			yes	FLT3LG
cg13620110	19	0.0122935	0.00347012	0.000420915	0.999863	1			yes	EIF3G
cg09605317	16	-0.00201383	0.000568561	0.00042166	0.999863	1	0.99997	1	no	DNAH3;TMEM159
cg10001282	10	0.00184571	0.000521459	0.000425526	0.999863	1			yes	NEUROG3
cg13094583	17	-0.0188504	0.00532675	0.000426627	0.999863	1			yes
cg25563616	16	-0.00126597	0.000357773	0.000427075	0.999863	1	0.99997	1	no	CARHSP1;CARHSP1;CARHSP1
cg24315770	10	-0.00147455	0.00041703	0.000431233	0.999863	1	0.99997	1	no	USMG5;PDCD11;USMG5
cg12425700	4	-0.0174021	0.00492408	0.000434084	0.999863	1			yes
cg05940146	14	-0.0230406	0.00652258	0.000436919	0.999863	1	0.99997	1	no	FLVCR2
cg02754936	16	0.00171911	0.000487147	0.000442513	0.999863	1	0.99997	1	no	FANCA;FANCA
cg06884262	19	0.00456126	0.0012929	0.000444112	0.999863	1			yes	KHSRP
cg23751110	4	-0.0155046	0.00439887	0.000449542	0.999863	1	0.99997	1	no
cg16901402	2	-0.0011715	0.000332375	0.000449572	0.999863	1	0.99997	1	no
cg20137586	12	0.00145133	0.000411759	0.000449856	0.999863	1	0.99997	1	no	TMCC3
cg10091811	17	0.0147449	0.00418474	0.000451483	0.999863	1			yes	TBCD
cg06233503	11	0.00412732	0.00117167	0.000453085	0.999863	1	0.99997	1	no	KCNQ1;KCNQ1
cg12380743	1	0.00307852	0.000874515	0.000457051	0.999863	1	0.99997	1	no
cg00611818	4	-0.0192656	0.00547428	0.000458591	0.999863	1	0.99997	1	no
cg09639631	6	0.0273677	0.00778055	0.000461721	0.999863	1	0.99997	1	no	LOC729176;C6orf103
cg03823468	17	-0.0136204	0.00387179	0.000462458	0.999863	1	0.99997	1	no	PTRF
cg14789529	1	-0.0110028	0.00312849	0.000462585	0.999863	1			yes	IL10
cg27309702	16	-0.00848898	0.0024141	0.000463505	0.999863	1			yes	KIFC3;KIFC3;KIFC3
cg00929878	9	-0.000958975	0.000273045	0.000471549	0.999863	1	0.99997	1	no	NOL8;NOL8;CENPP
cg21869440	1	0.00142695	0.000406382	0.000472324	0.999863	1	0.99997	1	no	C1orf88
cg03116035	4	0.0135701	0.00387172	0.000483757	0.999863	1			yes
cg18061678	17	0.00186239	0.000532334	0.000495258	0.999863	1	0.99997	1	no	FDXR;FDXR
cg21575706	20	-0.0282996	0.00808949	0.000496136	0.999863	1	0.99997	1	no	RSPO4;RSPO4
cg14558942	11	-0.0216197	0.00618387	0.000499561	0.999863	1	0.99997	1	no	TMEM134;TMEM134;TMEM134
cg07355446	5	-0.00195859	0.000560805	0.000506556	0.999863	1	0.99997	1	no	NOP16;HIGD2A
cg19958057	7	0.00275042	0.000787711	0.000507975	0.999863	1	0.99997	1	no	MET;MET;MET;MET
cg00447068	19	-0.00861783	0.00246897	0.000510488	0.999863	1			yes	GPI
cg25353384	5	-0.047618	0.0136525	0.000515076	0.999863	1			yes	TERT;TERT
cg04657146	19	0.0183521	0.00526092	0.000519576	0.999863	1	0.99997	1	no	HOOK2;HOOK2
cg07201003	18	0.0136978	0.00393202	0.000523095	0.999863	1	0.99997	1	no
cg24039019	2	0.00340696	0.000978188	0.000524477	0.999863	1	0.99997	1	no	MCFD2;TTC7A;MCFD2
cg04432695	6	0.0136842	0.0039302	0.000526731	0.999863	1			yes	FRS3
cg04428662	4	0.00910767	0.00261843	0.000534127	0.999863	1			yes	MFSD10;MFSD10
cg12067024	1	0.0146536	0.00421476	0.000536562	0.999863	1	0.99997	1	no	S100A7A
cg07142010	1	0.0237399	0.00682877	0.000537168	0.999863	1			yes	ALPL;ALPL
cg08823767	17	-0.0196267	0.00564706	0.000538867	0.999863	1	0.99997	1	no	ATP2A3;ATP2A3;ATP2A3;ATP2A3;ATP2A3;ATP2A3;ATP2A3
cg03875996	4	0.0117474	0.00338537	0.000549995	0.999863	1	0.99997	1	no	RXFP1
cg27298324	1	0.027231	0.00785202	0.000554011	0.999863	1	0.99997	1	no
cg10702366	1	-0.00665046	0.00191827	0.000557539	0.999863	1			yes	FGGY;FGGY
cg14047561	6	-0.0266188	0.007674	0.00055758	0.999863	1			yes	HCG26
cg13928909	9	-0.0139683	0.00403078	0.000559455	0.999863	1			yes
cg21572621	7	-0.00149743	0.000432251	0.000561886	0.999863	1	0.99997	1	no	TRIL
cg15557457	4	0.0105526	0.00304633	0.000562197	0.999863	1	0.99997	1	no	FAM190A;FAM190A
cg23298047	15	-0.016827	0.00485772	0.000562345	0.999863	1	0.99997	1	no
cg25154916	1	-0.00131245	0.000378975	0.000564047	0.999863	1	0.99997	1	no	KCNK1
cg16218516	17	-0.00811888	0.00234468	0.00056535	0.999863	1	0.99997	1	no	TBCD
cg09615020	6	-0.009283	0.00268323	0.0005715	0.999863	1			yes	RNF5;RNF5P1
cg23172671	1	0.00761995	0.00220269	0.000572054	0.999863	1	0.99997	1	no
cg18863666	10	0.0130649	0.00377829	0.000575719	0.999863	1			yes	DIP2C
cg11900210	18	0.0208575	0.00603283	0.000576369	0.999863	1	0.99997	1	no	BRUNOL4;BRUNOL4;BRUNOL4;BRUNOL4
cg07970821	6	-0.00545452	0.00157914	0.000583028	0.999863	1	0.99997	1	no	ANKRD6
cg11034619	10	-0.0198673	0.00575233	0.000583646	0.999863	1	0.99997	1	no	FRMPD2;FRMPD2;FRMPD2
cg22309568	19	0.0106369	0.0030806	0.000585627	0.999863	1			yes	PLEKHF1
cg00441709	17	0.0263769	0.00763995	0.000586332	0.999863	1	0.99997	1	no	PAFAH1B1
cg21654974	17	-0.00264853	0.000767379	0.000589432	0.999863	1			yes	DERL2;MIS12
cg13224710	18	-0.0125831	0.00364649	0.000590079	0.999863	1	0.99997	1	no	TGIF1
cg13754355	9	0.010771	0.00312404	0.000596584	0.999863	1	0.99997	1	no	LCN10
cg06223926	10	-0.0315156	0.00914347	0.000598646	0.999863	1			yes
cg25372407	2	-0.00788423	0.00228801	0.000600694	0.999863	1			yes
cg15018193	10	-0.0185172	0.0053768	0.000605014	0.999863	1			yes	LOC100128811
cg07779387	2	0.00228339	0.000663155	0.000606483	0.999863	1	0.99997	1	no
cg04568117	19	0.00212135	0.000616158	0.000607369	0.999863	1			yes	MBOAT7;MBOAT7;MBOAT7;MBOAT7;TSEN34;TSEN34
cg22962123	7	0.0115	0.00334043	0.000607832	0.999863	1	0.99997	1	no	HOXA3;HOXA3;HOXA3;HOXA3
cg18367433	10	-0.0247379	0.00718701	0.000609111	0.999863	1			yes	USMG5
cg05209518	2	-0.00104636	0.000304204	0.00061446	0.999863	1	0.99997	1	no
cg13557337	7	-0.0308332	0.0089744	0.00062341	0.999863	1	0.99997	1	no
cg23695504	1	-0.00394623	0.00114867	0.000624556	0.999863	1	0.99997	1	no	C1orf229
cg00719771	6	0.0105186	0.00306227	0.000625816	0.999863	1	0.99997	1	no
cg21355619	7	0.013311	0.00387623	0.000627326	0.999863	1	0.99997	1	no	COX19
cg13986355	14	-0.0336705	0.0098069	0.000628647	0.999863	1	0.99997	1	no	AKT1;AKT1;AKT1
cg07474755	11	0.0033621	0.000979276	0.000628862	0.999863	1	0.99997	1	no	C11orf63;C11orf63
cg00944785	1	-0.0158622	0.00462036	0.000629588	0.999863	1	0.99997	1	no	ARNT;ARNT;ARNT
cg00827239	1	-0.00908158	0.00264599	0.000633087	0.999863	1			yes	DFFB
cg02760553	17	-0.00155909	0.000454489	0.000635356	0.999863	1	0.99997	1	no	ACOX1;ACOX1;C17orf106
cg02355646	2	0.0102075	0.00297639	0.000637723	0.999863	1	0.99997	1	no	VIT
cg02192117	7	0.0113855	0.00332184	0.000642267	0.999863	1			yes	TNRC18
cg03431918	17	0.00648714	0.00189316	0.000644309	0.999863	1	0.99997	1	no
cg16587794	15	-0.00158158	0.000461687	0.000646715	0.999863	1			yes	KIF23;KIF23
cg25917732	10	-0.0142992	0.00418028	0.00065847	0.999863	1	0.99997	1	no	STK32C
cg21302951	2	0.0022929	0.000670323	0.000658623	0.999863	1	0.99997	1	no	KCNH7;KCNH7
cg01560676	5	-0.0269575	0.00788209	0.000659624	0.999863	1			yes	ERGIC1
cg08020574	16	0.00202877	0.000593205	0.000660079	0.999863	1	0.99997	1	no	ANKRD11
cg18883976	19	0.0157146	0.0045954	0.000660693	0.999863	1			yes	CCDC105
cg21533727	7	-0.00134487	0.000393603	0.000667424	0.999863	1			yes	CDK5;CDK5;SLC4A2
cg23804023	22	-0.0107222	0.00314053	0.000674293	0.999863	1	0.99997	1	no
cg06791100	17	-0.00861618	0.00252459	0.000678142	0.999863	1	0.99997	1	no	C17orf70;C17orf70
cg20280182	3	-0.0138452	0.00405761	0.000678772	0.999863	1	0.99997	1	no	DVL3
cg15950273	14	0.0316457	0.00927446	0.000678974	0.999863	1	0.99997	1	no	TRAF3;TRAF3;TRAF3
cg09057033	8	0.00365872	0.00107263	0.000681762	0.999863	1			yes
cg17759595	8	0.00705143	0.00206869	0.000687646	0.999863	1			yes	DPYSL2
cg07071157	11	0.00275855	0.000809544	0.000690228	0.999863	1	0.99997	1	no	ATG16L2
cg22613698	3	-0.0118213	0.00347041	0.000693455	0.999863	1	0.99997	1	no	TMEM110
cg08680260	22	0.00602786	0.00176966	0.000693913	0.999863	1			yes	OSBP2
cg02994326	7	0.00173447	0.000509414	0.000697077	0.999863	1	0.99997	1	no	SMURF1;SMURF1
cg06066676	15	-0.0201118	0.00590712	0.000697386	0.999863	1	0.99997	1	no	ATP10A
cg15748555	2	-0.0109915	0.00322928	0.000699982	0.999863	1	0.99997	1	no	KLHL29
cg07795513	1	0.00847857	0.00249127	0.000700864	0.999863	1			yes	ATF6
cg06164185	17	-0.000859613	0.000252646	0.000703099	0.999863	1			yes	TNFAIP1;IFT20;IFT20
cg14671384	12	-0.0206723	0.00607673	0.000704476	0.999863	1			yes	SLC38A4;SLC38A4
cg00123478	4	0.00717646	0.00210959	0.000704933	0.999863	1	0.99997	1	no	ZNF518B
cg04550079	16	-0.0215443	0.00634056	0.000714757	0.999863	1			yes	KIAA0895L
cg16520800	1	0.00198444	0.000584123	0.000716141	0.999863	1	0.99997	1	no	CYB5R1;CYB5R1
cg04001138	6	0.00680273	0.00200243	0.000716452	0.999863	1	0.99997	1	no
cg07091529	2	-0.0212963	0.00627558	0.000725965	0.999863	1	0.99997	1	no	FAM49A
cg01352090	16	0.00357587	0.00105375	0.000726217	0.999863	1	0.99997	1	no	ADCY9
cg27292835	12	0.00329201	0.000970768	0.000732235	0.999863	1			yes	RASSF3
cg01459807	19	0.0017375	0.000512634	0.000736959	0.999863	1	0.99997	1	no	LINGO3
cg15607664	12	0.0100228	0.00295757	0.00073835	0.999863	1	0.99997	1	no	NDUFA4L2
cg17765952	2	0.0231071	0.0068198	0.000739864	0.999863	1	0.99997	1	no	CCDC141
cg05204566	2	0.00706267	0.0020856	0.000744939	0.999863	1	0.99997	1	no	MAP1D
cg14097425	9	0.00261912	0.000773519	0.000746594	0.999863	1			yes	LOC554202
cg23662675	20	-0.00102525	0.000302887	0.000749874	0.999863	1	0.99997	1	no	ZMYND8;ZMYND8;ZMYND8
cg15086279	1	-0.00177895	0.000525677	0.000751104	0.999863	1	0.99997	1	no	HSPC157;HSPC157
cg18870064	10	0.0030687	0.000906855	0.000751689	0.999863	1			yes	IKZF5;IKZF5;ACADSB
cg24787138	6	-0.00381176	0.00112822	0.000766058	0.999863	1	0.99997	1	no	TTBK1
cg06175927	20	-0.0160469	0.00475071	0.000768091	0.999863	1	0.99997	1	no	MYH7B
cg15854847	8	0.00591354	0.00175108	0.000770269	0.999863	1	0.99997	1	no	NKX2-6
cg02010772	16	0.00209064	0.000619186	0.000772123	0.999863	1	0.99997	1	no	CCDC113;CCDC113
cg14408339	9	0.0152479	0.00451654	0.000773021	0.999863	1			yes	FAM129B;FAM129B
cg14814167	6	-0.0126701	0.0037544	0.000776628	0.999863	1			yes	REPS1;REPS1
cg03585053	2	-0.0146563	0.00434308	0.000777079	0.999863	1	0.99997	1	no	HDAC4
cg26110675	5	-0.00920648	0.00272912	0.000780191	0.999863	1			yes	LPCAT1
cg17633683	5	0.0118827	0.00352254	0.000781294	0.999863	1	0.99997	1	no	SLC6A18
cg18682028	3	0.0255824	0.00758465	0.000781625	0.999863	1	0.99997	1	no	FYCO1
cg09512004	7	-0.0185946	0.00551685	0.000788481	0.999863	1	0.99997	1	no	LOC154822
cg18888520	19	-0.00250356	0.000742799	0.000789205	0.999863	1	0.99997	1	no	ZSCAN18;ZSCAN18;ZSCAN18;ZSCAN18
cg14380939	9	0.0212583	0.0063105	0.000793458	0.999863	1	0.99997	1	no	KIAA1045
cg09082617	20	-0.0248828	0.00738688	0.000794101	0.999863	1			yes	MIR645
cg03313895	4	-0.0185411	0.00550514	0.000795601	0.999863	1	0.99997	1	no
cg26155504	13	0.0188995	0.00561466	0.000800901	0.999863	1			yes
cg18567268	19	-0.0106518	0.00316493	0.000802555	0.999863	1	0.99997	1	no	LIPE
cg25530583	18	-0.0130859	0.00388883	0.000804282	0.999863	1	0.99997	1	no	SLC14A1;SLC14A1;SLC14A1;SLC14A1
cg08989214	16	-0.00537322	0.00159752	0.000808565	0.999863	1			yes	ZCCHC14
cg14578146	9	-0.00684081	0.00203425	0.00081091	0.999863	1	0.99997	1	no	AK1
cg02766845	6	-0.00254806	0.000757885	0.000812845	0.999863	1			yes
cg22538338	13	-0.010747	0.00319729	0.000814915	0.999863	1			yes	DGKH;DGKH
cg17063840	15	0.0374601	0.0111458	0.000815899	0.999863	1	0.99997	1	no	DISP2
cg12593421	15	-0.0100086	0.00297924	0.000820288	0.999863	1			yes	AKAP13;AKAP13;AKAP13
cg02702041	9	-0.0134801	0.00401274	0.000821872	0.999863	1	0.99997	1	no	SEMA4D;SEMA4D
cg07352757	13	0.00324928	0.000967355	0.000822175	0.999863	1	0.99997	1	no	ATP11A;ATP11A
cg09396032	16	0.0102334	0.00304698	0.000822962	0.999863	1			yes	KIAA0182;KIAA0182
cg06577045	6	-0.00148877	0.000443543	0.000828963	0.999863	1	0.99997	1	no	POPDC3
cg07911865	4	-0.00127689	0.000380389	0.000829903	0.999863	1			yes	DCK
cg20098446	17	-0.0135764	0.00404589	0.000831469	0.999863	1	0.99997	1	no	FLCN
ch.14.55428957F	14	0.00142514	0.000424668	0.00083242	0.999863	1			yes
cg11144103	17	0.0938149	0.027968	0.000835122	0.999863	1			yes	PTRF
cg11192688	1	-0.0155684	0.00464125	0.000835402	0.999863	1			yes	FMO1
cg09528056	4	-0.00304224	0.000907021	0.000836197	0.999863	1			yes	GRK4;GRK4;GRK4;NOP14
cg04501571	16	-0.00472505	0.00140942	0.000840828	0.999863	1	0.99997	1	no	CBFB;CBFB
cg02851167	8	-0.0159408	0.00475579	0.000842947	0.999863	1	0.99997	1	no	TSNARE1
cg02474567	15	-0.0144209	0.004305	0.000848862	0.999863	1	0.99997	1	no
cg24884542	11	0.00312147	0.000932046	0.000851348	0.999863	1	0.99997	1	no	CLP1;CLP1
cg06196984	6	-0.0103631	0.00309569	0.000855523	0.999863	1			yes	RGL2;RGL2
cg20929545	11	-0.0181417	0.00542156	0.000859699	0.999863	1	0.99997	1	no	HMBS;HMBS
cg22095263	17	-0.00861852	0.00257654	0.00086353	0.999863	1	0.99997	1	no
cg12760075	1	-0.0235528	0.00704393	0.000867431	0.999863	1	0.99997	1	no	LGTN
cg10773203	2	-0.00154712	0.000462743	0.000868466	0.999863	1	0.99997	1	no	SUPT7L;SLC4A1AP
cg17465176	12	0.00665746	0.00199138	0.000869275	0.999863	1			yes
cg14513432	14	0.0213177	0.00637903	0.000873325	0.999863	1			yes
cg08175635	20	-0.00847816	0.0025379	0.000877563	0.999863	1			yes	ZBTB46
cg11246007	6	-0.0212217	0.00635416	0.000879602	0.999863	1			yes	OR2H2
cg01020035	10	0.0185613	0.00555935	0.000882785	0.999863	1	0.99997	1	no	DIP2C
cg07348641	13	0.0269079	0.00806026	0.000884063	0.999863	1	0.99997	1	no	FAM123A;FAM123A
cg18149653	12	-0.000617163	0.000184878	0.000884669	0.999863	1			yes
cg21178851	6	0.00384236	0.00115137	0.000888139	0.999863	1			yes	IGF2R
cg11938718	2	0.0173654	0.0052068	0.000894617	0.999863	1	0.99997	1	no	HPCAL1;HPCAL1
cg01503065	4	0.00335261	0.00100542	0.000896203	0.999863	1			yes	DCHS2;DCHS2
cg04461228	5	-0.00224084	0.000672085	0.000898494	0.999863	1	0.99997	1	no	FLJ42709;FLJ42709;FLJ42709
cg22424108	1	0.00329425	0.000988228	0.000899441	0.999863	1	0.99997	1	no	SLC44A3;SLC44A3
cg19261050	11	0.00959979	0.00287984	0.000899603	0.999863	1			yes	HCCA2
cg15058253	7	0.00236735	0.000710509	0.000904504	0.999863	1	0.99997	1	no
cg18999641	8	0.013894	0.00417093	0.000906975	0.999863	1	0.99997	1	no
cg02787989	2	-0.00909652	0.00273119	0.000908642	0.999863	1			yes	GREB1;GREB1;GREB1
cg17057138	3	0.00157247	0.000472397	0.000914783	0.999863	1	0.99997	1	no	C3orf21
cg02902882	16	0.0490535	0.014744	0.000920246	0.999863	1			yes
cg25704278	6	0.0104286	0.00313493	0.00092187	0.999863	1			yes
cg01547654	7	-0.00785161	0.00236181	0.000928854	0.999863	1	0.99997	1	no
cg00034376	2	0.00180136	0.000541985	0.000931475	0.999863	1	0.99997	1	no	UGP2;UGP2
cg06615154	1	-0.0112668	0.00339086	0.000934376	0.999863	1	0.99997	1	no	S100A3
cg04096150	15	-0.0107511	0.00323589	0.000935207	0.999863	1	0.99997	1	no	GPR176
cg10077502	7	0.00504835	0.00151947	0.000935429	0.999863	1	0.99997	1	no
cg05758117	2	-0.00735927	0.00221509	0.000935842	0.999863	1	0.99997	1	no	GALM
cg00261082	2	0.0143788	0.00432806	0.000935976	0.999863	1			yes
cg22923514	10	0.0146273	0.00440356	0.000937965	0.999863	1	0.99997	1	no	VWA2
cg17153122	6	0.0030056	0.000905581	0.000946926	0.999863	1	0.99997	1	no
cg09711841	8	0.00275224	0.0008295	0.000950168	0.999863	1	0.99997	1	no	ZNF252;C8orf77
cg03294124	2	-0.0022062	0.000665033	0.000952423	0.999863	1	0.99997	1	no	RNF25;STK36
cg09815251	5	-0.015482	0.00466738	0.000953925	0.999863	1	0.99997	1	no
cg10185478	16	-0.00176079	0.000530888	0.000954868	0.999863	1	0.99997	1	no	NDE1;NDE1
cg21289555	17	-0.00352318	0.00106263	0.000958854	0.999863	1	0.99997	1	no	TBCD
cg11889876	6	-0.00107795	0.000325135	0.00095924	0.999863	1	0.99997	1	no	ARMC2
cg04719454	4	0.0129501	0.00390785	0.000964119	0.999863	1			yes
cg27005935	11	-0.0464777	0.0140261	0.000964658	0.999863	1	0.99997	1	no	PLEKHB1;PLEKHB1;PLEKHB1;PLEKHB1;PLEKHB1
cg18735402	19	0.00574437	0.0017335	0.000964665	0.999863	1	0.99997	1	no	GIPR
cg13599886	9	-0.00214326	0.000646927	0.000967058	0.999863	1	0.99997	1	no	C9orf130;C9orf102;C9orf130
cg02944871	3	0.00671405	0.00202674	0.000968302	0.999863	1	0.99997	1	no	PHLDB2;PHLDB2;PHLDB2;PHLDB2
cg21851713	1	0.0101865	0.00307761	0.000977729	0.999863	1			yes	IRF6
cg06302118	12	-0.00240286	0.000726225	0.000981669	0.999863	1	0.99997	1	no	GALNT6
cg14018797	7	-0.00669744	0.00202413	0.000981759	0.999863	1	0.99997	1	no
cg09575521	17	-0.0111361	0.00336758	0.000988272	0.999863	1	0.99997	1	no	B3GNTL1

## Sheet: Table E4
Table E4 Results of EWAS of current wheeze at 7.5 years unadjusted for cell counts. All probes with P-values<1e-3
CpG	Chromosome	Effect	SE	Pvalue	FDR	Bonferroni	FDR recalculated(after exclusions)	Bonferroni recalculated(after exclusions)	Exclude	Gene [Illumina annotation]
cg12077460	8	-0.0479014	0.00636345	1.3398e-13	2.78891e-08	6.33703e-08	2.52894e-08	3.83087e-08	no	MFHAS1
cg06558622	7	-0.0535946	0.00711991	1.34134e-13	2.78891e-08	6.3443e-08			yes	ZNF862
cg11881599	12	-0.0514421	0.00686925	1.76893e-13	2.78891e-08	8.36674e-08	2.52894e-08	5.05788e-08	no	CLLU1OS;CLLU1;CLLU1
cg04290133	7	-0.0520829	0.00706207	3.96285e-13	3.93925e-08	1.87436e-07			yes	GUSB
cg07970948	7	-0.0531455	0.00721302	4.16426e-13	3.93925e-08	1.96963e-07			yes	ZNF862
cg10142874	2	-0.0392731	0.00545706	1.37399e-12	1.08313e-07	6.49877e-07			yes	LPIN1
cg13562011	9	-0.0408872	0.00577895	3.16082e-12	2.13574e-07	1.49502e-06	3.01256e-07	9.03769e-07	no	EXD3
cg14612966	9	-0.0420529	0.00598619	4.45088e-12	2.34017e-07	2.10519e-06	3.18159e-07	1.27264e-06	no	SLC25A25;SLC25A25;SLC25A25;SLC25A25
cg19434937	12	-0.0525934	0.00748684	4.4529e-12	2.34017e-07	2.10615e-06			yes	LPCAT3
cg05219423	10	-0.0384412	0.00553651	7.70207e-12	3.64296e-07	3.64296e-06	4.20778e-07	2.20224e-06	no	CUGBP2;CUGBP2;CUGBP2;CUGBP2
cg14613878	20	-0.0545837	0.00788465	8.8297e-12	3.79664e-07	4.17631e-06	4.20778e-07	2.52467e-06	no	C20orf118
cg27000590	8	-0.0485167	0.00703815	1.0741e-11	4.23358e-07	5.0803e-06	4.37081e-07	3.07115e-06	no	PRAGMIN
cg12067024	1	0.0356473	0.00518591	1.22291e-11	4.44935e-07	5.78416e-06	4.37081e-07	3.49665e-06	no	S100A7A
cg25368824	5	-0.0407211	0.00596529	1.67507e-11	5.34034e-07	7.92282e-06	4.74716e-07	4.78952e-06	no	IL4;IL4
cg21723861	17	-0.0349563	0.00512206	1.69361e-11	5.34034e-07	8.01051e-06	4.74716e-07	4.84253e-06	no
cg04983687	16	-0.0576195	0.00845701	1.82628e-11	5.39877e-07	8.63803e-06	4.74716e-07	5.22188e-06	no	ZFPM1
cg17738841	2	-0.0433495	0.00638205	2.09417e-11	5.82652e-07	9.90509e-06	4.98987e-07	5.98784e-06	no
cg17558547	5	-0.0409181	0.00606081	2.74852e-11	7.09304e-07	1.30001e-05	6.04524e-07	7.85882e-06	no	SAP30L;SAP30L;SAP30L;SAP30L
cg00944309	5	-0.0401998	0.00595957	2.84931e-11	7.09304e-07	1.34768e-05			yes
cg26791242	1	-0.0715087	0.0106434	3.39372e-11	8.02588e-07	1.60518e-05			yes	LOC339524;LOC339524;LOC339524;LOC339524;LOC339524
cg15951914	7	-0.0281646	0.00422526	4.78796e-11	1.07839e-06	2.26463e-05			yes	SRPK2;SRPK2
cg05541460	22	-0.0769098	0.0115671	5.32683e-11	1.14523e-06	2.51951e-05			yes
cg01445399	1	-0.07413	0.0111612	5.5894e-11	1.14943e-06	2.6437e-05			yes	LOC339524;LOC339524;LOC339524;LOC339524;LOC339524
cg17041511	17	-0.0397776	0.00600768	6.37559e-11	1.25648e-06	3.01555e-05	1.30212e-06	1.82297e-05	no
cg12425700	4	-0.0418903	0.00633682	6.8206e-11	1.29041e-06	3.22604e-05			yes
cg15673896	1	-0.0449255	0.00684887	9.46283e-11	1.72145e-06	4.47577e-05	1.7899e-06	2.7057e-05	no	ADORA3;ADORA3;ADORA3;ADORA3;ADORA3
cg09072230	11	-0.0274536	0.00419093	1.00159e-10	1.75458e-06	4.73737e-05	1.7899e-06	2.86384e-05	no	PLEKHA7
cg19805160	1	-0.0501572	0.0077242	1.43915e-10	2.36917e-06	6.80693e-05	2.30745e-06	4.11494e-05	no	CCDC19
cg20836212	7	-0.0524771	0.00808343	1.4526e-10	2.36917e-06	6.87059e-05	2.30745e-06	4.15342e-05	no	VKORC1L1
cg09335712	17	-0.0384027	0.00592692	1.57444e-10	2.48228e-06	7.44685e-05	2.36936e-06	4.50178e-05	no	TEX2
cg04497992	16	-0.0291205	0.00450362	1.71056e-10	2.60989e-06	8.09066e-05			yes	NHLRC4
cg11699125	1	-0.0521588	0.0081254	2.29484e-10	3.39194e-06	0.000108542			yes	ACOT7;ACOT7;ACOT7;ACOT7
cg05184016	7	-0.0234913	0.00367813	2.81899e-10	4.04042e-06	0.000133334			yes	ZNF862
cg09147843	16	-0.0589201	0.0092439	3.06406e-10	4.2625e-06	0.000144925			yes	RBL2
cg23387863	15	-0.0385903	0.00606059	3.17035e-10	4.28435e-06	0.000149952	4.53247e-06	9.06494e-05	no	SGK269
cg05786348	2	-0.0429986	0.00677286	3.56161e-10	4.67829e-06	0.000168458	4.84937e-06	0.000101837	no	GPD2;GPD2
cg14978242	5	-0.0395922	0.00624052	3.65967e-10	4.67829e-06	0.000173097			yes	SERINC5
cg17988187	2	-0.0384868	0.00607319	3.82449e-10	4.76033e-06	0.000180892	4.97061e-06	0.000109353	no	LOC100189589
cg21220721	1	-0.0478087	0.00757383	4.4583e-10	5.29087e-06	0.00021087			yes	ACOT7;ACOT7;ACOT7;ACOT7
cg23943829	5	-0.0261314	0.00414011	4.47446e-10	5.29087e-06	0.000211635	5.56251e-06	0.000127938	no	IL4;IL4
cg01116831	16	-0.0374764	0.0059774	5.79967e-10	6.69062e-06	0.000274315			yes
cg23144852	3	-0.0257841	0.00411557	5.98485e-10	6.73985e-06	0.000283074	7.13018e-06	0.000171124	no	OPA1;OPA1;OPA1;OPA1;OPA1;OPA1;OPA1;OPA1
cg25173129	17	-0.0387934	0.00621084	6.69758e-10	7.36709e-06	0.000316785			yes	EPX
cg08808720	2	-0.0321536	0.00518863	9.03527e-10	9.40099e-06	0.000427354	9.44129e-06	0.000258345	no	KIF5C;MIR1978
cg12819873	11	-0.0354774	0.00572711	9.16642e-10	9.40099e-06	0.000433557	9.44129e-06	0.000262095	no	PRG2
cg20673965	19	-0.035595	0.00574624	9.17066e-10	9.40099e-06	0.000433758	9.44129e-06	0.000262216	no	IRGC
cg04217850	3	-0.0290813	0.00469701	9.34168e-10	9.40099e-06	0.000441846	9.44129e-06	0.000267106	no	SLC25A26;SLC25A26;SLC25A26
cg19247032	21	-0.0293847	0.00474895	9.57571e-10	9.43575e-06	0.000452916	9.44129e-06	0.000273797	no	TFF1
cg13835688	9	-0.0523353	0.00846527	9.87616e-10	9.53319e-06	0.000467126			yes	SLC25A25;SLC25A25;SLC25A25;SLC25A25
cg15488596	1	-0.0302566	0.00490828	1.10094e-09	1.04146e-05	0.000520729			yes	C1orf26;C1orf26
cg16599817	1	-0.0444076	0.00722236	1.21025e-09	1.12241e-05	0.00057243	1.15349e-05	0.000346046	no	PRKCZ;PRKCZ;PRKCZ;PRKCZ
cg26462457	12	-0.0300762	0.00492442	1.54925e-09	1.40918e-05	0.000732773			yes
cg11456013	6	-0.0382809	0.00627339	1.60075e-09	1.42854e-05	0.000757129			yes
cg25854298	10	-0.0395153	0.00648196	1.65851e-09	1.45268e-05	0.000784447			yes	ASCC1
cg01021719	14	-0.0327818	0.0054052	1.9996e-09	1.7196e-05	0.000945779			yes	GMPR2;GMPR2;GMPR2;GMPR2
cg16362140	5	-0.0430561	0.00710314	2.03955e-09	1.72263e-05	0.000964673			yes	DAP
cg08773180	11	-0.0397424	0.00656628	2.15446e-09	1.78776e-05	0.00101902			yes	PRG2
cg18805734	12	-0.0341612	0.00565587	2.31919e-09	1.88947e-05	0.00109694	2.13911e-05	0.000663123	no	FAM60A;FAM60A;FAM60A
cg07908654	13	-0.0389592	0.00645352	2.3639e-09	1.88947e-05	0.00111809			yes
cg09820180	6	-0.0278918	0.00462501	2.45545e-09	1.88947e-05	0.00116139	2.15155e-05	0.000702084	no
cg03935956	16	-0.0369314	0.0061262	2.48317e-09	1.88947e-05	0.0011745	2.15155e-05	0.000710011	no	GGA2
cg07386061	3	-0.0428268	0.00710642	2.51173e-09	1.88947e-05	0.00118801			yes	NISCH
cg10298741	16	-0.0330139	0.00547843	2.51672e-09	1.88947e-05	0.00119037			yes	ZFHX3;ZFHX3
cg13482814	9	-0.0269388	0.00447692	2.66164e-09	1.91885e-05	0.00125892			yes
cg03131767	12	-0.0414514	0.00689049	2.67707e-09	1.91885e-05	0.00126621	2.25133e-05	0.000765453	no	ABCB9;ABCB9;ABCB9
cg08776942	16	-0.0384512	0.0063918	2.67755e-09	1.91885e-05	0.00126644			yes
cg21932513	1	-0.0436611	0.0072809	2.99632e-09	2.09892e-05	0.00141721	2.39671e-05	0.000856734	no	RCC2;RCC2
cg06528816	2	-0.0416772	0.00695145	3.01758e-09	2.09892e-05	0.00142727	2.39671e-05	0.000862814	no	TTC7A
cg03278639	3	-0.0344528	0.00575462	3.17251e-09	2.17471e-05	0.00150055	2.45166e-05	0.000907113	no
cg27488674	17	-0.0410922	0.00686996	3.28861e-09	2.22208e-05	0.00155546	2.4745e-05	0.000940309	no
cg02970679	17	-0.0339914	0.00569891	3.62194e-09	2.41285e-05	0.00171312			yes	EPX
cg13054523	17	-0.0304523	0.00512549	4.14751e-09	2.69435e-05	0.00196171			yes
cg27469152	17	-0.0372677	0.00627483	4.19904e-09	2.69435e-05	0.00198608	3.01326e-05	0.00120063	no	EPX
cg12213680	6	-0.0252502	0.00425173	4.2154e-09	2.69435e-05	0.00199382	3.01326e-05	0.0012053	no	FAM65B;FAM65B;FAM65B
cg20263853	1	-0.0356631	0.00601286	4.40271e-09	2.77655e-05	0.00208241	3.0704e-05	0.00125886	no	RERE;RERE
cg01942646	1	-0.0344402	0.00581816	4.71422e-09	2.93388e-05	0.00222975	3.20936e-05	0.00134793	no	NR0B2
cg05753799	20	0.0109038	0.0018463	5.12141e-09	3.1459e-05	0.00242234			yes	C20orf27
cg05300717	11	-0.0355389	0.00602687	5.38026e-09	3.26253e-05	0.00254478	3.57761e-05	0.00153837	no	DKFZp761E198
cg01888395	9	-0.0467662	0.00794862	5.81341e-09	3.48057e-05	0.00274965			yes
cg12077754	2	-0.0505288	0.00859432	5.96073e-09	3.52416e-05	0.00281933	3.87351e-05	0.00170434	no	HK2
cg17521120	19	-0.0346722	0.00590176	6.10826e-09	3.5645e-05	0.00288911			yes	SIGLEC8;SIGLEC8
cg25705508	1	0.0469427	0.00799313	6.17968e-09	3.5645e-05	0.00292289	3.92656e-05	0.00176695	no	CHIT1
cg09249800	1	-0.0406779	0.00696421	7.43071e-09	4.23447e-05	0.00351461			yes	ACOT7;ACOT7;ACOT7;ACOT7
cg20929545	11	-0.0354085	0.00607517	7.99037e-09	4.49919e-05	0.00377932	4.96669e-05	0.00228468	no	HMBS;HMBS
cg13628444	9	-0.0309645	0.0053184	8.28274e-09	4.60895e-05	0.00391761			yes	MED27
cg06070625	3	-0.0349411	0.00600453	8.42729e-09	4.63485e-05	0.00398597	5.07117e-05	0.00240961	no	MITF;MITF
cg19928703	13	-0.0286172	0.00492047	8.62245e-09	4.671e-05	0.00407828	5.07117e-05	0.00246541	no	SLC7A1
cg17541002	12	0.0600643	0.0103314	8.69053e-09	4.671e-05	0.00411048	5.07117e-05	0.00248487	no	CAMKK2;CAMKK2;CAMKK2;CAMKK2;CAMKK2;CAMKK2;CAMKK2
cg13585029	9	-0.0369193	0.00636528	9.39966e-09	4.99538e-05	0.00444589			yes	NINJ1
cg01093786	11	0.00322812	0.000558413	1.04975e-08	5.51683e-05	0.00496515	6.00308e-05	0.00300154	no	MAML2
cg07636225	11	-0.026879	0.00466284	1.15537e-08	6.00517e-05	0.0054647			yes	RTN3;RTN3;RTN3;RTN3
cg13039199	15	-0.0217647	0.00379098	1.31617e-08	6.76658e-05	0.00622526			yes	SLCO3A1;SLCO3A1
cg00970435	17	0.00865015	0.00150998	1.41546e-08	7.17184e-05	0.00669488			yes	ARSG
cg16279861	11	0.0464671	0.00811419	1.42884e-08	7.17184e-05	0.00675819			yes
cg03727333	10	-0.0255014	0.00445412	1.44048e-08	7.17184e-05	0.00681325	8.07599e-05	0.00411876	no	SGMS1
cg10065736	12	-0.0508544	0.00888612	1.45949e-08	7.19077e-05	0.00690314			yes	FBXW8;FBXW8
cg20840540	6	-0.0335036	0.00587815	1.66439e-08	8.11575e-05	0.00787228	9.12236e-05	0.00475896	no	TRERF1
cg00114012	9	-0.0625453	0.0109816	1.70447e-08	8.2264e-05	0.00806187	9.12236e-05	0.00487358	no	SLC2A8
cg06633463	11	-0.0291342	0.00511698	1.72283e-08	8.23103e-05	0.00814872	9.12236e-05	0.00492608	no
cg04264075	19	0.00884911	0.00155516	1.75875e-08	8.3186e-05	0.0083186	9.14323e-05	0.00502878	no	NKG7
cg08969102	5	-0.0468217	0.00823616	1.80978e-08	8.47522e-05	0.00855997	9.24051e-05	0.00517469	no
cg13064897	8	-0.028068	0.00494246	1.87075e-08	8.67486e-05	0.00884836	9.38425e-05	0.00534902	no
cg05613273	17	-0.0256144	0.00451203	1.89505e-08	8.7022e-05	0.00896326			yes	NARF;NARF;NARF;NARF
cg06134860	16	-0.0140794	0.00248274	1.95858e-08	8.84436e-05	0.00926376	9.65542e-05	0.00560015	no	SLC12A4;SLC12A4;SLC12A4;LCAT;SLC12A4;SLC12A4
cg11934832	18	-0.0306033	0.00539708	1.9634e-08	8.84436e-05	0.00928658			yes
cg09212118	1	-0.0363228	0.00641688	2.07503e-08	9.25902e-05	0.00981456	0.000100561	0.00593311	no	GUCA2A
cg22312249	17	-0.0427385	0.00755263	2.09541e-08	9.26258e-05	0.00991096			yes	TMEM104
cg14226212	9	-0.0333199	0.00590325	2.27189e-08	9.9497e-05	0.0107457			yes	MUSK;MUSK;MUSK
cg20885063	17	-0.0380435	0.00675203	2.40283e-08	0.000104266	0.011365	0.000114506	0.00687039	no	ATPAF2
cg02475695	16	-0.0439523	0.00780576	2.45195e-08	0.00010543	0.0115973	0.000114932	0.00701084	no	NHLRC4
cg15344640	5	-0.0254694	0.0045254	2.49209e-08	0.000105749	0.0117872			yes	LMAN2
cg22919538	3	-0.0242068	0.00430196	2.50407e-08	0.000105749	0.0118439			yes
cg06824199	1	-0.0240626	0.00427733	2.52992e-08	0.000105895	0.0119661			yes	KIAA0494
cg25224369	3	-0.040551	0.00721809	2.63518e-08	0.000109333	0.012464	0.000121528	0.00753475	no
cg02445229	19	-0.0309238	0.00551192	2.7476e-08	0.000113006	0.0129957			yes
cg04549076	11	-0.0337793	0.00602665	2.82983e-08	0.000115385	0.0133846			yes	PRG2
cg18042632	21	-0.0407592	0.00727913	2.9182e-08	0.000117676	0.0138026	0.00013116	0.00834398	no	C21orf130
cg26252077	1	-0.0382034	0.00682402	2.93578e-08	0.000117676	0.0138858	0.00013116	0.00839424	no	NFIA;NFIA;NFIA;NFIA
cg10498052	17	-0.0173084	0.00309782	3.12189e-08	0.000124084	0.014766	0.000137329	0.00892638	no	NCRNA00188;NCRNA00188;C1776;NCRNA00188;NCRNA00188;NCRNA00188;NCRNA00188;NCRNA001
cg15889057	12	-0.0236648	0.00423789	3.17905e-08	0.000124935	0.0150364			yes	ITGB7
cg26396815	4	-0.0248847	0.00445706	3.19612e-08	0.000124935	0.0151172			yes	BANK1;BANK1;BANK1
cg02494549	2	-0.0248919	0.00446057	3.24786e-08	0.000125917	0.0153619	0.000140706	0.00928658	no
cg18879389	21	-0.0320964	0.00575725	3.34911e-08	0.000128642	0.0158408	0.000141537	0.00957608	no	TFF2;TFF2
cg04847043	16	-0.0305021	0.00547264	3.37254e-08	0.000128642	0.0159516	0.000141537	0.00964306	no	KIAA0182;KIAA0182
cg23358740	14	0.00761423	0.00136671	3.41555e-08	0.00012924	0.016155	0.000141537	0.00976605	no	C14orf72
cg23983726	1	-0.0156897	0.00281734	3.45811e-08	0.000129812	0.0163563			yes	AK3L1;AK3L1;AK3L1
cg25096745	11	0.0197987	0.00355656	3.50193e-08	0.000130422	0.0165636			yes	CD44;CD44;CD44;CD44;CD44
cg19131667	3	-0.0335612	0.00603253	3.56435e-08	0.000131709	0.0168588	0.000145593	0.0101915	no	TBC1D5;TBC1D5;TBC1D5
cg00736681	8	-0.0396896	0.00713847	3.63213e-08	0.000133174	0.0171794	0.000146272	0.0103853	no	ST3GAL1;ST3GAL1
cg26369382	7	-0.0447768	0.00806317	3.7693e-08	0.00013598	0.0178282	0.000148641	0.0107775	no	TFR2
cg23881458	6	-0.0377206	0.00679366	3.78848e-08	0.00013598	0.0179189			yes
cg10118167	12	0.00845858	0.00152343	3.79492e-08	0.00013598	0.0179494	0.000148641	0.0108508	no	PLXNC1
cg17203290	8	-0.0263396	0.0047481	3.89442e-08	0.000138496	0.01842	0.000150477	0.0111353	no	C8orf47;C8orf47
cg26457013	19	-0.0316211	0.00571064	4.11745e-08	0.000145335	0.0194749	0.000156973	0.011773	no	TMEM86B;TMEM86B
cg06391412	3	-0.0294817	0.00533925	4.48472e-08	0.000157126	0.021212	0.000168725	0.0128231	no	FOXP1;FOXP1
cg20306265	1	-0.0483543	0.00876176	4.55793e-08	0.000158517	0.0215583	0.000169253	0.0130325	no	FAM46C
cg25270424	7	-0.02382	0.00431829	4.63099e-08	0.000159882	0.0219038	0.000169761	0.0132413	no	OSBPL3;OSBPL3;OSBPL3;OSBPL3
cg11668148	15	-0.0359722	0.00652885	4.78996e-08	0.000164172	0.0226558	0.000173279	0.0136959	no	HEXA
cg26069291	6	-0.0405955	0.00737082	4.84816e-08	0.000164971	0.022931	0.000173279	0.0138623	no
cg08077807	14	-0.0225356	0.00409613	5.00984e-08	0.000169255	0.0236957	0.000176847	0.0143246	no	PRKCH
cg11770323	13	-0.0336839	0.00613643	5.35873e-08	0.000179758	0.0253459			yes	NDFIP2;NDFIP2
cg09447105	12	-0.0265957	0.0048475	5.44043e-08	0.000181214	0.0257324	0.000189705	0.0155558	no	PDE6H
cg14769121	7	-0.030438	0.00555072	5.52562e-08	0.000182764	0.0261353	0.000190354	0.0157993	no	SMURF1;SMURF1
cg06756385	14	-0.0420649	0.00767346	5.61467e-08	0.00018442	0.0265565	0.000191119	0.016054	no	EVL
cg10511985	1	0.0340451	0.00621451	5.70447e-08	0.000186077	0.0269812			yes
cg00844155	12	-0.0303909	0.005557	5.98597e-08	0.000193922	0.0283127			yes	VAMP1;VAMP1;VAMP1
cg26316599	5	-0.0331871	0.00607225	6.1097e-08	0.000196584	0.0288979	0.000205522	0.0174694	no	ATP6V0E1
cg10644885	19	-0.0650259	0.0119104	6.29771e-08	0.000201265	0.0297872			yes	ACP5;ACP5;ACP5;ACP5
cg22257336	11	-0.0177774	0.00326206	6.64447e-08	0.000210921	0.0314273	0.000220913	0.0189985	no	SLC43A3;SLC43A3;SLC43A3
cg09000138	10	-0.0191669	0.00351971	6.79368e-08	0.00021422	0.032133	0.000223277	0.0194251	no	PDZD8
cg21104363	7	-0.0443913	0.00815798	6.94771e-08	0.000217626	0.0328616	0.000225745	0.0198655	no	VKORC1L1
cg05131266	14	-0.036579	0.00673055	7.20444e-08	0.000224183	0.0340759			yes	C14orf159;C14orf159;C14orf159;SNORA11B;C14orf159;C14orf159
cg11310939	5	-0.0368081	0.00677646	7.33653e-08	0.000226801	0.0347006	0.0002357	0.0209773	no	MARCH3
cg17753789	10	0.0303049	0.00558478	7.56696e-08	0.000230579	0.0357905	0.000238157	0.0216361	no	ZMIZ1
cg13645296	15	-0.0468037	0.00862679	7.5796e-08	0.000230579	0.0358503	0.000238157	0.0216723	no	DAPK2
cg17470397	3	-0.0334842	0.00617296	7.62281e-08	0.000230579	0.0360547			yes
cg13792581	20	-0.0240042	0.00442638	7.69361e-08	0.000230579	0.0363896	0.000239112	0.0219983	no	TOMM34
cg08392484	5	-0.0151924	0.00280214	7.75707e-08	0.000230579	0.0366897			yes	ELL2
cg13458609	9	-0.0298148	0.00550076	7.79864e-08	0.000230579	0.0368863			yes	ENG;ENG
cg16050349	3	-0.0295224	0.00544685	7.79996e-08	0.000230579	0.0368926			yes	PIK3CB
cg03519593	17	-0.0866284	0.0159875	7.86718e-08	0.000231121	0.0372105	0.000241877	0.0224945	no	EPX
cg25939647	15	-0.0398045	0.00736137	8.36106e-08	0.000244114	0.0395465			yes	GPR176
cg17496887	1	0.0332735	0.00615548	8.43862e-08	0.000244867	0.0399133	0.000256686	0.0241285	no	S100A7A
cg02412810	12	-0.0302027	0.00559027	8.56575e-08	0.00024704	0.0405146			yes	IQSEC3;IQSEC3
cg01901579	14	-0.0396596	0.00735375	9.02346e-08	0.000256446	0.0426795	0.000269424	0.0258007	no	DICER1
cg19775269	19	-0.0298133	0.00552856	9.04584e-08	0.000256446	0.0427854	0.000269424	0.0258647	no	PTPRS;PTPRS;PTPRS;PTPRS
cg22445447	15	-0.023503	0.00435848	9.05452e-08	0.000256446	0.0428264			yes	RTF1
cg05720226	7	-0.0245929	0.00456371	9.23263e-08	0.000259934	0.0436689			yes	ST7;ST7;ST7OT2
cg25087851	11	-0.0391857	0.00728694	9.8089e-08	0.000273655	0.0463945			yes	GPR44
cg24058805	1	-0.0199079	0.00370291	9.87397e-08	0.000273655	0.0467023			yes	PDE4B;PDE4B;PDE4B
cg17641443	17	-0.0307789	0.00572532	9.89357e-08	0.000273655	0.046795			yes	CPSF4L
cg24182798	4	-0.0391871	0.00729499	1.0122e-07	0.000277435	0.0478753			yes
cg21876145	2	-0.0281833	0.00524701	1.01475e-07	0.000277435	0.0479962	0.000298373	0.0290147	no	LAPTM4A
cg14643001	3	-0.0302571	0.00563473	1.02265e-07	0.000277987	0.0483697	0.000298373	0.0292406	no
cg26103369	14	-0.0244253	0.00455659	1.07559e-07	0.000290706	0.0508735	0.000310648	0.0307541	no	KIAA0317
cg08940169	16	-0.0305894	0.00571322	1.11176e-07	0.000298776	0.0525847			yes	ZFPM1
cg09377531	8	-0.0423275	0.00791269	1.14216e-07	0.000305168	0.0540224			yes	TRAPPC9;TRAPPC9
cg02124524	16	-0.0202912	0.00379413	1.14845e-07	0.000305168	0.0543199			yes	KIAA0182;KIAA0182
cg13167431	22	0.00712295	0.00133286	1.17586e-07	0.000310707	0.0556165	0.000336214	0.0336214	no
cg01766943	2	-0.0376794	0.00705722	1.20457e-07	0.000316523	0.0569742	0.000341011	0.0344421	no	SPTBN1;SPTBN1
cg25211566	17	-0.0290287	0.00544266	1.24093e-07	0.000324176	0.0586941	0.000347861	0.0354819	no
cg21498475	12	-0.0339661	0.00637103	1.25601e-07	0.000324176	0.0594073			yes	SLC24A6
cg11014921	3	-0.0224323	0.00420761	1.25735e-07	0.000324176	0.0594708			yes	TRANK1
cg09278187	1	-0.0167107	0.00313479	1.26111e-07	0.000324176	0.0596485			yes	FOXJ3
cg21919729	8	-0.0299081	0.00561811	1.30906e-07	0.000334684	0.0619165			yes	CTSB;CTSB;CTSB;CTSB;CTSB
cg10101109	12	-0.0141003	0.00265137	1.34954e-07	0.000343177	0.0638309			yes	ERP29;ERP29
cg19448292	20	-0.0365651	0.00688392	1.39441e-07	0.000352692	0.0659533	0.000387089	0.0398702	no	C20orf118
cg10831642	10	-0.0430582	0.00812523	1.48838e-07	0.000372912	0.0703978	0.00040578	0.042557	no	SH3PXD2A
cg04459091	5	-0.023743	0.00448053	1.49012e-07	0.000372912	0.0704804	0.00040578	0.0426069	no	GFPT2
cg00079056	9	-0.0175153	0.00331361	1.60014e-07	0.000398336	0.0756838			yes	SUGT1P1;SPINK4
cg11988722	20	-0.039242	0.00743807	1.68525e-07	0.000417328	0.0797097			yes
cg21385748	2	-0.0203515	0.00386228	1.74447e-07	0.000426028	0.0825109			yes	LIMS1
cg04957757	16	-0.0284091	0.00539196	1.74891e-07	0.000426028	0.0827205	0.000469355	0.0500063	no	ST3GAL2
cg26851984	5	-0.0302919	0.00574927	1.74921e-07	0.000426028	0.0827347			yes
cg05492904	15	0.0412821	0.0078364	1.75641e-07	0.000426028	0.0830755	0.000469355	0.0502209	no	CYP19A1;CYP19A1
cg07472373	10	0.0478354	0.00908351	1.77315e-07	0.000427893	0.083867			yes	DRGX
cg09247486	1	-0.0242264	0.00460244	1.79654e-07	0.000431336	0.0849732			yes
cg08722695	2	-0.0156205	0.00296951	1.83057e-07	0.000437289	0.0865831			yes
cg04748546	19	-0.0332955	0.00633483	1.87139e-07	0.000444794	0.0885139	0.000494662	0.0535086	no	TRPM4
cg19791262	5	-0.030865	0.00587764	1.91811e-07	0.000449644	0.0907237	0.000494662	0.0548444	no	HK3
cg02711899	6	-0.0240882	0.00458701	1.91875e-07	0.000449644	0.0907539	0.000494662	0.0548627	no	TRERF1
cg05373256	11	-0.02676	0.00509614	1.92032e-07	0.000449644	0.0908281	0.000494662	0.0549075	no	C11orf9;DKFZP434K028;C11orf9
cg09668964	3	0.0331284	0.00631251	1.95395e-07	0.000454279	0.0924186	0.000498831	0.055869	no
cg04933530	14	-0.0329189	0.0062736	1.95933e-07	0.000454279	0.092673			yes
cg23722790	1	-0.0263626	0.0050284	2.00577e-07	0.000462778	0.0948695	0.000507528	0.0573506	no	SLC35D1
cg18650626	7	-0.0465342	0.00888871	2.0867e-07	0.000479113	0.0986974			yes	MAD1L1;MAD1L1;MAD1L1
cg16597993	19	-0.0310002	0.00592756	2.14669e-07	0.000485357	0.101535			yes	EPS15L1
cg04111761	3	-0.0360891	0.00690135	2.15251e-07	0.000485357	0.10181	0.000522462	0.0615464	no	CCR3;CCR3;CCR3;CCR3
cg15700636	11	-0.0374269	0.00715854	2.16429e-07	0.000485357	0.102367	0.000522462	0.0618832	no	PRG2
cg02411995	16	0.0145258	0.00277834	2.17148e-07	0.000485357	0.102708	0.000522462	0.062089	no	ROGDI
cg21472198	22	-0.0187237	0.00358163	2.17212e-07	0.000485357	0.102738	0.000522462	0.0621071	no	LOC400927
cg02985445	7	-0.0544771	0.0104231	2.18351e-07	0.000485357	0.103277	0.000522462	0.0624329	no
cg15633603	2	-0.0351738	0.00673002	2.18572e-07	0.000485357	0.103381	0.000522462	0.062496	no
cg02359181	19	-0.0328989	0.00629723	2.20884e-07	0.000486396	0.104475	0.000522462	0.0631571	no	GPI
cg17784922	7	-0.0181614	0.0034764	2.21097e-07	0.000486396	0.104575	0.000522462	0.063218	no	KEL;KEL
cg18307978	7	-0.0341561	0.00653974	2.22616e-07	0.000487471	0.105294			yes	AQP1
cg25420477	2	-0.042724	0.00819989	2.37688e-07	0.000518076	0.112422	0.000557064	0.0679618	no
cg14783123	8	-0.029373	0.0056395	2.40019e-07	0.000518397	0.113525			yes	CSPP1;CSPP1
cg25580656	14	-0.0158492	0.00304285	2.40027e-07	0.000518397	0.113529			yes	ZFYVE21
cg20317437	1	-0.0280935	0.00539826	2.45557e-07	0.000527929	0.116144	0.000570828	0.0702118	no	FUCA1
cg08850169	1	0.0187474	0.00360972	2.60186e-07	0.000556851	0.123064	0.000599959	0.0743949	no	NDUFS2;NDUFS2
cg00414077	20	-0.0216476	0.00417057	2.63448e-07	0.000561292	0.124607	0.00060262	0.0753275	no	C20orf118
cg10433549	17	-0.0267218	0.00514942	2.65303e-07	0.00056271	0.125484			yes
cg03695871	11	-0.0282468	0.00544943	2.73401e-07	0.000577295	0.129314	0.000620422	0.0781732	no	DKFZp761E198
cg08165794	15	-0.025143	0.00485239	2.76077e-07	0.000580356	0.13058	0.000621563	0.0789385	no	PAK6;PAK6;PAK6
cg13120798	22	0.0220061	0.00424828	2.79438e-07	0.000584821	0.13217	0.000624214	0.0798994	no	PI4KA;PI4KA
cg25332499	11	-0.0346819	0.00669926	2.82737e-07	0.000589119	0.13373			yes	BATF2
cg16177693	1	-0.0323534	0.00625418	2.88504e-07	0.000598499	0.136458	0.00063947	0.0824916	no	NR0B2
cg02171825	1	-0.0183341	0.00354705	2.95893e-07	0.000611147	0.139953	0.000650803	0.0846043	no	CATSPER4
cg23534301	17	-0.0176398	0.00341559	3.01639e-07	0.000620306	0.14267	0.000658377	0.0862474	no	SSH2
cg00201760	16	0.0323552	0.00627325	3.13282e-07	0.000641461	0.148178	0.00067861	0.0895765	no	IL27
cg01104306	11	-0.0336959	0.00653563	3.1564e-07	0.000643503	0.149293			yes	STIM1
cg13951007	1	-0.0213324	0.00413914	3.18842e-07	0.000646191	0.150807	0.000680312	0.0911661	no	LOC728989
cg14611258	17	-0.0309044	0.00599682	3.19691e-07	0.000646191	0.151209	0.000680312	0.0914089	no	C17orf39
cg07307484	17	-0.017081	0.00331497	3.21306e-07	0.000646692	0.151973	0.000680312	0.0918707	no	MINK1;MINK1;MINK1;MINK1
cg12198633	3	-0.029692	0.00576441	3.23585e-07	0.00064852	0.153051	0.000680312	0.0925224	no	KLHL24
cg02170785	14	-0.0317698	0.00616889	3.25284e-07	0.000649174	0.153854			yes
cg13774539	2	-0.0331114	0.00643561	3.33741e-07	0.000663252	0.157854	0.000696541	0.0954262	no	LOC100189589
cg15998761	2	-0.0270045	0.00525362	3.42226e-07	0.000677269	0.161867			yes	MFSD6
cg18777299	4	-0.0365038	0.00710371	3.44668e-07	0.000679261	0.163023	0.000714135	0.0985506	no	STIM2;STIM2;STIM2
cg14937228	10	-0.0338287	0.00659657	3.63863e-07	0.000711933	0.172102	0.00074394	0.104039	no	FAM107B
cg00043800	2	-0.0276512	0.00539224	3.64257e-07	0.000711933	0.172288	0.00074394	0.104152	no	LOC100189589
cg17947765	7	-0.0187161	0.00365493	3.78253e-07	0.000736245	0.178908			yes
cg00484711	2	0.0353534	0.00690567	3.81392e-07	0.000739314	0.180393			yes
cg11385906	8	-0.0283507	0.00554087	3.8607e-07	0.000745326	0.182605	0.000782897	0.110389	no	INTS9;INTS9;INTS9
cg23866916	19	0.0222798	0.00436369	4.09516e-07	0.000787376	0.193695	0.000824595	0.117093	no	SBNO2
cg03815552	16	-0.0379712	0.00744431	4.18998e-07	0.000802346	0.198179	0.000837788	0.119804	no	NHLRC4
cg02427831	19	-0.0325178	0.00638493	4.36197e-07	0.000831911	0.206314	0.00086612	0.124721	no	SIGLEC8
cg00231361	3	-0.0342231	0.00672197	4.39807e-07	0.000835429	0.208022			yes
cg03479289	11	0.0334347	0.00658377	4.70441e-07	0.000890045	0.222511	0.000927674	0.134513	no	C11orf41
cg18460809	6	-0.0300391	0.00592557	4.91657e-07	0.000926478	0.232546	0.00096287	0.140579	no	BAG2
cg24627621	6	-0.0560656	0.0110725	5.06703e-07	0.0009504	0.239663	0.000982148	0.144881	no	C6orf132
cg09227119	20	-0.0351136	0.00693547	5.08371e-07	0.0009504	0.240451	0.000982148	0.145358	no	C20orf118
cg18337287	19	-0.0351681	0.00694814	5.12827e-07	0.000954957	0.242559	0.000984109	0.146632	no	ARID3A
cg21422475	12	-0.0274637	0.00543111	5.244e-07	0.000972677	0.248033	0.000999607	0.149941	no	SLC4A8;SLC4A8
cg04077085	4	-0.0204023	0.00403557	5.28328e-07	0.000976135	0.249891	0.00100043	0.151064	no	SLC2A9;SLC2A9
cg24028828	12	-0.0268853	0.00532393	5.43494e-07	0.00100025	0.257064	0.00102237	0.155401	no	CS
cg21895319	3	-0.028026	0.00555228	5.49191e-07	0.00100682	0.259758			yes	MED12L
cg19445588	12	0.0350645	0.00695607	5.68487e-07	0.00103817	0.268885	0.0010624	0.162547	no
cg21481321	5	-0.0195889	0.00388675	5.72253e-07	0.00104103	0.270667			yes
cg20315954	17	-0.0319591	0.00634283	5.75083e-07	0.00104217	0.272005			yes	PMP22;PMP22;PMP22
cg03101058	17	-0.0285754	0.00567223	5.77438e-07	0.00104244	0.273119			yes	CPSF4L
cg04107539	7	-0.0216027	0.00428985	5.83286e-07	0.00104841	0.275885	0.00108298	0.166779	no	TP53TG1
cg13619177	17	-0.0232045	0.00460689	5.8518e-07	0.00104841	0.276781			yes	COX10
cg00582671	1	-0.0481957	0.00957962	5.97388e-07	0.00106624	0.282555			yes	SAMD11
cg23933289	1	-0.0302115	0.00601036	6.1113e-07	0.00108273	0.289055			yes	FAM20B
cg00637085	5	-0.024679	0.00490973	6.11204e-07	0.00108273	0.28909			yes
cg20080878	8	-0.0294732	0.00586947	6.27314e-07	0.00110712	0.296709	0.00115721	0.179367	no
cg17374802	17	-0.0399043	0.00795027	6.34229e-07	0.00110836	0.29998			yes	EPX
cg03398461	5	-0.0309625	0.00616868	6.34275e-07	0.00110836	0.300002			yes	CYFIP2;CYFIP2
cg05875421	14	0.00661668	0.0013184	6.37114e-07	0.00110836	0.301345			yes	GPR68
cg04517263	9	0.00630513	0.00125641	6.3739e-07	0.00110836	0.301475	0.00116826	0.182248	no	TRAF1
cg23990334	8	-0.013202	0.00263102	6.4022e-07	0.00110921	0.302814			yes	TRAPPC9;TRAPPC9
cg05543520	3	-0.0212601	0.00423823	6.43845e-07	0.00111142	0.304528	0.00117073	0.184094	no	LRIG1
cg06967316	5	-0.0360705	0.00719375	6.50722e-07	0.0011146	0.307781	0.00117073	0.18606	no	IL13
cg24085426	12	-0.0201519	0.00401905	6.51023e-07	0.0011146	0.307924	0.00117073	0.186146	no
cg22110888	17	-0.0166498	0.00332085	6.5276e-07	0.0011146	0.308745			yes	CCDC57
cg04538585	12	-0.0326013	0.0065044	6.57335e-07	0.00111838	0.310909	0.00117469	0.187951	no	LGR5
cg01499988	9	-0.0302328	0.00603354	6.62937e-07	0.00112387	0.313559	0.00117735	0.189553	no	MSMP
cg08262464	7	-0.0107554	0.0021474	6.6931e-07	0.00112958	0.316573			yes	POR
cg08763102	4	-0.0305924	0.00610865	6.71082e-07	0.00112958	0.317411	0.00118446	0.191882	no	HTT
cg22250781	16	-0.078334	0.0156625	6.94032e-07	0.00116406	0.328266			yes	NHLRC4
cg18931760	11	-0.027317	0.00546404	7.01264e-07	0.00117204	0.331686	0.00123013	0.200512	no	EIF3M
cg16409452	14	-0.080412	0.0160984	7.16594e-07	0.00119344	0.338938	0.00124936	0.204895	no	EVL
cg13863638	6	-0.0204417	0.00409602	7.33086e-07	0.00121662	0.346738			yes	RREB1;RREB1;RREB1;RREB1
cg26787239	5	-0.027113	0.00544056	7.59313e-07	0.00125574	0.359143	0.00131582	0.21711	no	IL4;IL4
cg06009042	5	-0.0299897	0.00602174	7.71974e-07	0.00127224	0.365132	0.0013297	0.22073	no	ANXA6;ANXA6
cg18463686	7	0.0407822	0.00819102	7.77071e-07	0.00127619	0.367542	0.00133046	0.222187	no	CLEC5A;CLEC5A
cg27288091	16	-0.0228172	0.0045881	7.99864e-07	0.00130908	0.378323	0.00136134	0.228704	no	COX4I1
cg12192145	14	-0.030544	0.00615872	8.56436e-07	0.00139417	0.40508	0.00143927	0.24488	no	KIAA0831
cg24818699	13	-0.0189685	0.00382486	8.57755e-07	0.00139417	0.405705	0.00143927	0.245257	no	C13orf30
cg02741985	17	-0.0395415	0.00797456	8.60759e-07	0.00139426	0.407125	0.00143927	0.246116	no	CCDC57
cg04385523	3	-0.0203136	0.00409879	8.72215e-07	0.001408	0.412544	0.00144995	0.249392	no	C3orf23;C3orf23;C3orf23
cg13360526	1	-0.0188039	0.00379797	8.93249e-07	0.00143705	0.422493			yes	NVL;NVL
cg08462941	19	-0.0515289	0.0104112	9.00797e-07	0.00144428	0.426063	0.00148881	0.257564	no	PTPRS;PTPRS;PTPRS;PTPRS
cg10589840	1	-0.0317631	0.00642165	9.15498e-07	0.00146289	0.433016	0.00150441	0.261767	no	RERE;RERE
cg16628205	7	-0.0254216	0.0051412	9.22075e-07	0.00146844	0.436127	0.00150656	0.263648	no	TFR2
cg09705784	17	-0.0417882	0.00845662	9.37349e-07	0.00147707	0.443351	0.00150994	0.268015	no	DNAH17
cg19968199	12	-0.0195978	0.00396616	9.38389e-07	0.00147707	0.443843			yes	DYRK2;DYRK2
cg12419482	11	-0.0227127	0.00459661	9.38671e-07	0.00147707	0.443976	0.00150994	0.268393	no	P2RY2;P2RY2;P2RY2
cg26646867	5	0.0405817	0.00821357	9.39987e-07	0.00147707	0.444599	0.00150994	0.26877	no
cg11725101	1	-0.0197622	0.00400128	9.48661e-07	0.00148577	0.448702	0.00151536	0.27125	no	NBPF16;NBPF16
cg10670376	5	-0.0147465	0.00298824	9.68875e-07	0.00150589	0.458262			yes	ARHGAP26;ARHGAP26
cg12105691	3	-0.0229109	0.00464297	9.7035e-07	0.00150589	0.45896	0.00153401	0.277451	no	C3orf50
cg01916918	8	-0.0224946	0.00455868	9.71064e-07	0.00150589	0.459298	0.00153401	0.277655	no	CLU;CLU;CLU
cg15456821	11	-0.0270977	0.00549294	9.76643e-07	0.0015096	0.461937			yes	BEST1;BEST1
cg02183564	7	-0.0352709	0.00715216	9.84603e-07	0.00151694	0.465701	0.00154685	0.281526	no	CCDC146
cg07050712	17	-0.0257748	0.00523263	1.01328e-06	0.00154765	0.479265	0.00157626	0.289726	no	ZNF652;ZNF652
cg15382302	6	0.0456747	0.00927286	1.01398e-06	0.00154765	0.479596			yes	FAM50B
cg05904013	7	0.0149717	0.00303928	1.01435e-06	0.00154765	0.479772	0.00157626	0.290032	no	IRF5;IRF5;IRF5;IRF5;IRF5;IRF5;IRF5
cg25799589	4	-0.0276934	0.00563115	1.05371e-06	0.00160253	0.498388	0.00162857	0.301286	no	ZNF827
cg12227660	10	-0.0286451	0.00582799	1.06821e-06	0.00161938	0.505246			yes	MIR202
cg26774971	6	-0.0227352	0.00462858	1.08524e-06	0.00163994	0.513303			yes	TMEM181
cg14011077	9	-0.0238459	0.0048581	1.10407e-06	0.00166309	0.522209			yes
cg14321269	17	-0.0265202	0.00540445	1.11164e-06	0.00166917	0.525788			yes	XAF1;XAF1
cg17030628	1	-0.0220493	0.00449451	1.12116e-06	0.00167814	0.530293	0.00172351	0.320573	no	IL20
cg12160087	12	-0.0276246	0.00564893	1.20864e-06	0.00180337	0.571668	0.00184805	0.345586	no	CCDC64
cg11791710	10	-0.0250836	0.005135	1.24152e-06	0.0018466	0.58722	0.00188823	0.354987	no	DOCK1
cg02346442	3	-0.0401054	0.00821917	1.27553e-06	0.00189123	0.603303			yes
cg23727943	20	-0.0348042	0.00713498	1.28351e-06	0.00189712	0.607078	0.00194176	0.366992	no	GTSF1L;GTSF1L
cg04435807	10	-0.0228012	0.00467523	1.29004e-06	0.00190083	0.610167			yes	ANKRD22
cg02754936	16	0.0025238	0.000517572	1.2948e-06	0.00190193	0.612421	0.00194854	0.370222	no	FANCA;FANCA
cg19232164	11	-0.0139601	0.00286476	1.31609e-06	0.00192721	0.622487	0.00197019	0.376307	no	REXO2
cg17429587	12	-0.0185299	0.00380498	1.33714e-06	0.00195199	0.632445	0.00199128	0.382327	no	NCOR2;NCOR2
cg17971251	1	-0.0283293	0.00581966	1.34923e-06	0.00196358	0.638163			yes	SEC16B
cg00183468	3	-0.0417801	0.0085862	1.36222e-06	0.00197641	0.64431	0.00201813	0.389499	no
cg15491950	3	-0.0327837	0.00673918	1.37049e-06	0.00198232	0.648218			yes
cg11266582	15	-0.0216753	0.00446756	1.46029e-06	0.00210577	0.690692			yes	DAPK2
cg24224501	7	-0.0255878	0.00527772	1.48511e-06	0.00213506	0.702434	0.00218885	0.424637	no	LRRC17;FBXL13;LRRC17;FBXL13
cg04010582	17	-0.0179565	0.00370645	1.5163e-06	0.00217329	0.717186	0.00222336	0.433554	no	RAB11FIP4
cg09010699	3	0.0343656	0.00709742	1.53158e-06	0.00218856	0.724413	0.0022343	0.437923	no
cg00711896	16	-0.0270884	0.00559557	1.53904e-06	0.00219259	0.727941			yes	ZNF48
cg13534791	9	0.0206836	0.00427276	1.54438e-06	0.0021936	0.730468			yes	C9orf131;C9orf131;C9orf131;C9orf131
cg04305653	22	-0.0269008	0.00556211	1.57379e-06	0.00222867	0.744377			yes	TBC1D22A
cg02906503	17	-0.0351518	0.0072748	1.60825e-06	0.00227067	0.760674			yes	DNAH17
cg18500085	11	-0.0166418	0.00344593	1.62937e-06	0.00229316	0.770666			yes	SLC35C1;SLC35C1;SLC35C1
cg14230719	9	0.0119584	0.00247613	1.63387e-06	0.00229316	0.772796	0.00237143	0.467172	no
cg04365699	3	-0.0242191	0.00501672	1.64261e-06	0.00229861	0.776931	0.00237208	0.469671	no
cg07765167	17	-0.0261675	0.0054311	1.72349e-06	0.00240467	0.815182	0.00247636	0.492795	no	MRPL45
cg02228403	3	-0.0271749	0.00564311	1.74309e-06	0.00242487	0.824455			yes	ATG7;ATG7;ATG7
cg22945457	1	-0.0242612	0.0050405	1.76262e-06	0.00244119	0.833692			yes	LBR;LBR
cg07148145	7	-0.0317799	0.00660303	1.76515e-06	0.00244119	0.834887			yes	CYP3A43;CYP3A43;CYP3A43
cg00483217	2	0.0376822	0.00783603	1.80055e-06	0.00247979	0.85163	0.00256956	0.514828	no	EFR3B
cg26860613	12	-0.0398761	0.00829277	1.80355e-06	0.00247979	0.853049			yes	IFFO1;IFFO1
cg25843927	2	-0.0298972	0.00621917	1.81451e-06	0.00248155	0.858235	0.00256956	0.518821	no	AGPS
cg09696385	7	-0.0220914	0.00459553	1.81532e-06	0.00248155	0.858615	0.00256956	0.519051	no	SND1
cg03453890	8	-0.0261792	0.00544729	1.82686e-06	0.00249013	0.864074	0.00257316	0.522351	no	SLC39A4
cg17054691	17	-0.023505	0.00489326	1.84753e-06	0.00251107	0.873851			yes	P4HB
cg20263733	3	-0.0215636	0.00448938	1.85364e-06	0.00251215	0.876741	0.00259808	0.530009	no	ATP2C1;ATP2C1;ATP2C1;ATP2C1
cg22805603	2	0.0364828	0.00760118	1.88308e-06	0.00252957	0.890667			yes	NLRC4;NLRC4
cg13633625	9	0.034874	0.00726636	1.88534e-06	0.00252957	0.891734	0.0026099	0.539073	no
cg02138358	17	0.0106893	0.00222734	1.88934e-06	0.00252957	0.893626	0.0026099	0.540216	no	MPO
cg20866785	4	-0.0250758	0.00522534	1.88979e-06	0.00252957	0.893838	0.0026099	0.540344	no	ARHGAP10
cg24376793	1	-0.0236093	0.00492013	1.89488e-06	0.00252957	0.896248			yes	PPP1R12B;PPP1R12B;PPP1R12B;PPP1R12B
cg02245534	17	-0.0553337	0.0115328	1.89858e-06	0.00252957	0.897999	0.0026099	0.54286	no	METRNL
cg26694290	15	-0.0258727	0.00539689	1.93598e-06	0.00257215	0.915686			yes	CHD2;CHD2
cg10298992	16	-0.02141	0.00446697	1.94516e-06	0.00257711	0.920029			yes	ZNRF1
cg09554099	19	-0.0277722	0.00579675	1.96561e-06	0.00259693	0.9297	0.00268911	0.562024	no	GLTSCR1
cg26136776	19	-0.0326231	0.00681561	2.00669e-06	0.00264382	0.949132	0.00273224	0.573771	no	KLF1
cg06154903	11	-0.03143	0.00657069	2.0377e-06	0.00267721	0.963797			yes	EHD1
cg07410597	3	-0.0242195	0.00506535	2.05827e-06	0.00269676	0.973529	0.00278919	0.588519	no	SLC25A26;SLC25A26;SLC25A26
cg07159094	2	-0.0267567	0.00560206	2.10981e-06	0.00275665	0.997909			yes
cg15840949	15	-0.0208755	0.00437194	2.12479e-06	0.00276857	1	0.00286575	0.607539	no	IGF1R
cg26102082	17	-0.0236216	0.00494781	2.13106e-06	0.00276912	1			yes	NGFR
cg16396488	12	-0.031272	0.00655358	2.15548e-06	0.00279317	1	0.00289349	0.616314	no	PLA2G1B
cg11970252	13	-0.026578	0.00557086	2.16609e-06	0.00279925	1			yes	KIAA0564
cg25643253	7	-0.0381502	0.00799921	2.18211e-06	0.00281227	1	0.00291555	0.623928	no	VKORC1L1
cg24343524	1	-0.031036	0.00650918	2.19458e-06	0.00282065	1			yes	ZC3H11A
cg13576859	9	-0.0366153	0.00768066	2.20326e-06	0.00282413	1			yes	FBP1;FBP1
cg24009118	11	-0.0473806	0.00994247	2.22179e-06	0.00284019	1	0.00295476	0.635273	no	DKFZp761E198
cg03329755	6	-0.0261461	0.00548749	2.23293e-06	0.00284028	1	0.00295582	0.638458	no	RPS6KA2
cg11608958	2	0.0269783	0.00566254	2.23387e-06	0.00284028	1			yes
cg06333800	7	0.0167262	0.00351122	2.24364e-06	0.00284506	1	0.00295633	0.641523	no	PRKAG2;PRKAG2
cg06780777	8	-0.0262098	0.00550461	2.26559e-06	0.0028652	1	0.00297155	0.647797	no
cg17940256	2	-0.026112	0.00548557	2.28124e-06	0.0028773	1	0.00297841	0.652272	no
cg24103799	2	-0.019489	0.00409648	2.3089e-06	0.00290445	1	0.00299558	0.660183	no	FAM49A
cg09929187	12	-0.0289062	0.00607667	2.31534e-06	0.00290483	1	0.00299558	0.662024	no
cg04692506	11	-0.0251887	0.00529844	2.34896e-06	0.00293921	1	0.00302538	0.671635	no	SPI1;SPI1
cg16643422	8	-0.0165055	0.00347619	2.41506e-06	0.00301394	1	0.00309657	0.690535	no	DLC1
cg09596645	3	-0.0278404	0.00587281	2.50521e-06	0.00311823	1			yes
cg00169184	12	-0.0318444	0.00672208	2.54485e-06	0.00315924	1	0.00324842	0.727645	no	NCOR2;NCOR2
cg15457217	2	0.0319792	0.00675652	2.59669e-06	0.00321105	1	0.00329986	0.742469	no	WDFY1
cg21067750	15	-0.0239208	0.00505416	2.60016e-06	0.00321105	1			yes	PHGR1
cg06151744	17	-0.0119494	0.00252556	2.61948e-06	0.00322649	1			yes	P2RX5;P2RX5;P2RX5
cg04321303	7	-0.033565	0.00709681	2.64059e-06	0.00324405	1			yes
cg16323330	17	-0.0273805	0.0057972	2.72469e-06	0.00333869	1	0.00344721	0.779069	no	MSI2;MSI2
cg15154628	7	-0.0324241	0.00687513	2.81792e-06	0.00344401	1			yes	CCDC146
cg09332506	1	-0.0192757	0.00409002	2.86357e-06	0.00349078	1			yes	COPA;COPA
cg27141474	2	0.044651	0.00947811	2.88687e-06	0.00351014	1	0.0036363	0.825441	no	C2orf58
cg24039962	1	-0.0222964	0.00473595	2.9295e-06	0.00355279	1			yes	C1orf9;C1orf9
cg19726536	5	-0.0164271	0.00348967	2.93839e-06	0.00355279	1			yes	MIR1229;MGAT4B;MGAT4B
cg05268769	14	-0.0082916	0.00176159	2.94448e-06	0.00355279	1	0.0036926	0.841913	no
cg01998785	16	-0.0503926	0.0107154	3.00131e-06	0.00361214	1			yes	LPCAT2
cg26921611	8	-0.0240801	0.00512372	3.0459e-06	0.0036565	1			yes	EIF4EBP1
cg17389988	7	0.019464	0.00414297	3.07699e-06	0.00368172	1			yes	C7orf10
cg00068153	1	-0.023879	0.0050836	3.08248e-06	0.00368172	1	0.00384878	0.88137	no	CACNA1S
cg04266202	17	0.0428581	0.00913253	3.14669e-06	0.00374895	1			yes	MPO
cg05397010	15	-0.0163581	0.00348665	3.16621e-06	0.00375822	1			yes	PLA2G4F;PLA2G4F
cg20626045	10	-0.0165244	0.0035222	3.17036e-06	0.00375822	1			yes	RASSF4
cg18330338	5	-0.0287913	0.00614141	3.22016e-06	0.00380771	1			yes	SEMA5A
cg19273694	2	-0.0205895	0.00439315	3.24297e-06	0.00382355	1			yes	MFSD2B
cg20686403	22	0.0265793	0.00567185	3.24972e-06	0.00382355	1			yes
cg10652637	5	-0.0228372	0.00487673	3.30115e-06	0.00387442	1	0.00410388	0.943894	no
cg05681076	5	0.00318401	0.000680034	3.31295e-06	0.00387865	1			yes
cg06263939	11	-0.0171055	0.0036551	3.34887e-06	0.00391102	1	0.0041452	0.95754	no	CHID1
cg19861623	14	-0.0288106	0.00616298	3.4301e-06	0.00399601	1			yes	TTC7B
cg14678084	7	-0.0132752	0.00284125	3.47366e-06	0.00401406	1	0.00426289	0.993221	no	SND1
cg25305879	2	0.0333715	0.0071427	3.47378e-06	0.00401406	1	0.00426289	0.993253	no
cg03734026	22	-0.0552321	0.0118221	3.4769e-06	0.00401406	1			yes
cg16125725	15	0.0383249	0.00820401	3.48404e-06	0.00401406	1			yes
cg12299361	1	0.0336573	0.00720509	3.48802e-06	0.00401406	1			yes
cg26572165	1	0.00304491	0.000652015	3.5092e-06	0.00402184	1	0.00427286	1	no	CD244;CD244;CD244
cg23975840	12	0.0423498	0.00906884	3.51179e-06	0.00402184	1	0.00427286	1	no
cg16205375	6	-0.0210241	0.0045044	3.55312e-06	0.00405934	1			yes	TAPBP;TAPBP;TAPBP
cg08268892	6	-0.0281927	0.00604332	3.59106e-06	0.00409281	1	0.0043508	1	no	ARID1B;ARID1B;ARID1B
cg03758697	15	-0.0368091	0.00789414	3.62991e-06	0.00412713	1	0.00436969	1	no	FAM174B
cg17519037	17	-0.0246222	0.00528087	3.63906e-06	0.00412761	1	0.00436969	1	no	MRPL45
cg15215978	6	-0.0241098	0.00517179	3.6525e-06	0.00413034	1	0.00436969	1	no	RPS6KA2
cg21643265	12	-0.0212102	0.00455031	3.65892e-06	0.00413034	1			yes	COQ5
cg24677302	14	-0.0281053	0.00603247	3.69643e-06	0.00416274	1	0.00440382	1	no	JDP2;JDP2;JDP2;JDP2
cg09644952	3	-0.0300727	0.00645936	3.75493e-06	0.00421858	1	0.00445495	1	no	CD86;CD86
cg12074090	8	-0.0297951	0.00640123	3.77497e-06	0.00423105	1	0.00446023	1	no	ANGPT2;ANGPT2;ANGPT2;MCPH1
cg00793181	12	-0.0286369	0.00615319	3.7849e-06	0.00423214	1			yes	KRT72;KRT72;KRT72
cg12614529	4	-0.0297898	0.00640218	3.80148e-06	0.00424066	1			yes	MND1
cg23072086	1	0.0034359	0.000738718	3.83884e-06	0.00427226	1	0.00451702	1	no	ECE1;ECE1;ECE1;ECE1
cg10887937	12	-0.0533041	0.0114643	3.86507e-06	0.00428979	1	0.0045197	1	no	ALDH2
cg09470754	19	0.0213707	0.0045957	3.87273e-06	0.00428979	1	0.0045197	1	no	TMEM150B
cg25879360	4	-0.0224047	0.00482001	3.89036e-06	0.00429924	1			yes	FAT4
cg10704177	1	-0.0472102	0.0101599	3.91793e-06	0.00431962	1			yes	INADL
cg08939394	1	0.0227825	0.00490337	3.93512e-06	0.00432848	1			yes
cg14511866	2	-0.0205579	0.0044267	3.96692e-06	0.00435334	1	0.00460626	1	no	MAP4K4;MAP4K4;MAP4K4
cg22957691	2	0.0354849	0.00764199	3.97912e-06	0.00435662	1	0.00460626	1	no	FEZ2;FEZ2
cg20472746	13	0.00643645	0.00138883	4.15777e-06	0.0045417	1	0.00479365	1	no	C13orf15
cg01970336	1	-0.031164	0.00673541	4.30373e-06	0.00469031	1	0.00494201	1	no	EPS15
cg14436861	11	-0.0216307	0.00467666	4.33911e-06	0.004718	1	0.00496271	1	no	WEE1;WEE1
cg06647928	5	-0.0288691	0.00625057	4.47172e-06	0.00485104	1	0.00509401	1	no
cg02994326	7	0.00254708	0.000551938	4.55443e-06	0.00492946	1	0.00516763	1	no	SMURF1;SMURF1
cg02052460	8	-0.0181309	0.00392952	4.56952e-06	0.0049345	1			yes	MTFR1;MTFR1;MTFR1
cg07102397	14	0.0334407	0.00724928	4.59213e-06	0.00493698	1	0.00517927	1	no	FOXN3;FOXN3
cg01770400	1	-0.0193115	0.00418668	4.60091e-06	0.00493698	1	0.00517927	1	no	SERPINC1;SERPINC1
cg12570429	17	0.0164695	0.00357063	4.60314e-06	0.00493698	1			yes	LPO;LPO;LPO
cg25135457	17	-0.0212916	0.00461659	4.61444e-06	0.00493734	1			yes	COASY;COASY;COASY;COASY;COASY
cg18278943	3	-0.018628	0.00403946	4.62434e-06	0.00493734	1			yes
cg05524458	5	-0.0323984	0.0070273	4.64871e-06	0.00494378	1	0.00518955	1	no	ANKRD33B
cg11900210	18	0.0299827	0.00650365	4.66021e-06	0.00494378	1	0.00518955	1	no	BRUNOL4;BRUNOL4;BRUNOL4;BRUNOL4
cg07625783	1	0.0341536	0.00740933	4.66674e-06	0.00494378	1	0.00518955	1	no	SLAMF8;SLAMF8
cg23177822	11	-0.0165178	0.00358358	4.6732e-06	0.00494378	1			yes	RNF141
cg07800658	13	-0.0302356	0.00656039	4.68264e-06	0.00494378	1	0.00518955	1	no	RAB20
cg08399444	12	0.0398267	0.00864964	4.77971e-06	0.00503502	1			yes	GSG1;GSG1;GSG1;GSG1;GSG1;GSG1
cg04180953	18	-0.0271535	0.00590265	4.87468e-06	0.00512366	1	0.00538152	1	no	DSC1;DSC1
cg09191776	6	-0.0198627	0.00431831	4.89658e-06	0.00513401	1			yes
cg14458002	6	-0.0195728	0.00425595	4.90624e-06	0.00513401	1			yes	RUNX2;RUNX2;RUNX2
cg13222915	1	0.0297911	0.00648677	5.05342e-06	0.00527635	1	0.00555738	1	no
cg09241885	20	-0.0296825	0.00646447	5.07558e-06	0.00528781	1			yes	C20orf118
cg18022554	15	0.018653	0.0040636	5.10788e-06	0.00530977	1			yes	HCN4
cg08036492	17	0.0364696	0.00794748	5.14168e-06	0.00533319	1			yes	COX10
cg13092575	17	-0.0264425	0.00576499	5.19215e-06	0.00537375	1	0.00567982	1	no
cg16488580	5	-0.0252293	0.00550107	5.20448e-06	0.00537475	1	0.00567982	1	no
cg16985652	1	-0.0301891	0.00658718	5.28332e-06	0.0054353	1	0.00574393	1	no	NR0B2
cg05027554	16	0.00943841	0.00205939	5.28609e-06	0.0054353	1			yes	RAB40C
cg16853770	12	-0.0335297	0.00731755	5.30669e-06	0.00544464	1	0.00574748	1	no	VPS37B
cg23229770	2	0.0367637	0.00802594	5.3427e-06	0.00546972	1			yes
cg13568415	7	-0.0259209	0.00566127	5.39223e-06	0.0055054	1			yes	LFNG;LFNG;LFNG;LFNG
cg03945895	1	-0.0126891	0.00277223	5.43522e-06	0.0055054	1	0.0058419	1	no	PRDM2;PRDM2;PRDM2;PRDM2
cg01019262	1	-0.0295369	0.00645346	5.43575e-06	0.0055054	1			yes
cg13550410	1	-0.0300763	0.00657172	5.44284e-06	0.0055054	1	0.0058419	1	no	KIAA0319L
cg24188163	8	-0.0292495	0.00639173	5.45516e-06	0.0055054	1	0.0058419	1	no	IDO1
cg13928909	9	-0.0201118	0.00439483	5.45648e-06	0.0055054	1			yes
cg04609499	6	-0.0187189	0.00409068	5.45903e-06	0.0055054	1			yes
cg13233042	11	-0.0235009	0.00513947	5.54944e-06	0.00558468	1	0.0059207	1	no	ATL3
cg24646951	15	-0.019958	0.00436583	5.57742e-06	0.00560091	1	0.00592842	1	no
cg19756430	1	0.00695282	0.00152143	5.61802e-06	0.00562974	1	0.00594947	1	no
cg23516680	10	-0.0262744	0.00575217	5.67284e-06	0.00567265	1			yes	NOLC1
cg22373686	1	-0.0195395	0.00427831	5.69007e-06	0.00567788	1			yes
cg04708830	10	-0.0238717	0.00522926	5.74591e-06	0.00572152	1			yes	INPP5A
cg10708898	1	-0.0385405	0.00844588	5.79308e-06	0.00575638	1			yes
cg06814191	11	-0.0155595	0.00341074	5.83061e-06	0.00578152	1	0.00615181	1	no
cg15617814	11	-0.00380569	0.00083452	5.88839e-06	0.0058266	1			yes	NTM;NTM;NTM;NTM
cg17304025	7	-0.0245282	0.00538129	5.93416e-06	0.00585963	1			yes	OR6B1
cg13209388	1	-0.0458736	0.0100686	5.98876e-06	0.00588932	1	0.00629544	1	no	ACOT7;ACOT7;ACOT7;ACOT7
cg12664173	10	-0.0198251	0.00435123	5.98913e-06	0.00588932	1			yes	PFKFB3
cg04045544	16	-0.0272826	0.00598932	6.0132e-06	0.00590072	1	0.00629798	1	no
cg04428662	4	0.0129914	0.00285522	6.17671e-06	0.00604863	1			yes	MFSD10;MFSD10
cg07819010	11	-0.0408242	0.00897909	6.25854e-06	0.0061161	1			yes
cg17436506	12	-0.0181101	0.00398358	6.27202e-06	0.00611663	1	0.00652885	1	no	ARL6IP4;ARL6IP4;OGFOD2;ARL6IP4;ARL6IP4
cg09565310	5	-0.0260739	0.0057361	6.29081e-06	0.00612075	1	0.00652885	1	no	MCC;MCC
cg03693099	9	-0.0251007	0.0055226	6.30213e-06	0.00612075	1	0.00652885	1	no	CEL
cg04895895	1	-0.028176	0.00620161	6.35553e-06	0.00615387	1			yes	C1orf198
cg23642826	1	-0.032225	0.00709311	6.36225e-06	0.00615387	1			yes	ZBTB48
cg26272088	15	-0.028515	0.0062829	6.50289e-06	0.00627706	1	0.0067125	1	no	IGF1R
cg16204717	12	-0.031169	0.00686894	6.5221e-06	0.00628279	1			yes
cg25058398	2	-0.0134572	0.00296644	6.55994e-06	0.00630639	1			yes	FAM126B
cg21627181	6	-0.0223326	0.00492425	6.59973e-06	0.00633177	1			yes	SLC17A4
cg00852924	1	0.0250683	0.00552941	6.65705e-06	0.00637384	1			yes	TOR3A
cg27449258	21	-0.0503239	0.0111026	6.67575e-06	0.00637509	1	0.00685134	1	no	ADARB1;ADARB1;ADARB1;ADARB1;ADARB1;ADARB1;ADARB1;C21orf122
cg08636620	7	-0.00949487	0.00209478	6.68531e-06	0.00637509	1	0.00685134	1	no	LRRC17;FBXL13;FBXL13;LRRC17
cg02999224	14	0.0369458	0.00815402	6.72639e-06	0.00638931	1	0.00685899	1	no	SLC7A7;SLC7A7;SLC7A7;SLC7A7
cg24361586	17	0.0297097	0.00655763	6.74012e-06	0.00638931	1			yes
cg11949606	21	-0.0178109	0.00393128	6.74075e-06	0.00638931	1	0.00685899	1	no	SYNJ1;SYNJ1;SYNJ1;SYNJ1
cg03512256	6	-0.0244457	0.0053982	6.81214e-06	0.00644407	1	0.00690706	1	no	RPS6KA2
cg06715330	17	-0.020013	0.0044227	6.91353e-06	0.00652693	1			yes	CCDC57
cg06665913	11	-0.0261082	0.00577031	6.93126e-06	0.00653063	1			yes	ZBTB16;ZBTB16
cg13963033	5	-0.0319718	0.00707759	7.1642e-06	0.00673669	1			yes	MARCH3
cg03776082	2	-0.0305906	0.00677672	7.27354e-06	0.00682593	1	0.00734882	1	no
cg15312943	11	0.038467	0.00852501	7.33383e-06	0.00686888	1			yes	SERGEF
cg00381391	3	-0.0218771	0.00485041	7.4027e-06	0.00691968	1			yes
cg21261709	7	-0.031112	0.00690013	7.44794e-06	0.00693821	1			yes	SRPK2;SRPK2
cg01989203	6	-0.0233567	0.00518023	7.45186e-06	0.00693821	1	0.00750248	1	no	RHAG
cg02390624	11	0.0433251	0.00961079	7.48242e-06	0.00695298	1	0.00750681	1	no	SYTL2;SYTL2;SYTL2
cg20189937	14	-0.0250035	0.00555042	7.59333e-06	0.0070422	1			yes	ATP5S;ATP5S;L2HGDH;ATP5S
cg11125805	5	0.0405079	0.0089995	7.71892e-06	0.00714466	1			yes	SLC36A3;SLC36A3
cg09099177	15	0.0224332	0.00498603	7.78742e-06	0.007194	1	0.00778549	1	no	CLN6;CALML4;CALML4
cg03319070	12	-0.0173572	0.00386012	7.88313e-06	0.00726822	1			yes	SCARB1;SCARB1
cg20423409	6	-0.0191996	0.0042734	8.01912e-06	0.00737921	1	0.00798919	1	no
cg09583374	12	0.0275947	0.00614654	8.14892e-06	0.00747039	1			yes	ITGA5
cg02324789	14	-0.0260617	0.00580526	8.14979e-06	0.00747039	1	0.00809118	1	no	NIN;NIN;NIN;NIN
cg13968233	1	-0.0138605	0.00308782	8.17912e-06	0.00748277	1	0.00809221	1	no	DENND1B;DENND1B
cg04036920	11	0.0369624	0.0082395	8.27345e-06	0.00753678	1			yes	C11orf41
cg18972349	1	-0.0198795	0.00443164	8.28181e-06	0.00753678	1	0.00813536	1	no
cg25463863	3	-0.0156494	0.00348802	8.28595e-06	0.00753678	1	0.00813536	1	no
cg18550847	14	-0.095034	0.0211893	8.3113e-06	0.00754532	1	0.00813536	1	no	EVL
cg18666454	7	-0.0573621	0.0127911	8.33654e-06	0.00755374	1	0.00813536	1	no	KCNH2;KCNH2;KCNH2
cg01009486	16	-0.0199583	0.00445304	8.43036e-06	0.00762414	1	0.00819893	1	no	SULT1A1
cg18891604	6	-0.022132	0.00493987	8.49393e-06	0.00766136	1	0.00823275	1	no
cg17378535	17	-0.0145332	0.00324403	8.50392e-06	0.00766136	1			yes
cg03995434	7	-0.0213399	0.004768	8.67441e-06	0.00780011	1			yes	KIAA1147
cg20290167	17	-0.055733	0.0124616	8.8057e-06	0.00790314	1	0.0085061	1	no	METRNL
cg11460110	6	0.0167985	0.0037585	8.933e-06	0.00800221	1			yes	PRR3;PRR3
cg00366037	10	-0.0185954	0.00416108	8.95e-06	0.00800228	1			yes	MYST4
cg11192191	11	-0.0266605	0.00596656	8.97091e-06	0.00800585	1	0.00862897	1	no
cg03437605	8	-0.0251854	0.00563704	8.99326e-06	0.00801067	1	0.00862897	1	no	RHOBTB2
cg06043908	8	-0.0358495	0.00802556	9.02737e-06	0.00801185	1			yes
cg09082617	20	-0.0356884	0.00798948	9.02846e-06	0.00801185	1			yes	MIR645
cg17540765	17	-0.017732	0.00397537	9.29637e-06	0.00822253	1	0.00885508	1	no	RECQL5;LOC643008;LOC643008
cg07639982	10	-0.0246471	0.00552616	9.31343e-06	0.00822253	1			yes	CAMK1D;CAMK1D
cg11463170	2	-0.0107055	0.00240044	9.32513e-06	0.00822253	1	0.00885508	1	no	C2orf44;C2orf44
cg06235438	16	0.0244191	0.00547587	9.34547e-06	0.00822253	1	0.00885508	1	no	ITGAL;ITGAL
cg20157095	11	-0.0144128	0.00323216	9.35279e-06	0.00822253	1	0.00885508	1	no	ALDH3B1;ALDH3B1;ALDH3B1
cg05942111	12	-0.0270872	0.00607779	9.45571e-06	0.00829758	1	0.00892297	1	no	RASSF3
cg23498922	20	-0.027652	0.00620591	9.50298e-06	0.00831973	1	0.00893808	1	no	STAU1;STAU1;STAU1;STAU1;STAU1
cg08901339	10	-0.0284949	0.00639566	9.51613e-06	0.00831973	1			yes	BLNK;BLNK;BLNK;BLNK
cg00638845	6	-0.0267384	0.00600386	9.59623e-06	0.00837429	1	0.0089962	1	no
cg27040525	19	-0.0273188	0.00613773	9.70824e-06	0.00845619	1	0.00905831	1	no	SIGLEC8
cg14709239	2	0.0387363	0.00870355	9.72584e-06	0.00845619	1	0.00905831	1	no
cg06648780	3	-0.0221293	0.00497408	9.80162e-06	0.00850644	1	0.00909925	1	no	ALCAM
cg19393755	17	-0.0346974	0.00780205	9.875e-06	0.00855443	1	0.0091377	1	no	CPSF4L
cg14983540	5	-0.0240687	0.0054168	1.00517e-05	0.00868573	1	0.00927116	1	no	SERINC5
cg09261794	6	-0.0315186	0.00709384	1.00633e-05	0.00868573	1			yes	COL11A2;COL11A2;COL11A2
cg15835339	10	0.0355174	0.00800148	1.02573e-05	0.00883707	1			yes	SFTA1P
cg01649647	20	-0.0240487	0.00541862	1.02891e-05	0.00884832	1	0.00945964	1	no	MYL9;MYL9
cg22460173	19	-0.0345428	0.00778492	1.03371e-05	0.00886275	1			yes
cg01844514	7	-0.0496478	0.0111895	1.03433e-05	0.00886275	1			yes	ZNF862
cg16745930	10	-0.0166554	0.00375519	1.04253e-05	0.00891681	1	0.00955414	1	no	HPSE2;HPSE2;HPSE2;HPSE2
cg20503329	9	-0.0151239	0.00341043	1.04797e-05	0.0089472	1			yes	COL15A1
cg06768361	12	-0.0131072	0.00295911	1.07255e-05	0.00912909	1			yes	TESC;TESC;TESC
cg11563127	12	-0.0296327	0.00669072	1.07314e-05	0.00912909	1			yes	C12orf76
cg10866623	17	-0.0286121	0.00646698	1.09546e-05	0.00930227	1	0.0100072	1	no	TTLL6
cg21931263	5	-0.0281107	0.00635513	1.10072e-05	0.00933017	1	0.0100232	1	no
cg05296619	13	0.00917282	0.00207488	1.11368e-05	0.00942315	1	0.010109	1	no	RASA3
cg02974085	1	-0.0314205	0.00710953	1.11974e-05	0.00945748	1	0.0101318	1	no
cg06266582	11	-0.0200354	0.00453543	1.1303e-05	0.00952965	1			yes	C11orf2
cg18368116	14	-0.0187105	0.00423572	1.13279e-05	0.00953363	1			yes
cg26033504	1	-0.0256209	0.00580159	1.13661e-05	0.00954881	1	0.01025	1	no	CSRP1;CSRP1
cg16263722	1	-0.0315517	0.00714625	1.14196e-05	0.00957314	1	0.01025	1	no	MECR;MECR
cg07177867	15	-0.034751	0.00787124	1.14355e-05	0.00957314	1	0.01025	1	no	LYSMD2;LYSMD2
cg00156403	1	-0.0257153	0.00582528	1.14566e-05	0.00957386	1			yes	FLVCR1
cg26235490	17	-0.0297896	0.00674933	1.14937e-05	0.00958788	1	0.0102699	1	no	ABR;ABR
cg18783781	1	-0.0476494	0.0108045	1.16811e-05	0.00972706	1	0.0104049	1	no	SLC25A33
cg01441387	1	0.00418408	0.000949831	1.19641e-05	0.00994519	1			yes	NTRK1;NTRK1;NTRK1
cg26873132	11	-0.0200175	0.00454591	1.20463e-05	0.00999599	1			yes	DENND5A
cg18575532	17	-0.00623176	0.00141538	1.20823e-05	0.0100083	1			yes	PPP1R1B;PPP1R1B
cg23090159	7	-0.0331002	0.00752059	1.21571e-05	0.0100527	1	0.0107953	1	no	VKORC1L1
cg01039876	15	0.0210779	0.00479368	1.24266e-05	0.0102413	1			yes	TGM5;TGM5
cg15146567	3	-0.0339092	0.00771352	1.24468e-05	0.0102413	1	0.0109872	1	no	ZNF662;ZNF662
cg04561005	17	-0.0236113	0.00537103	1.24502e-05	0.0102413	1	0.0109872	1	no	KSR1
cg10159529	3	-0.0302832	0.00689027	1.25015e-05	0.010262	1	0.0109986	1	no	IL5RA;IL5RA;IL5RA;IL5RA;IL5RA;IL5RA
cg26964704	12	-0.0214014	0.00486975	1.25188e-05	0.010262	1			yes	AACS
cg12407685	6	-0.0204102	0.0046459	1.26091e-05	0.0103181	1			yes	RREB1;RREB1;RREB1;RREB1
cg27190014	8	-0.0318634	0.00725503	1.26805e-05	0.0103429	1	0.0111219	1	no	MIR1205;PVT1
cg23987137	5	-0.0256951	0.00585061	1.26831e-05	0.0103429	1			yes	PDE4D;PDE4D;PDE4D
cg07216516	7	-0.0150067	0.00341971	1.2891e-05	0.0104944	1			yes	OR6B1
cg06355720	1	0.0365609	0.00833981	1.31468e-05	0.0106843	1			yes	S100A9
cg09529165	17	0.0203114	0.00463407	1.31943e-05	0.0107044	1	0.0115371	1	no
cg11792874	14	0.0132276	0.00301951	1.33626e-05	0.0108047	1	0.0116486	1	no
cg11740027	22	-0.0193155	0.00440967	1.33636e-05	0.0108047	1			yes	SELO
cg24401737	2	-0.00458854	0.00104852	1.36126e-05	0.0109672	1	0.0118133	1	no	CASP10;CASP10;CASP10
cg07562835	17	-0.0174707	0.00399229	1.36134e-05	0.0109672	1			yes	ITGB4;ITGB4;ITGB4
cg06866208	16	-0.0206166	0.00471157	1.36341e-05	0.0109672	1	0.0118133	1	no
cg17910470	17	-0.0301051	0.00688142	1.36959e-05	0.0109901	1	0.011831	1	no	USP36
cg13680844	3	-0.00629218	0.00143827	1.3709e-05	0.0109901	1			yes	TLR9
cg02678305	6	0.0169263	0.00387197	1.38983e-05	0.011123	1			yes	HLA-E
cg19005485	3	0.0427388	0.00978106	1.40186e-05	0.0112003	1			yes	BDH1;BDH1;BDH1
cg03761216	1	-0.0232224	0.00531912	1.4259e-05	0.0113721	1			yes	EPS15
cg23575099	14	-0.0185225	0.00424292	1.42817e-05	0.0113721	1			yes	LGALS3;LGALS3
cg21239001	5	0.0355529	0.00814833	1.44211e-05	0.0114638	1			yes	TNFAIP8
cg07633835	10	-0.0262162	0.00601145	1.45655e-05	0.0115524	1	0.0125203	1	no	FBXO18;FBXO18
cg00986610	16	-0.0234592	0.00537964	1.45814e-05	0.0115524	1	0.0125203	1	no
cg20876852	7	-0.0375155	0.00860933	1.47936e-05	0.0117009	1	0.0126643	1	no	MEST;MIR335;MEST;MEST
cg26358659	3	-0.011425	0.0026222	1.48378e-05	0.0117163	1	0.0126643	1	no	FHIT;FHIT
cg01614759	10	-0.0344896	0.00791628	1.48829e-05	0.0117323	1			yes	C10orf25;ZNF22
cg16576811	18	-0.0335256	0.0076995	1.50097e-05	0.0118126	1			yes	NEDD4L;NEDD4L;NEDD4L;NEDD4L;NEDD4L;NEDD4L;NEDD4L;NEDD4L;NEDD4L
cg01498468	16	-0.00812513	0.00186651	1.50888e-05	0.0118468	1	0.012801	1	no
cg04219523	10	-0.0149902	0.00344375	1.51033e-05	0.0118468	1	0.012801	1	no	SLIT1
cg01586609	11	0.0464379	0.0106694	1.51323e-05	0.0118499	1	0.012801	1	no	HTR3A;HTR3A;HTR3A
cg09423651	3	-0.0193319	0.00444282	1.52175e-05	0.0118857	1			yes	NCK1
cg00093688	9	-0.0276618	0.00635747	1.52283e-05	0.0118857	1	0.0128442	1	no	NDOR1;NDOR1;NDOR1;NDOR1
cg06439889	6	-0.0203276	0.0046779	1.56102e-05	0.0121638	1			yes
cg24709285	4	-0.0381289	0.00877694	1.57076e-05	0.0122195	1			yes	TADA2B
cg17430228	11	-0.0215169	0.00495806	1.60232e-05	0.0124445	1			yes
cg15489693	4	-0.0284515	0.00655874	1.61409e-05	0.0125154	1			yes	CLNK
cg02109507	17	-0.0242246	0.00558795	1.63428e-05	0.0126508	1			yes	TRIM16
cg00476608	12	0.0483334	0.0111501	1.6369e-05	0.0126508	1			yes	ATN1;ATN1
cg06758539	5	0.0317455	0.00732492	1.64334e-05	0.012677	1	0.01382	1	no	IQGAP2
cg06867089	2	0.0313424	0.00723242	1.64565e-05	0.012677	1			yes
cg15107869	3	-0.0253104	0.00584294	1.66166e-05	0.0127795	1			yes	SSR3
cg22608646	17	-0.0161343	0.00372656	1.67618e-05	0.0128703	1	0.0140548	1	no	DNAH17
cg10330847	3	-0.0143579	0.00331681	1.68127e-05	0.0128884	1	0.0140562	1	no
cg08799394	10	-0.0493682	0.011412	1.70219e-05	0.0130276	1	0.0141896	1	no	PDLIM1
cg11202380	1	-0.0186221	0.00430599	1.712e-05	0.0130682	1			yes	AK2
cg25823314	6	-0.0249592	0.00577142	1.71302e-05	0.0130682	1			yes	TAP2;TAP2
cg19991780	3	0.0283494	0.00655716	1.72167e-05	0.013113	1			yes	RAB7A
cg22309568	19	0.0140822	0.00325786	1.72938e-05	0.0131506	1			yes	PLEKHF1
cg07917644	15	-0.0333955	0.00772878	1.74077e-05	0.013216	1	0.0144691	1	no	CHSY1
cg09411597	10	-0.0327511	0.00758308	1.75602e-05	0.0132739	1	0.0144762	1	no	C10orf18
cg04075726	2	0.033848	0.00783716	1.75649e-05	0.0132739	1	0.0144762	1	no
cg12689055	1	-0.0333571	0.00772348	1.75682e-05	0.0132739	1	0.0144762	1	no	PODN
cg13686739	17	-0.0191065	0.0044261	1.77306e-05	0.0133753	1	0.0145681	1	no	PPP1R9B
cg01646784	22	-0.0204921	0.00474754	1.77634e-05	0.0133787	1			yes	LGALS2
cg06002804	7	-0.0221905	0.00514367	1.79425e-05	0.0134724	1			yes	NRCAM;NRCAM
cg10097651	14	0.00507776	0.00117699	1.79448e-05	0.0134724	1	0.0147018	1	no
cg15937266	1	-0.0275096	0.00637902	1.80713e-05	0.0135459	1			yes	DFFB
cg23172995	5	-0.0239329	0.00555334	1.83119e-05	0.0137045	1			yes	ANXA6;ANXA6
cg24093028	17	-0.0226049	0.0052462	1.83874e-05	0.0137393	1			yes	CARD14;CARD14
cg20618651	4	0.0257469	0.00597665	1.84429e-05	0.013759	1			yes	EXOC1;EXOC1;EXOC1
cg13850063	9	-0.0174751	0.0040572	1.85032e-05	0.0137764	1			yes
cg17672035	4	-0.018213	0.00422878	1.85245e-05	0.0137764	1			yes	USP46;USP46
cg15518113	1	0.0277	0.00643667	1.88067e-05	0.0139467	1	0.0153249	1	no	CD247;CD247
cg06182359	1	-0.0280111	0.00650908	1.88125e-05	0.0139467	1	0.0153249	1	no	PFDN2;NIT1
cg01312837	16	-0.0193823	0.00450536	1.89241e-05	0.0140075	1	0.0153721	1	no	CREBBP;CREBBP
cg07564598	17	-0.0196626	0.0045701	1.89698e-05	0.0140194	1			yes	WSB1;WSB1
cg08068963	12	-0.0231029	0.00537522	1.92712e-05	0.0142199	1	0.0155969	1	no
cg09821936	4	-0.0203434	0.00473376	1.93101e-05	0.0142264	1	0.0155969	1	no	FAM53A
cg00972246	1	-0.0196049	0.00456354	1.94377e-05	0.0142982	1	0.0156558	1	no
cg00249503	17	-0.0301366	0.00701785	1.95875e-05	0.014386	1	0.0157307	1	no	DNAH17
cg05124190	6	-0.0276593	0.00644227	1.96632e-05	0.0144192	1	0.0157307	1	no
cg04096150	15	-0.0164045	0.00382123	1.96958e-05	0.0144207	1	0.0157307	1	no	GPR176
cg21221712	15	-0.0245518	0.00571983	1.97476e-05	0.0144294	1			yes	AKAP13;AKAP13
cg14480531	17	-0.0311403	0.00725516	1.97687e-05	0.0144294	1	0.015745	1	no	MSI2;MSI2
cg06895913	5	0.0343319	0.00800078	1.98645e-05	0.014477	1			yes	PDE4D;PDE4D
cg21672758	2	-0.0189481	0.00441657	1.99541e-05	0.01452	1	0.0158485	1	no
cg13953978	9	-0.0294258	0.00686045	2.00283e-05	0.0145515	1			yes	USP20;USP20;USP20
cg14469436	3	0.024964	0.00582148	2.01134e-05	0.014591	1			yes	MGLL;MGLL
cg00762550	17	-0.047835	0.0111669	2.05225e-05	0.014865	1			yes	LIG3;LIG3
cg05896682	18	0.0135186	0.00315678	2.06507e-05	0.014935	1	0.0163564	1	no	GALR1
cg10020890	16	-0.0197423	0.00461216	2.08162e-05	0.0150316	1	0.0164418	1	no
cg23560388	6	-0.0217374	0.00507975	2.09264e-05	0.0150882	1	0.0164522	1	no	TIAM2;TIAM2
cg05886087	2	0.0151457	0.00353918	2.09663e-05	0.015094	1	0.0164522	1	no
cg00916659	1	0.0455496	0.0106464	2.10019e-05	0.0150966	1	0.0164522	1	no	TMEM206
cg17936236	1	-0.0202049	0.0047265	2.1336e-05	0.0153135	1	0.0166524	1	no	CREG1
cg04464062	16	-0.0724243	0.0169439	2.13783e-05	0.0153206	1	0.0166524	1	no	ZFPM1
cg23032421	3	-0.0303486	0.00710108	2.14322e-05	0.0153319	1	0.0166524	1	no	IL5RA;IL5RA;IL5RA;IL5RA;IL5RA;IL5RA;IL5RA;IL5RA;IL5RA;IL5RA;IL5RA;IL5RA
cg18927901	6	-0.0282316	0.0066062	2.14589e-05	0.0153319	1			yes	PNPLA1;PNPLA1;PNPLA1
cg14025883	9	-0.0428588	0.0100303	2.15128e-05	0.0153472	1	0.0166697	1	no	C9orf46
cg01136942	9	-0.0342556	0.00802607	2.19802e-05	0.0156218	1			yes	GSN;GSN;GSN;GSN;GSN;GSN;GSN
cg06725287	17	-0.0671912	0.0157434	2.19943e-05	0.0156218	1			yes	FOXK2
cg00018850	14	-0.0171945	0.00402878	2.19967e-05	0.0156218	1	0.0169986	1	no
cg00810607	1	0.00272375	0.000638541	2.22211e-05	0.0157475	1	0.0171258	1	no	CNIH4
cg22194129	12	-0.0361277	0.00847046	2.2261e-05	0.0157475	1			yes	CLEC4C;CLEC4C
cg08030282	1	-0.0169715	0.00397908	2.22736e-05	0.0157475	1			yes	F11R
cg06476591	13	0.0052137	0.00122263	2.23424e-05	0.0157725	1	0.017173	1	no	MLNR
cg21229179	9	-0.0239889	0.00562782	2.25145e-05	0.0158703	1	0.0172557	1	no	NACC2
cg03370752	11	0.0325119	0.00762835	2.25707e-05	0.0158863	1	0.0172557	1	no	TMEM138;TMEM138
cg03149567	10	-0.0357659	0.00839484	2.27249e-05	0.015971	1	0.0173272	1	no	INPP5A
cg17589056	13	-0.0297107	0.00697518	2.28276e-05	0.0160194	1			yes
cg17890667	7	-0.0290519	0.00682343	2.30019e-05	0.0161179	1	0.0174918	1	no	PHTF2;PHTF2;PHTF2;PHTF2;PHTF2
cg07596065	22	-0.0163528	0.00384292	2.32866e-05	0.0162932	1	0.0176613	1	no
cg18787802	6	-0.0179226	0.00421299	2.33618e-05	0.0163216	1	0.0176715	1	no	ECT2L
cg04570735	19	-0.0251599	0.00591525	2.34384e-05	0.016351	1			yes	PDE4C;PDE4C;PDE4C
cg20672059	13	-0.0159758	0.00375852	2.37288e-05	0.0165292	1			yes	KL
cg04864179	7	0.0264409	0.00622323	2.3927e-05	0.0166428	1	0.018035	1	no	IRF5;IRF5;IRF5;IRF5;IRF5;IRF5;IRF5
cg26097549	2	-0.00455094	0.00107116	2.39685e-05	0.0166472	1	0.018035	1	no	CRIM1
cg05462339	5	-0.0256294	0.00603507	2.41272e-05	0.0167328	1	0.0181037	1	no	SIL1;SIL1
cg13197551	20	-0.0167969	0.00395555	2.41868e-05	0.0167496	1	0.0181037	1	no	LSM14B
cg10702418	7	0.0451371	0.0106325	2.4289e-05	0.0167879	1	0.0181037	1	no
cg13726789	8	0.0206411	0.00486237	2.4313e-05	0.0167879	1	0.0181037	1	no	GPR124
cg20715953	6	-0.0230521	0.00543119	2.43779e-05	0.0168081	1	0.0181048	1	no
cg12914014	16	-0.0146794	0.00345951	2.45435e-05	0.0168977	1			yes	USP7
cg11409022	1	-0.0131572	0.00310144	2.46244e-05	0.0169287	1	0.0182369	1	no	ST3GAL3;ST3GAL3;ST3GAL3;ST3GAL3;ST3GAL3;ST3GAL3;ST3GAL3;ST3GAL3;ST3GAL3;ST3GAL3
cg04822495	12	0.00598204	0.00141029	2.46834e-05	0.0169446	1	0.0182369	1	no	PLXNC1
cg07804973	13	0.0199385	0.00470142	2.47449e-05	0.0169622	1			yes	TFDP1;TFDP1
cg25203627	1	-0.0225963	0.00532908	2.483e-05	0.0169766	1	0.0182565	1	no	TSNAX-DISC1;DISC1;TSNAX-DISC1;DISC1;DISC1;DISC1;TSNAX-DISC1;DISC1;TSNAX-DISC1;TS
cg03681057	5	-0.0284525	0.0067103	2.48376e-05	0.0169766	1	0.0182565	1	no
cg10142668	2	-0.0198572	0.0046887	2.53813e-05	0.0173231	1	0.0186083	1	no	DNMT3A;DNMT3A;DNMT3A
cg19328051	18	-0.0203722	0.00481188	2.55364e-05	0.0174039	1			yes
cg21385606	21	-0.010571	0.00249724	2.56305e-05	0.0174429	1			yes	C21orf56;C21orf56
cg08295410	5	-0.0167904	0.00396811	2.58131e-05	0.0175286	1	0.0188411	1	no	ADAM19
cg25051805	7	-0.0238418	0.0056349	2.58306e-05	0.0175286	1	0.0188411	1	no	CCDC126
cg16583315	14	-0.0300867	0.00711369	2.60235e-05	0.0176343	1	0.0189335	1	no	MAX;MAX;MAX;MAX;MAX;MAX
cg13164164	17	-0.0132717	0.00313838	2.61084e-05	0.0176665	1			yes	PMP22;PMP22;PMP22
cg15655655	7	-0.0200243	0.00473683	2.6259e-05	0.017743	1			yes	SRI;SRI
cg25043129	17	0.0353407	0.00836125	2.6326e-05	0.0177629	1			yes	BAIAP2;BAIAP2;BAIAP2;BAIAP2
cg01310029	3	-0.0271157	0.00641757	2.6502e-05	0.0178561	1			yes	IL5RA;IL5RA;IL5RA;IL5RA;IL5RA;IL5RA
cg08410691	7	-0.0248846	0.00589273	2.67629e-05	0.0180063	1			yes	ELFN1
cg13531735	3	-0.0212772	0.00503883	2.6811e-05	0.018013	1	0.019457	1	no
cg01243072	2	0.0222678	0.00527554	2.70049e-05	0.0181175	1			yes
cg15029631	12	0.02698	0.00639301	2.70803e-05	0.0181425	1			yes	SCN8A
cg12565126	2	-0.0176947	0.00419369	2.71951e-05	0.0181802	1			yes	MFSD2B
cg15424369	8	-0.0131221	0.00311014	2.72136e-05	0.0181802	1			yes	BIN3
cg18380211	5	-0.0311204	0.00737975	2.74663e-05	0.0183232	1			yes	CHD1
cg00869582	16	-0.0262902	0.00623597	2.76049e-05	0.0183897	1			yes	SNX29
cg22672431	19	-0.0144375	0.00342538	2.77184e-05	0.0184394	1	0.0200646	1	no	KLF16
cg03386765	11	0.00231292	0.000549213	2.81494e-05	0.0186997	1	0.0203251	1	no	CXCR5;CXCR5
cg17218466	1	-0.0243717	0.00578957	2.83662e-05	0.0188173	1			yes	ADIPOR1;ADIPOR1
cg02305412	1	-0.0184209	0.00437721	2.85159e-05	0.0188901	1			yes
cg25009141	1	-0.0233618	0.00555206	2.8584e-05	0.0189088	1	0.0205869	1	no	RCC2;RCC2
cg00390941	12	-0.0188379	0.00447798	2.87162e-05	0.0189697	1	0.0206301	1	no	PDE6H
cg18772573	17	-0.0323578	0.00769355	2.88281e-05	0.0190171	1	0.0206586	1	no	CPSF4L;CPSF4L
cg16813552	10	-0.0118276	0.0028134	2.90656e-05	0.019147	1			yes	NPM3;MGEA5;MGEA5
cg23044178	11	-0.0240292	0.0057162	2.91338e-05	0.0191653	1			yes	MICAL2
cg09381917	6	-0.00839697	0.001999	2.95008e-05	0.0193797	1	0.0210878	1	no	FIG4
cg23196129	2	-0.0289539	0.0068952	2.96746e-05	0.0194403	1			yes
cg08134680	1	-0.0296615	0.0070637	2.96752e-05	0.0194403	1			yes	EPHA10
cg01281993	16	-0.0223418	0.00532123	2.97427e-05	0.0194576	1	0.0212078	1	no
cg14109551	6	-0.0260526	0.00620587	2.98112e-05	0.0194755	1			yes	C6orf204;C6orf204
cg10354134	11	-0.00921905	0.00219645	2.99266e-05	0.0195	1	0.0212363	1	no	MYBPC3
cg04890607	12	0.0249898	0.00595404	2.99313e-05	0.0195	1	0.0212363	1	no	HMGA2;HMGA2
cg00899907	6	0.00478174	0.00113979	3.01836e-05	0.019631	1			yes	LSM2
cg21655923	2	-0.029424	0.00701388	3.02153e-05	0.019631	1	0.0213847	1	no	WDR54
cg02195201	11	-0.0250827	0.00597989	3.02709e-05	0.0196401	1			yes
cg15172966	12	-0.0207224	0.00494126	3.0389e-05	0.0196897	1			yes
cg16190510	12	-0.00995308	0.0023736	3.04406e-05	0.0196962	1			yes	SLC2A13
cg10083258	15	-0.0246816	0.00588811	3.06358e-05	0.0197954	1	0.0216288	1	no
cg26023268	17	-0.0334932	0.00799428	3.09141e-05	0.019948	1	0.0217716	1	no	CPSF4L
cg00287477	4	-0.0305166	0.00728451	3.09664e-05	0.0199545	1			yes	ACSL1;SLED1
cg22322184	19	0.00489842	0.00117043	3.15357e-05	0.020253	1			yes	RETN
cg13666648	3	-0.0310089	0.00740952	3.15388e-05	0.020253	1			yes	ZBTB20;ZBTB20;ZBTB20;ZBTB20;ZBTB20;ZBTB20
cg04505750	1	0.029827	0.0071266	3.1558e-05	0.020253	1			yes	AADACL3;AADACL3
cg18379537	1	-0.0177008	0.00423037	3.16677e-05	0.0202732	1	0.0221982	1	no	EPHX4
cg15909737	3	-0.0226437	0.00541193	3.16753e-05	0.0202732	1	0.0221982	1	no	MITF;MITF
cg08372315	11	0.0353498	0.00845091	3.18231e-05	0.0203403	1			yes	HTR3A;HTR3A
cg26313511	3	0.0246622	0.00589647	3.19107e-05	0.020348	1			yes	ZNF148
cg03113867	11	0.028995	0.00693294	3.19212e-05	0.020348	1	0.0223159	1	no
cg18906596	17	-0.0249741	0.00597417	3.21825e-05	0.020487	1	0.0224437	1	no	ANKFY1;ANKFY1
cg12818699	6	-0.0168952	0.00404333	3.24293e-05	0.0206163	1	0.0225436	1	no	FAM65B;FAM65B;FAM65B
cg19304346	1	-0.0180201	0.00431277	3.24835e-05	0.0206169	1	0.0225436	1	no	LOC388692
cg04128967	14	-0.029777	0.00712725	3.25175e-05	0.0206169	1			yes
cg23584308	14	-0.0264952	0.00634392	3.27245e-05	0.0207205	1	0.022644	1	no	KIAA0284;KIAA0284
cg07628580	22	0.0256059	0.0061312	3.27865e-05	0.0207319	1	0.022644	1	no
cg22792367	5	-0.0228322	0.00546801	3.2847e-05	0.0207425	1			yes
cg06496803	4	0.030618	0.00733389	3.29546e-05	0.0207827	1	0.0227053	1	no	TBC1D14;TBC1D14
cg26205890	17	-0.0155538	0.00372598	3.30262e-05	0.0208001	1			yes	ACOX1;ACOX1
cg04968084	10	-0.0233922	0.00560731	3.33938e-05	0.0209678	1			yes	LARP4B
cg13753183	9	-0.020118	0.00482254	3.34121e-05	0.0209678	1	0.0228947	1	no	APTX;APTX;APTX;APTX;APTX;APTX;APTX
cg08945642	5	-0.0123811	0.00296792	3.34502e-05	0.0209678	1	0.0228947	1	no	CCDC127
cg12448664	15	0.00220278	0.000528092	3.34698e-05	0.0209678	1	0.0228947	1	no	ZSCAN2;ZSCAN2;ZSCAN2
cg24830730	7	-0.0374921	0.00899254	3.37528e-05	0.0211171	1	0.0230332	1	no	KCNH2;KCNH2;KCNH2
cg22400420	1	0.0360363	0.00864545	3.38993e-05	0.0211808	1			yes	RGL1
cg25863829	11	-0.0262418	0.00629991	3.43145e-05	0.0214119	1			yes	APLP2;APLP2;APLP2;APLP2;APLP2;APLP2
cg22630748	12	0.0218909	0.00525765	3.45939e-05	0.0215559	1	0.0235509	1	no	INHBE
cg02978729	20	-0.0173369	0.00416429	3.46364e-05	0.0215559	1			yes
cg13932501	9	0.0298289	0.00716596	3.47315e-05	0.0215867	1	0.0235885	1	no	AUH
cg00712510	10	-0.0277834	0.00667607	3.4872e-05	0.0216455	1			yes	HK1;HK1;HK1;HK1
cg18735402	19	0.00792278	0.00190429	3.50715e-05	0.0217369	1	0.0237146	1	no	GIPR
cg00433709	16	-0.0251827	0.0060538	3.51464e-05	0.0217369	1			yes	ZNRF1
cg04946561	19	0.0278937	0.00670553	3.5158e-05	0.0217369	1	0.0237146	1	no	ARRDC5
cg11938718	2	0.0244194	0.00587077	3.52291e-05	0.0217369	1	0.0237146	1	no	HPCAL1;HPCAL1
cg12402318	15	-0.019224	0.00462206	3.5249e-05	0.0217369	1	0.0237146	1	no	TMOD3
cg20936529	18	-0.0242407	0.00583446	3.59183e-05	0.0221208	1			yes	ZADH2
cg22524346	7	-0.0234499	0.00564462	3.59751e-05	0.022127	1			yes	TPST1
cg08939373	11	0.0318995	0.00767948	3.60552e-05	0.0221474	1			yes	C11orf41
cg24678767	15	-0.019613	0.00472205	3.6134e-05	0.0221671	1	0.024253	1	no	CLK3
cg07335376	8	-0.0428618	0.0103254	3.6482e-05	0.0223516	1	0.0244292	1	no	MRPL15
cg08122652	3	-0.0454822	0.0109591	3.66313e-05	0.022414	1	0.0244718	1	no	PARP9;PARP9;DTX3L;PARP9;PARP9;PARP9;PARP9
cg11902362	12	-0.0231102	0.00556999	3.68086e-05	0.0224934	1	0.024533	1	no
cg23798120	6	-0.00199072	0.000479905	3.69536e-05	0.0225403	1			yes	SFRS3
cg20313856	2	-0.0301669	0.00727314	3.70179e-05	0.0225403	1			yes	HNRPLL;HNRPLL
cg10967866	10	-0.0204307	0.00492583	3.70283e-05	0.0225403	1			yes	INPP5A
cg04730794	5	0.0301329	0.00726646	3.71536e-05	0.0225875	1			yes	DOCK2
cg24937582	6	-0.0176828	0.0042682	3.77836e-05	0.022941	1	0.0251242	1	no
cg06078335	16	-0.0105425	0.00254566	3.80379e-05	0.0230658	1			yes
cg03060158	3	-0.027945	0.00675088	3.8346e-05	0.0231698	1			yes	IP6K2;IP6K2;IP6K2;IP6K2;IP6K2;IP6K2;IP6K2;IP6K2
cg08884974	15	-0.020815	0.00502849	3.83522e-05	0.0231698	1	0.0254431	1	no
cg01976921	8	0.0240763	0.00581684	3.84106e-05	0.0231698	1			yes
cg21193744	8	-0.0211057	0.00509931	3.84416e-05	0.0231698	1			yes	ANGPT2;ANGPT2;ANGPT2;MCPH1
cg23184690	19	0.0169852	0.0041038	3.84543e-05	0.0231698	1	0.0254519	1	no	APOC1P1;APOC1P1;APOC1P1
cg21727145	15	0.025387	0.00613589	3.87248e-05	0.023303	1	0.0255708	1	no	LRRK1
cg15602054	2	-0.0242582	0.00586386	3.88358e-05	0.0233402	1	0.0255708	1	no
cg12155963	7	0.00325332	0.000786624	3.89504e-05	0.0233745	1	0.0255708	1	no	GIMAP8
cg09723161	7	-0.00666404	0.00161134	3.89918e-05	0.0233745	1	0.0255708	1	no	LFNG;LFNG;LFNG;LFNG
cg05157904	1	-0.0190467	0.00460724	3.9244e-05	0.0234959	1			yes
cg22483743	6	-0.0223561	0.00541058	3.96006e-05	0.0236795	1	0.0258931	1	no	TRERF1
cg02311864	6	-0.0284596	0.00688837	3.96643e-05	0.0236876	1	0.0258931	1	no	TNFRSF21
cg26280911	5	0.00222516	0.00053872	3.98604e-05	0.0237692	1	0.0259324	1	no	PHF15
cg20042639	20	0.00269855	0.000653371	3.99059e-05	0.0237692	1	0.0259324	1	no
cg13429733	9	-0.0300974	0.00728778	3.99518e-05	0.0237692	1			yes	TXNDC8
cg26803289	1	-0.0234478	0.00567852	4.00632e-05	0.0238056	1			yes	NPL
cg22663933	7	-0.025226	0.00611144	4.03237e-05	0.0239303	1	0.0261445	1	no	WIPI2;WIPI2;WIPI2;WIPI2;WIPI2
cg24652919	16	-0.0290611	0.0070431	4.05805e-05	0.0240525	1	0.0262514	1	no	HCFC1R1;HCFC1R1;HCFC1R1;THOC6;THOC6
cg26295272	3	-0.0315072	0.00763838	4.08149e-05	0.0241612	1	0.0263435	1	no	FLNB;FLNB;FLNB;FLNB
cg07103517	7	0.0403874	0.00979398	4.10123e-05	0.0242477	1	0.0264113	1	no	IKZF1
cg16386158	2	-0.026804	0.00650128	4.1158e-05	0.0243035	1			yes	IL1RL1
cg07914457	1	-0.022628	0.00549088	4.14936e-05	0.0244711	1	0.0266612	1	no	NR0B2
cg04870120	15	0.0409681	0.00994241	4.15669e-05	0.0244838	1			yes
cg08514385	13	-0.017264	0.00419166	4.19008e-05	0.0246497	1	0.0268624	1	no
cg27442349	19	-0.0290934	0.00706925	4.24693e-05	0.0249532	1	0.027166	1	no	SIRT2;SIRT2;NFKBIB;NFKBIB
cg11987455	1	-0.0254793	0.00619273	4.26909e-05	0.0250522	1	0.0272468	1	no	ERMAP;ERMAP
cg16522484	14	-0.0254504	0.00618853	4.30126e-05	0.0251966	1			yes	C14orf49
cg07998558	7	-0.0148414	0.00360964	4.31756e-05	0.0251966	1	0.0273753	1	no	KCNH2;KCNH2;KCNH2
cg22816343	8	-0.0233042	0.00566794	4.31779e-05	0.0251966	1	0.0273753	1	no	BNIP3L
cg01330991	17	-0.0259092	0.00630152	4.31794e-05	0.0251966	1	0.0273753	1	no	DNAH2
cg24553775	2	0.0289548	0.00704238	4.32032e-05	0.0251966	1			yes
cg05480350	8	-0.0190794	0.00464112	4.32954e-05	0.0252193	1	0.0273881	1	no	MIR1205;PVT1
cg07239938	19	0.00944783	0.00229872	4.34974e-05	0.0253057	1			yes	ELANE
cg13547889	9	0.0126198	0.00307236	4.39589e-05	0.0255428	1	0.0277464	1	no	NOTCH1
cg09646173	5	-0.0301624	0.00734584	4.42037e-05	0.0256536	1	0.0278095	1	no	PDE6A
cg15976636	6	-0.0247979	0.00603979	4.42605e-05	0.0256551	1	0.0278095	1	no	PACRG;PARK2;PACRG;PACRG;PARK2;PARK2
cg23468453	10	-0.0185445	0.00451719	4.43507e-05	0.0256758	1	0.0278095	1	no	ASCC1
cg26793227	1	0.0145536	0.00354659	4.46903e-05	0.0258408	1			yes	EPHA2
cg22925751	12	-0.0218529	0.00532673	4.48736e-05	0.0259151	1	0.0280758	1	no
cg21824343	17	-0.0205986	0.00502266	4.51341e-05	0.0260338	1			yes	WDR81;WDR81;WDR81;WDR81
cg13070738	7	-0.0172673	0.00421148	4.53692e-05	0.0261375	1	0.028324	1	no	ARHGEF5
cg04923746	1	-0.0255019	0.00622129	4.55249e-05	0.0261953	1	0.0283592	1	no	RD3;RD3
cg03606098	1	-0.059686	0.0145682	4.59325e-05	0.0263977	1	0.0285509	1	no	NADK
cg23163722	3	0.0188602	0.00460465	4.61507e-05	0.0264672	1	0.0286243	1	no	CGGBP1;CGGBP1
cg03480346	2	-0.0296812	0.00724673	4.61653e-05	0.0264672	1			yes	MFSD2B
cg21810733	3	-0.0132499	0.00323621	4.64689e-05	0.0265892	1			yes	HDAC11;HDAC11
cg24956176	17	-0.0234518	0.00572806	4.65131e-05	0.0265892	1	0.0287453	1	no
cg02246992	17	-0.0477459	0.0116628	4.65467e-05	0.0265892	1	0.0287453	1	no	ATAD5
cg26109145	17	0.0187141	0.00457182	4.6671e-05	0.026628	1	0.0287599	1	no	BAIAP2;BAIAP2;BAIAP2;BAIAP2
cg06099697	16	-0.0159614	0.00390201	4.72114e-05	0.0269039	1			yes	ZFPM1
cg06315149	1	-0.0313452	0.00766352	4.72926e-05	0.0269043	1	0.0290383	1	no	PRKCZ;PRKCZ;PRKCZ
cg16351010	5	-0.0157176	0.00384299	4.73259e-05	0.0269043	1	0.0290383	1	no	SDHA
cg08698580	2	-0.0103415	0.00252966	4.77013e-05	0.0270852	1	0.029206	1	no	GIGYF2;GIGYF2;GIGYF2;GIGYF2
cg19268453	6	0.0344413	0.00842645	4.78588e-05	0.027142	1			yes	HLA-DMB
cg25488567	6	-0.0384216	0.00940901	4.86374e-05	0.0275505	1	0.0297155	1	no	FAM26F
cg16225800	8	-0.0287683	0.00704766	4.89457e-05	0.027692	1	0.0298401	1	no
cg12100242	21	-0.0226268	0.00554367	4.90586e-05	0.0277227	1			yes	TTC3;TTC3
cg08008144	8	-0.0288557	0.00707135	4.92235e-05	0.0277743	1	0.0299456	1	no
cg12824060	13	0.0355895	0.00872198	4.92673e-05	0.0277743	1			yes	OLFM4
cg00933210	16	-0.00228435	0.000559983	4.95156e-05	0.0278811	1	0.0300442	1	no
cg23471393	17	-0.025776	0.0063201	4.96856e-05	0.0279189	1	0.0300442	1	no
cg14355482	21	-0.0257397	0.00631133	4.97008e-05	0.0279189	1	0.0300442	1	no	NCAM2
cg02765363	17	-0.020198	0.00495426	5.00146e-05	0.0280618	1			yes
cg20713968	8	-0.0283356	0.00695147	5.01513e-05	0.0281004	1			yes
cg08127369	19	-0.0345749	0.00848303	5.02565e-05	0.0281004	1	0.0302553	1	no	ANKRD27
cg13760935	11	-0.00464645	0.00113992	5.02616e-05	0.0281004	1	0.0302553	1	no	APLP2;APLP2;APLP2;APLP2;APLP2;APLP2
cg00873919	3	-0.0406008	0.00996283	5.03843e-05	0.0281357	1	0.0302654	1	no	SLMAP
cg14813501	10	-0.030216	0.00742312	5.13632e-05	0.0286485	1	0.0307887	1	no	CCDC109A
cg11079619	7	-0.0224677	0.00552041	5.14961e-05	0.0286823	1			yes	INHBA;LOC285954;INHBA;LOC285954
cg16472853	2	-0.014342	0.00352411	5.1545e-05	0.0286823	1			yes	THADA;THADA
cg14771938	6	0.00319442	0.000784951	5.16476e-05	0.0287056	1			yes	RNF5P1;RNF5;AGPAT1
cg24530250	11	-0.00382041	0.000939222	5.20543e-05	0.0288977	1	0.0311377	1	no	PHOX2A
cg26108621	13	-0.0238464	0.00586549	5.24519e-05	0.0290843	1	0.0313101	1	no
cg03676485	7	-0.0115597	0.00284373	5.25954e-05	0.0291294	1	0.0313303	1	no	LFNG;LFNG;LFNG;LFNG
cg09031958	5	-0.0291973	0.00718324	5.26563e-05	0.0291294	1			yes	MAML1
cg02977682	12	-0.0262868	0.00646938	5.29795e-05	0.0292488	1			yes	DERA
cg21640749	17	-0.0258072	0.00635196	5.30473e-05	0.0292488	1	0.0314183	1	no	RAB37;CD300LF
cg16107105	7	-0.0355026	0.00873833	5.30577e-05	0.0292488	1	0.0314183	1	no	KCNH2;KCNH2;KCNH2
cg01798813	17	-0.0164177	0.00404126	5.31291e-05	0.0292495	1	0.0314183	1	no
cg10555106	1	-0.0328921	0.00809701	5.31827e-05	0.0292495	1	0.0314183	1	no	LOC388588
cg22494725	22	0.0248651	0.00612579	5.3906e-05	0.0295987	1			yes	CSNK1E;CSNK1E
cg03818395	10	-0.0184286	0.00454032	5.39427e-05	0.0295987	1	0.0318016	1	no	ANKRD22
cg13930105	1	0.00178309	0.000439471	5.42919e-05	0.0297199	1	0.0318792	1	no
cg02419901	4	-0.0252754	0.00622945	5.43046e-05	0.0297199	1	0.0318792	1	no	TADA2B
cg16154713	8	-0.0170272	0.00419748	5.44954e-05	0.0297199	1	0.0318792	1	no	ASAP1
cg17078883	10	0.0328402	0.00809665	5.4591e-05	0.0297199	1			yes
cg23728471	17	-0.0190865	0.00470635	5.47164e-05	0.0297199	1	0.0318792	1	no	SLC4A1
cg02243785	1	-0.00346191	0.000853651	5.47358e-05	0.0297199	1	0.0318792	1	no	LPHN2
cg08223760	1	-0.0237831	0.00586475	5.47784e-05	0.0297199	1			yes	ERMAP;ERMAP
cg02470179	3	-0.0194075	0.00478585	5.47912e-05	0.0297199	1	0.0318792	1	no	STT3B
cg05446414	11	-0.0256358	0.00632175	5.47923e-05	0.0297199	1			yes	IL18BP;IL18BP;IL18BP;IL18BP;IL18BP;IL18BP;IL18BP
cg03014680	12	-0.0266963	0.00658365	5.48512e-05	0.0297199	1			yes	CLEC12A;CLEC12A
cg07948085	10	-0.0184921	0.0045604	5.48548e-05	0.0297199	1	0.0318792	1	no
cg20640246	12	-0.0223618	0.0055166	5.51676e-05	0.0298552	1	0.0319929	1	no
cg22027879	19	-0.0231319	0.00570772	5.53755e-05	0.0299049	1	0.0319929	1	no	FTL
cg04057956	12	-0.0309821	0.00764504	5.53861e-05	0.0299049	1	0.0319929	1	no	CD9
cg15338967	13	-0.0235098	0.0058034	5.57439e-05	0.0300638	1	0.0321347	1	no
cg14183455	1	-0.0135796	0.00335262	5.58987e-05	0.030113	1			yes	MATN1
cg07148038	6	-0.00966466	0.00238646	5.60425e-05	0.0301326	1			yes	TNXB
cg00346446	1	0.0266526	0.00658142	5.60626e-05	0.0301326	1	0.0322534	1	no	MRPL24;MRPL24
cg24170465	4	-0.0269279	0.00665032	5.62259e-05	0.0301861	1	0.0322824	1	no	FAM198B;FAM198B;FAM198B
cg08889480	10	-0.0212999	0.00526171	5.64333e-05	0.0302631	1	0.0323365	1	no	ANXA8L2
cg06442372	1	-0.0242699	0.00599858	5.69776e-05	0.0305204	1			yes	RAB7L1;RAB7L1;RAB7L1;RAB7L1
cg11830436	10	-0.0127833	0.00316037	5.72199e-05	0.0305983	1			yes	PARD3
cg25243766	11	0.0373634	0.00923794	5.72961e-05	0.0305983	1	0.0326836	1	no
cg02104952	1	-0.0291694	0.00721238	5.73258e-05	0.0305983	1	0.0326836	1	no
cg26413708	6	-0.0252438	0.0062421	5.73819e-05	0.0305983	1	0.0326836	1	no	TRERF1
cg18348836	1	-0.027552	0.006815	5.77031e-05	0.030735	1	0.0328012	1	no	HOOK1
cg09535526	16	-0.024177	0.00598451	5.8411e-05	0.031077	1			yes	ZFPM1
cg23618218	12	-0.0187424	0.00464244	5.90694e-05	0.0313722	1			yes	CSRNP2
cg08067346	16	-0.0254453	0.00630311	5.9143e-05	0.0313722	1	0.0334803	1	no	ARHGAP17;ARHGAP17
cg18537383	8	-0.0220836	0.00547068	5.91987e-05	0.0313722	1			yes	MCPH1
cg03405026	3	-0.00755704	0.00187215	5.9251e-05	0.0313722	1	0.0334803	1	no	MLH1;MLH1;MLH1;MLH1
cg17233452	4	-0.0189565	0.00469643	5.92974e-05	0.0313722	1	0.0334803	1	no	PHF17
cg03074244	11	0.0364161	0.00902283	5.93662e-05	0.0313735	1	0.0334803	1	no	CD3D;CD3D;CD3D;CD3D
cg26466479	16	-0.0285563	0.00707579	5.94576e-05	0.0313867	1			yes
cg03724728	17	-0.019041	0.00471912	5.96722e-05	0.0314649	1	0.0335866	1	no	THRA;THRA
cg01620379	14	0.037738	0.00935527	5.98945e-05	0.0315469	1	0.0336383	1	no	RNASE11
cg27293155	2	0.0262957	0.00651939	5.99993e-05	0.031567	1	0.0336383	1	no
cg26019498	1	-0.0182857	0.00453482	6.02936e-05	0.0316754	1	0.0336968	1	no
cg11254522	1	0.0296432	0.00735163	6.03393e-05	0.0316754	1	0.0336968	1	no	FGR;FGR;FGR
cg24423806	11	0.0299504	0.00742976	6.05806e-05	0.0317668	1	0.0337656	1	no	ZDHHC24
cg21102950	3	0.00249699	0.00061962	6.09031e-05	0.0318803	1	0.0338793	1	no	C3orf33
cg13659542	2	0.0349989	0.0086851	6.09318e-05	0.0318803	1			yes
cg14799927	6	0.0391183	0.00970869	6.10731e-05	0.0319189	1			yes	TRIM26
cg09305161	6	-0.027956	0.00694384	6.19102e-05	0.0323072	1	0.0343296	1	no	PRDM1;PRDM1
[truncated: 1,649 more rows]

## Sheet: Table E5
Table E5 Results of EWAS of current wheeze at 7.5 years adjusted for basic cell counts. All probes with P-values<1e-3
[truncated: 2,022 more rows]

[truncated: 19 more sheets: Table E6, Table E7, Table E8, Table E9, Table E10, Table E11, Table E12, Table E13, Table E14, Table E15, Table E16, Table E17, Table E18, Table E19, Table E20, Table E21, Table E22, Table E23, Table E24]
