# Supplementary material for: Epigenome-wide association study of asthma and wheeze in childhood and adolescence
Source: Clin Epigenetics. 2017 Oct 13;9:112. doi: 10.1186/s13148-017-0414-7 (PMC5640901; doi:10.1186/s13148-017-0414-7)
Supplement: Supplementary file 3 — Supplementary EWAS Tables F.(XLSX 645 kb) [file 13148_2017_414_MOESM3_ESM.xlsx]

## Sheet: Table F1
Table E16 Results of longitudinal EWAS of DNA methylation at 16.5 years and current asthma at 7.5 years, unadjusted for cell counts.
CpG	Chromosome	Effect	SE	Pvalue	FDR	Bonferroni	FDR recalculated(after exclusions)	Bonferroni recalculated (after exclusions)	Exclude	Gene [Illumina annotation]
cg10101109	12	-0.00967882	0.00166891	9.79416e-09	0.00462692	0.00462692			yes	ERP29;ERP29
cg00920254	6	0.0318673	0.00600407	1.462e-07	0.0249605	0.0690671			yes	SLC29A1;SLC29A1;SLC29A1;SLC29A1;SLC29A1
cg21220721	1	-0.0344321	0.00666451	3.04315e-07	0.0249605	0.143763			yes	ACOT7;ACOT7;ACOT7;ACOT7
cg25932290	15	0.0459582	0.00889702	3.05759e-07	0.0249605	0.144446			yes	LOC254559
cg10675058	11	0.0346395	0.00670826	3.09092e-07	0.0249605	0.14602	0.0319677	0.0882939	no	MACROD1
cg09596645	3	-0.0214348	0.00416414	3.35978e-07	0.0249605	0.158721			yes
cg09249800	1	-0.0302136	0.00590178	3.87766e-07	0.0249605	0.183187			yes	ACOT7;ACOT7;ACOT7;ACOT7
cg17975443	17	0.00368719	0.000722608	4.22686e-07	0.0249605	0.199684	0.0319677	0.120743	no	TBX4
cg04692506	11	-0.0238767	0.00471026	5.01326e-07	0.0260253	0.236834	0.0319677	0.143207	no	SPI1;SPI1
cg15858897	11	0.00304888	0.000603624	5.50897e-07	0.0260253	0.260253	0.0319677	0.157367	no	CHKA;CHKA
cg23153730	2	0.00267326	0.000539172	8.76838e-07	0.0327146	0.414232	0.0319677	0.250474	no	ALMS1
cg10725937	6	0.0482288	0.00973606	8.96315e-07	0.0327146	0.423434	0.0319677	0.256038	no	TREM2
cg01950511	2	0.0310081	0.0062777	9.63043e-07	0.0327146	0.454957	0.0319677	0.275099	no	TRAF3IP1;TRAF3IP1
cg08122652	3	-0.0377776	0.00767015	1.03192e-06	0.0327146	0.487497	0.0319677	0.294775	no	PARP9;PARP9;DTX3L;PARP9;PARP9;PARP9;PARP9
cg13622546	9	0.053297	0.010824	1.03874e-06	0.0327146	0.49072	0.0319677	0.296724	no	ASB6;ASB6
cg23275644	5	0.0526149	0.0108099	1.37371e-06	0.0366702	0.648961	0.0319677	0.392408	no	ROPN1L
cg12213680	6	-0.0138915	0.00285456	1.38257e-06	0.0366702	0.653148	0.0319677	0.394939	no	FAM65B;FAM65B;FAM65B
cg03661164	7	-0.0346078	0.00712341	1.43533e-06	0.0366702	0.678073	0.0319677	0.410011	no	EZH2;EZH2
cg18578954	6	0.0207178	0.00426865	1.47483e-06	0.0366702	0.696735			yes	TRIM27
cg01770400	1	-0.0178804	0.00371077	1.74366e-06	0.0367777	0.823734	0.0319677	0.498087	no	SERPINC1;SERPINC1
cg05331340	17	0.0445644	0.0092511	1.75513e-06	0.0367777	0.82915	0.0319677	0.501363	no	ASGR1
cg16643422	8	-0.0152943	0.00317584	1.76689e-06	0.0367777	0.834707	0.0319677	0.504723	no	DLC1
cg04217850	3	-0.018352	0.00381301	1.79056e-06	0.0367777	0.845887	0.0319677	0.511483	no	SLC25A26;SLC25A26;SLC25A26
cg21555798	7	0.00322754	0.000672915	1.94576e-06	0.0372275	0.919209			yes	ZNF853;ZNF853
cg11617975	13	0.00303195	0.000632534	1.97006e-06	0.0372275	0.930687	0.0331035	0.562759	no
cg15075897	12	-0.0153572	0.00322306	2.26302e-06	0.0400106	1	0.0343799	0.646446	no	DPPA3
cg07625783	1	0.0216028	0.00453587	2.28673e-06	0.0400106	1	0.0343799	0.653217	no	SLAMF8;SLAMF8
cg14266770	9	0.0398706	0.00842833	2.67212e-06	0.042105	1			yes	VAV2;VAV2
cg24663338	1	0.0675231	0.0143094	2.81904e-06	0.042105	1			yes
cg15965716	1	-0.0196987	0.0041819	2.93301e-06	0.042105	1			yes	PBX1
cg14467794	3	-0.0243569	0.00517102	2.93649e-06	0.042105	1	0.0371286	0.838825	no
cg19238325	3	0.00917067	0.00194811	2.98202e-06	0.042105	1	0.0371286	0.851833	no	GPR62
cg19448780	13	0.049285	0.0104744	3.00796e-06	0.042105	1	0.0371286	0.859243	no
cg26252077	1	-0.026467	0.00563361	3.11245e-06	0.042105	1	0.0371286	0.889091	no	NFIA;NFIA;NFIA;NFIA
cg03960811	2	0.0379387	0.0080763	3.11944e-06	0.042105	1	0.0371286	0.891087	no	ZNF385B;ZNF385B;ZNF385B
cg01973456	13	0.0415565	0.00888252	3.41666e-06	0.0448357	1			yes
cg01889899	15	-0.0130048	0.00278917	3.68282e-06	0.0470222	1	0.0420808	1	no	PCSK6;PCSK6;PCSK6;PCSK6;PCSK6;PCSK6;PCSK6
cg05485853	11	-0.0106245	0.00228707	3.99513e-06	0.0496675	1	0.0438936	1	no	CDC42BPG
cg04266202	17	0.0539749	0.0116563	4.28212e-06	0.0514447	1			yes	MPO
cg08763102	4	-0.0215975	0.00466781	4.35588e-06	0.0514447	1	0.0460845	1	no	HTT
cg09166556	1	0.0545647	0.0118185	4.56555e-06	0.0526058	1	0.0465778	1	no
cg19876689	17	0.0221612	0.00481537	4.89049e-06	0.0550083	1			yes	NSF
cg20163667	1	-0.00824521	0.00179618	5.17093e-06	0.05681	1			yes	RASAL2;RASAL2
cg19987129	6	0.0496535	0.0108394	5.40241e-06	0.0580042	1	0.0532149	1	no
cg09009788	13	0.0364123	0.00795953	5.55932e-06	0.0583624	1			yes	MYCBP2
cg18746504	6	0.0241417	0.00530093	6.12099e-06	0.062862	1			yes	GTF2H4
cg25705508	1	0.045118	0.00992722	6.3867e-06	0.063717	1	0.0608133	1	no	CHIT1
cg22091236	17	0.0503678	0.0110898	6.47399e-06	0.063717	1			yes	RPTOR;RPTOR
cg16834011	22	0.0280772	0.00619493	6.76492e-06	0.0643323	1	0.0623367	1	no	COMT
cg05078091	11	-0.0148754	0.0032859	6.93221e-06	0.0643323	1			yes	APLP2;APLP2;APLP2;APLP2;APLP2;APLP2
cg10819708	15	-0.0130569	0.00288685	7.0744e-06	0.0643323	1			yes	SEMA4B
cg15382302	6	0.0365634	0.00808474	7.09134e-06	0.0643323	1			yes	FAM50B
cg24777950	14	0.0385542	0.00853288	7.21739e-06	0.0643323	1			yes	CTSG
cg21301505	1	0.0298715	0.0066239	7.50883e-06	0.0656906	1			yes	SLAMF8;SLAMF8
cg01620379	14	0.0477249	0.0106435	8.44628e-06	0.0724903	1	0.0744387	1	no	RNASE11
cg01496136	16	0.0487109	0.010873	8.59942e-06	0.0724903	1	0.0744387	1	no
cg27406919	16	0.00312207	0.000698506	9.01702e-06	0.0724903	1			yes
cg03022510	2	0.0374503	0.00837968	9.04899e-06	0.0724903	1			yes
cg09502149	1	0.0303591	0.00679363	9.05331e-06	0.0724903	1	0.0760627	1	no	SLC2A1
cg27278668	10	0.022067	0.0049454	9.33126e-06	0.0734173	1			yes
cg02985445	7	-0.0371046	0.00832369	9.51855e-06	0.0734173	1	0.0776866	1	no
cg08189198	14	-0.0331397	0.00744506	9.8029e-06	0.0734173	1			yes	NIN;NIN;NIN;NIN;NIN
cg14226212	9	-0.0202901	0.00455989	9.87112e-06	0.0734173	1			yes	MUSK;MUSK;MUSK
cg09147843	16	-0.0250621	0.00563378	9.94612e-06	0.0734173	1			yes	RBL2
cg02502025	4	-0.0313947	0.00706561	1.01632e-05	0.0738652	1			yes	BEND4;BEND4
cg14294859	9	0.0598313	0.0134943	1.0607e-05	0.073917	1			yes	SLC25A25;SLC25A25;SLC25A25;SLC25A25
cg05203346	5	-0.0273293	0.00616465	1.06358e-05	0.073917	1			yes
cg26672098	2	0.0293208	0.00662395	1.09658e-05	0.073917	1	0.085911	1	no
cg03146219	11	0.0561867	0.0126995	1.10724e-05	0.073917	1			yes	NADSYN1
cg01021719	14	-0.0176132	0.00398148	1.1104e-05	0.073917	1			yes	GMPR2;GMPR2;GMPR2;GMPR2
cg21564965	17	0.00215589	0.00048734	1.11091e-05	0.073917	1			yes	ARHGAP23
cg16651347	1	0.0306303	0.00693287	1.14064e-05	0.0746085	1	0.085911	1	no	TNN
cg13584531	2	-0.0489516	0.0110895	1.15886e-05	0.0746085	1			yes	MGAT4A;MGAT4A
cg26391219	11	0.0423638	0.00960092	1.16868e-05	0.0746085	1	0.085911	1	no
cg16454107	17	0.0313689	0.00711937	1.20191e-05	0.0747784	1	0.085911	1	no	TMEM100;TMEM100
cg20794855	8	0.0424742	0.00964022	1.203e-05	0.0747784	1	0.085911	1	no	ADHFE1
cg03375366	11	0.0158871	0.00361273	1.24992e-05	0.0766858	1	0.0870844	1	no	CTTN;CTTN
cg24818699	13	-0.0146517	0.00333842	1.29941e-05	0.0781406	1	0.0882369	1	no	C13orf30
cg27365627	15	0.0153223	0.00349427	1.32195e-05	0.0781406	1			yes
cg07097722	20	-0.0243705	0.00555929	1.32945e-05	0.0781406	1	0.0882369	1	no	PKIG;PKIG;PKIG
cg19405484	8	0.00957213	0.00218588	1.35913e-05	0.0781406	1	0.0882369	1	no
cg24445165	12	-0.0528992	0.0120896	1.37837e-05	0.0781406	1			yes	RASAL1
cg16998831	7	0.032888	0.00752215	1.39974e-05	0.0781406	1			yes
cg24461304	12	0.00409394	0.00093647	1.40278e-05	0.0781406	1			yes
cg26825544	5	-0.0126654	0.00290044	1.435e-05	0.0781406	1	0.0884668	1	no
cg07673089	11	-0.0327314	0.00749689	1.43877e-05	0.0781406	1			yes	LOC143666
cg06568880	17	-0.0229878	0.00526731	1.45035e-05	0.0781406	1	0.0884668	1	no	SMG6;SMG6
cg00719771	6	0.0195373	0.00447656	1.45558e-05	0.0781406	1	0.0884668	1	no
cg12535579	6	-0.014634	0.00335605	1.47469e-05	0.0782772	1			yes	GPX6
cg10555744	1	-0.0359349	0.0082639	1.55606e-05	0.080958	1	0.0893289	1	no	MAN1C1
cg24964103	6	0.0500403	0.0115269	1.607e-05	0.080958	1			yes	VNN1
cg13470063	1	0.0422789	0.00974021	1.61065e-05	0.080958	1	0.0893289	1	no	TIE1
cg04983687	16	-0.0317964	0.0073315	1.63765e-05	0.080958	1	0.0893289	1	no	ZFPM1
cg25254739	19	-0.0237735	0.00548258	1.64354e-05	0.080958	1	0.0893289	1	no	BRUNOL5
cg20100151	3	0.0417612	0.00963169	1.64568e-05	0.080958	1	0.0893289	1	no
cg10142668	2	-0.0165668	0.00382467	1.67696e-05	0.080958	1	0.0893289	1	no	DNMT3A;DNMT3A;DNMT3A
cg23499749	2	0.0241194	0.00556836	1.67735e-05	0.080958	1			yes	CHCHD5
cg20317437	1	-0.0193087	0.00445924	1.68866e-05	0.080958	1	0.0893289	1	no	FUCA1
cg01923724	1	0.0495555	0.0114475	1.69657e-05	0.080958	1			yes
cg05866854	2	0.0538714	0.0124651	1.75139e-05	0.0827386	1			yes	GORASP2
cg19268453	6	0.0502883	0.0116457	1.77941e-05	0.0832297	1			yes	HLA-DMB
cg06387669	17	-0.0143324	0.00332639	1.85615e-05	0.0848578	1			yes	SERPINF2;SERPINF2;SERPINF2;SERPINF2;SERPINF2
cg11882432	1	-0.00239054	0.000554825	1.85624e-05	0.0848578	1	0.0936629	1	no	GPR88
cg16672637	17	0.0332169	0.00771369	1.8761e-05	0.0848578	1	0.0936629	1	no	FOXJ1
cg09455342	17	0.0183106	0.00425732	1.92405e-05	0.0848578	1	0.0936629	1	no
cg04362112	1	0.0207768	0.00483628	1.96209e-05	0.0848578	1	0.0936629	1	no	MST1P9
cg21500092	17	-0.0247307	0.00576326	2.00523e-05	0.0848578	1			yes	UBE2G1
cg13953458	11	-0.0395772	0.0092237	2.00759e-05	0.0848578	1	0.0936629	1	no	DNAJB13
cg00908117	2	-0.00717975	0.0016737	2.0177e-05	0.0848578	1	0.0936629	1	no	LTBP1
cg09005651	16	0.00829335	0.00193325	2.01776e-05	0.0848578	1			yes	MGRN1;MGRN1;MGRN1;MGRN1
cg13366774	12	0.0592005	0.0138059	2.03224e-05	0.0848578	1			yes	C12orf59
cg10313337	16	0.047297	0.011032	2.0391e-05	0.0848578	1	0.0936629	1	no	CDH1
cg13038025	15	0.0188128	0.00439059	2.06142e-05	0.0848578	1	0.0936629	1	no	JMJD7-PLA2G4B;JMJD7-PLA2G4B;PLA2G4B
cg10865127	10	-0.0137866	0.00321774	2.06486e-05	0.0848578	1			yes	PITRM1
cg03072035	10	0.0461452	0.0107707	2.06569e-05	0.0848578	1	0.0936629	1	no
cg17603988	7	0.0284809	0.00666944	2.1962e-05	0.0888969	1	0.0970108	1	no	PHKG1
cg17063731	7	-0.0117252	0.00274584	2.20165e-05	0.0888969	1			yes
cg20239017	1	0.039732	0.00931165	2.22957e-05	0.0892613	1	0.0970108	1	no
cg03989260	1	-0.00413504	0.000969689	2.25522e-05	0.0895296	1	0.0970108	1	no	TBX15
cg18317439	17	0.0160834	0.00377514	2.30448e-05	0.0901622	1	0.0970108	1	no	FAM57A
cg14769121	7	-0.0151391	0.00355455	2.30933e-05	0.0901622	1	0.0970108	1	no	SMURF1;SMURF1
cg25043129	17	0.0412919	0.00970304	2.34297e-05	0.0907258	1			yes	BAIAP2;BAIAP2;BAIAP2;BAIAP2
cg14783123	8	-0.01877	0.00442099	2.44638e-05	0.0924044	1			yes	CSPP1;CSPP1
cg08116408	6	0.0387677	0.00913171	2.44991e-05	0.0924044	1			yes	TRIM40
cg19805160	1	-0.023158	0.00545547	2.4552e-05	0.0924044	1	0.101644	1	no	CCDC19
cg20127733	10	-0.0246896	0.00581758	2.46456e-05	0.0924044	1			yes
cg14533068	6	0.0423231	0.0099808	2.50249e-05	0.0930056	1			yes	SYNJ2
cg09483781	19	0.00322261	0.000760192	2.51996e-05	0.0930056	1			yes	FBXL12
cg14519534	7	-0.0235093	0.00555107	2.56352e-05	0.0934414	1			yes	ORAI2;ORAI2
cg13100962	11	0.0427182	0.0100905	2.57956e-05	0.0934414	1			yes
cg04410777	19	-0.00257071	0.000607748	2.62048e-05	0.0934414	1	0.10384	1	no	SEMA6B
cg24514884	6	-0.0106374	0.00251723	2.66658e-05	0.0934414	1			yes	SGK1
cg01350169	10	-0.0132677	0.00313976	2.66849e-05	0.0934414	1	0.10384	1	no	SLIT1
cg10697286	10	-0.00788134	0.00186524	2.67198e-05	0.0934414	1	0.10384	1	no	CCDC147
cg04397884	14	0.0253637	0.00600341	2.67884e-05	0.0934414	1	0.10384	1	no	PELI2
cg02856420	7	0.0106117	0.0025123	2.69001e-05	0.0934414	1	0.10384	1	no	CUX1;CUX1;CUX1
cg01441127	1	0.0421825	0.010014	2.82704e-05	0.0969259	1			yes	MR1
cg13951069	21	0.0327664	0.00777929	2.83136e-05	0.0969259	1			yes	SLC37A1;SLC37A1
cg09595079	12	-0.0362031	0.0086063	2.89855e-05	0.0983652	1			yes	SPPL3
cg16920238	17	-0.00754638	0.00179519	2.94132e-05	0.0983652	1			yes	CCDC57
cg17252605	4	0.00223482	0.000531999	2.97202e-05	0.0983652	1	0.110191	1	no	INPP4B;INPP4B
cg27544405	1	0.0251912	0.00599739	2.97745e-05	0.0983652	1			yes	PRDM2;PRDM2;PRDM2;PRDM2
cg06005318	6	-0.00802902	0.00191256	3.00913e-05	0.0983652	1			yes	TUBB
cg08894588	16	0.0321141	0.00765131	3.01834e-05	0.0983652	1	0.110191	1	no
cg21443763	12	-0.0123082	0.00293251	3.01949e-05	0.0983652	1	0.110191	1	no	ANKS1B
cg08367804	16	0.00812069	0.00193553	3.03997e-05	0.0983652	1			yes	BTBD12
cg01058360	7	0.0462251	0.0110317	3.11111e-05	0.0989613	1	0.110191	1	no	PRKAG2;PRKAG2
cg09865593	7	0.0492829	0.0117681	3.14284e-05	0.0989613	1	0.110191	1	no	PRKAR1B;PRKAR1B;PRKAR1B;PRKAR1B;PRKAR1B;PRKAR1B
cg20218614	8	0.00485441	0.00115926	3.14789e-05	0.0989613	1	0.110191	1	no	FAM83A;FAM83A;FAM83A;FAM83A
cg27230067	1	0.0274661	0.00656065	3.16113e-05	0.0989613	1	0.110191	1	no	AK5;AK5
cg09458420	2	-0.019606	0.00468326	3.16314e-05	0.0989613	1	0.110191	1	no	CAB39;CAB39;CAB39
cg12105691	3	-0.0156334	0.00373915	3.23695e-05	0.100604	1	0.110482	1	no	C3orf50
cg27264384	10	-0.0246288	0.00589231	3.25865e-05	0.100617	1	0.110482	1	no
cg08770358	13	-0.0097332	0.0023298	3.2875e-05	0.100848	1	0.110482	1	no	RB1
cg18463686	7	0.0440975	0.0105666	3.34699e-05	0.10093	1	0.111173	1	no	CLEC5A;CLEC5A
cg13664588	17	0.0333599	0.00799469	3.35375e-05	0.10093	1			yes	SNORD1A
cg11874143	3	-0.011481	0.00275142	3.35424e-05	0.10093	1			yes	MRAS
cg01697902	14	0.0463558	0.0111163	3.39222e-05	0.101106	1	0.11138	1	no	CTSG
cg09762120	7	-0.0145596	0.00349197	3.40289e-05	0.101106	1			yes	PLEKHA8
cg16419054	14	0.0211969	0.00509292	3.51112e-05	0.103218	1	0.112904	1	no	PACS2;PACS2
cg03448301	11	-0.0142885	0.00343331	3.51769e-05	0.103218	1	0.112904	1	no	CHRM1
cg11125805	5	0.0451238	0.0108486	3.55283e-05	0.103606	1			yes	SLC36A3;SLC36A3
cg25181941	17	0.00356016	0.000856882	3.62175e-05	0.104968	1	0.114953	1	no
cg07195224	1	0.00878397	0.00211504	3.65561e-05	0.105303	1			yes	AIM2
cg04558115	17	-0.0374176	0.00901728	3.70383e-05	0.106045	1	0.116266	1	no
cg12016746	11	0.0462137	0.0111463	3.75859e-05	0.106965	1	0.116703	1	no	LRP5
cg18052511	3	0.00565332	0.00136524	3.85067e-05	0.107991	1	0.117372	1	no	CCR5;CCR5
cg08940169	16	-0.0197766	0.00477758	3.86723e-05	0.107991	1			yes	ZFPM1
cg12547959	5	0.0499878	0.01208	3.8899e-05	0.107991	1	0.117372	1	no	TRIO
cg06315149	1	-0.0270155	0.00652975	3.90341e-05	0.107991	1	0.117372	1	no	PRKCZ;PRKCZ;PRKCZ
cg05105330	16	0.0333608	0.0080661	3.92528e-05	0.107991	1			yes	KIAA0513
cg07134182	1	-0.010082	0.00243814	3.93916e-05	0.107991	1			yes	ILDR2
cg19040195	2	0.00951425	0.0023025	3.9914e-05	0.107991	1	0.118403	1	no	BCL11A;BCL11A;BCL11A
cg01109464	15	-0.00675753	0.00163607	4.02059e-05	0.107991	1	0.118403	1	no
cg17971251	1	-0.0160728	0.00389136	4.02236e-05	0.107991	1			yes	SEC16B
cg03325664	8	-0.00909263	0.00220136	4.02323e-05	0.107991	1			yes
cg12013713	7	-0.0327466	0.0079394	4.11975e-05	0.109957	1	0.119777	1	no	PARP12
cg14619064	17	0.0168	0.00407442	4.15112e-05	0.110172	1	0.119777	1	no	MPO
cg18941864	2	-0.0136746	0.00332062	4.23461e-05	0.11176	1	0.120964	1	no	TRPM8
cg01498832	17	0.0497117	0.0120765	4.26554e-05	0.11195	1			yes	RPTOR;RPTOR
cg16417876	15	-0.0210769	0.00512711	4.36775e-05	0.11335	1			yes	ATP10A
cg11881599	12	-0.0212468	0.00516865	4.36904e-05	0.11335	1	0.122439	1	no	CLLU1OS;CLLU1;CLLU1
cg09310966	6	0.0326558	0.0079485	4.41186e-05	0.11335	1	0.122439	1	no	TREM1
cg04857395	4	0.0619822	0.0150815	4.41482e-05	0.11335	1	0.122439	1	no	LRPAP1
cg03313271	13	0.0391066	0.00952648	4.47528e-05	0.114281	1			yes	CUL4A;CUL4A
cg20187011	21	0.0588665	0.0143474	4.51556e-05	0.114381	1	0.124028	1	no	ADAMTS1
cg26218110	17	0.00664106	0.00161886	4.52765e-05	0.114381	1			yes	BAHCC1
cg06043201	8	0.0233001	0.00568366	4.58846e-05	0.115301	1	0.124831	1	no	KIF13B
cg19260606	1	0.0467337	0.0114114	4.6625e-05	0.115583	1			yes	KIAA1026;KIAA1026
cg21592954	11	0.0176005	0.00429763	4.66719e-05	0.115583	1			yes	KIRREL3;KIRREL3
cg15700636	11	-0.0214653	0.00524213	4.67513e-05	0.115583	1	0.125989	1	no	PRG2
cg26873132	11	-0.0162724	0.00397501	4.69753e-05	0.115583	1			yes	DENND5A
cg14602222	12	0.0188865	0.00461592	4.73929e-05	0.115984	1	0.126524	1	no	RAD52
cg18560264	3	-0.0103876	0.00254132	4.82198e-05	0.115984	1			yes	GLYCTK;GLYCTK;GLYCTK;GLYCTK;GLYCTK;GLYCTK
cg11699125	1	-0.028033	0.00686464	4.89794e-05	0.115984	1			yes	ACOT7;ACOT7;ACOT7;ACOT7
cg01010211	22	0.020484	0.00501686	4.91434e-05	0.115984	1			yes	CECR2
cg17854066	4	0.00274965	0.00067356	4.9284e-05	0.115984	1	0.129245	1	no	KIT;KIT
cg21253881	15	-0.0156892	0.00384348	4.93236e-05	0.115984	1			yes
cg02038233	15	-0.0157177	0.0038543	5.01823e-05	0.115984	1			yes	DUOX1;DUOX1
cg12115800	3	0.0399465	0.009799	5.04629e-05	0.115984	1			yes
cg05300717	11	-0.0197831	0.00485319	5.05227e-05	0.115984	1	0.129245	1	no	DKFZp761E198
cg06830800	18	-0.0169844	0.00416643	5.05405e-05	0.115984	1	0.129245	1	no	NPC1
cg02779944	1	-0.00330405	0.00081076	5.07598e-05	0.115984	1	0.129245	1	no	NR5A2;NR5A2
cg00551647	21	0.0235916	0.00579103	5.11264e-05	0.115984	1	0.129245	1	no	CYYR1
cg23166787	1	-0.008605	0.00211247	5.11501e-05	0.115984	1			yes
cg03148428	7	0.0115166	0.00282729	5.11621e-05	0.115984	1			yes	C7orf13;RNF32;RNF32
cg07780782	17	0.0209798	0.00515065	5.12531e-05	0.115984	1	0.129245	1	no	STAT3;STAT3;STAT3
cg16883145	19	-0.0366625	0.00900447	5.15417e-05	0.115984	1			yes	B9D2;TGFB1
cg05981794	16	0.0245058	0.00601932	5.16496e-05	0.115984	1	0.129245	1	no
cg19803911	6	0.00359659	0.000883481	5.169e-05	0.115984	1			yes	C6orf136;C6orf136;C6orf136
cg16392942	16	0.021664	0.0053219	5.18032e-05	0.115984	1			yes	SPIRE2
cg27660099	7	-0.00890779	0.00218967	5.23033e-05	0.116179	1	0.129245	1	no	EEPD1
cg14757311	16	-0.0593366	0.0145889	5.24842e-05	0.116179	1	0.129245	1	no	LMF1
cg14012546	2	0.0476811	0.0117251	5.26282e-05	0.116179	1			yes	INPP5D;INPP5D
cg11686427	5	0.00373314	0.000918657	5.32729e-05	0.117056	1	0.130066	1	no	PCDHGA4;PCDHGA6;PCDHGA1;PCDHGA8;PCDHGA5;PCDHGB1;PCDHGB4;PCDHGA3;PCDHGB5;PCDHGB5;PCDHGA2;PCDHGA7;PCDHGB2;PCDHGB3
cg25960854	19	0.0297985	0.00733889	5.40309e-05	0.117841	1			yes	SBNO2
cg15657220	18	-0.0793516	0.0195453	5.41291e-05	0.117841	1	0.130642	1	no
cg06196145	11	0.00623077	0.00153519	5.44237e-05	0.117939	1	0.130642	1	no	PNPLA2
cg21757392	19	-0.0124782	0.00307541	5.46923e-05	0.11798	1			yes
cg19081101	1	0.0429527	0.0105904	5.50618e-05	0.118237	1			yes	CHI3L1
cg22526531	1	0.0484599	0.0119571	5.57599e-05	0.118461	1	0.131031	1	no	KIAA0319L
cg14249520	11	0.0200593	0.00495078	5.60287e-05	0.118461	1			yes	CPT1A;CPT1A
cg18011672	2	-0.0413019	0.0101975	5.63736e-05	0.118461	1	0.131031	1	no
cg05249836	22	0.0426197	0.010523	5.64029e-05	0.118461	1	0.131031	1	no	C22orf9;C22orf9
cg04353438	19	-0.02446	0.00603933	5.64202e-05	0.118461	1	0.131031	1	no	SAFB2
cg08425796	22	0.0354094	0.0087482	5.69826e-05	0.119113	1			yes
cg11800635	2	0.0169446	0.0041891	5.76443e-05	0.119965	1			yes	DOK1
cg18949794	7	0.0318108	0.00787562	5.90338e-05	0.121846	1	0.135995	1	no
cg14343513	17	0.0451812	0.0111878	5.92091e-05	0.121846	1			yes	RPTOR;RPTOR
cg07737292	16	0.0313793	0.00777228	5.9485e-05	0.121846	1			yes	MIR138-2
cg15015109	17	0.0358975	0.00889211	5.958e-05	0.121846	1			yes	HELZ
cg11045198	6	-0.018871	0.00467668	6.00511e-05	0.122018	1	0.136249	1	no
cg23866916	19	0.0166278	0.00412133	6.0277e-05	0.122018	1	0.136249	1	no	SBNO2
cg26508200	12	0.0492284	0.0122048	6.04388e-05	0.122018	1			yes	SSH1;SSH1
cg12918473	7	0.00340342	0.000844022	6.07402e-05	0.122105	1	0.136249	1	no	WNT2;WNT2
cg22580512	12	0.0438263	0.0108755	6.13778e-05	0.122647	1	0.136249	1	no	NCOR2;NCOR2
cg02570354	3	0.0412046	0.0102264	6.15289e-05	0.122647	1	0.136249	1	no	OSBPL10
cg07188863	11	0.026647	0.00661661	6.21411e-05	0.123285	1	0.136546	1	no
cg09479650	16	0.0218818	0.00543759	6.2835e-05	0.123285	1			yes
cg09377531	8	-0.0197137	0.00489843	6.28768e-05	0.123285	1			yes	TRAPPC9;TRAPPC9
cg25074794	10	0.0185725	0.00461537	6.28931e-05	0.123285	1			yes	MARCH8;MARCH8;MARCH8
cg13760395	14	-0.0169583	0.00421529	6.31865e-05	0.123348	1			yes	C14orf49
cg07833710	1	0.011248	0.00279671	6.34703e-05	0.123393	1			yes
cg18125846	3	-0.0160968	0.00400435	6.39961e-05	0.123905	1	0.139549	1	no
cg14352586	9	0.0317831	0.00790872	6.42698e-05	0.123927	1			yes	GALNT12
cg10104542	2	-0.0161017	0.00400828	6.47076e-05	0.124264	1	0.140031	1	no
cg00256593	7	0.0366203	0.00912574	6.586e-05	0.125487	1			yes	ADCYAP1R1
cg14880079	3	0.0119426	0.00297605	6.58759e-05	0.125487	1	0.141488	1	no	GP5
cg00158934	20	-0.0319281	0.00796167	6.6584e-05	0.126052	1			yes	PTK6
cg11491652	3	-0.0204015	0.00508886	6.69143e-05	0.126052	1			yes
cg05027554	16	0.0102451	0.00255559	6.69728e-05	0.126052	1			yes	RAB40C
cg16658191	10	-0.0128131	0.00319781	6.75407e-05	0.126594	1	0.143301	1	no	HK1;HK1;HK1;HK1
cg23361127	5	0.0337672	0.00842913	6.77967e-05	0.126594	1	0.143301	1	no
cg09303293	14	-0.0071541	0.00178705	6.85288e-05	0.126862	1			yes	FRMD6;FRMD6
cg20934416	5	0.0386666	0.0096595	6.86362e-05	0.126862	1	0.143301	1	no
cg04870120	15	0.0397841	0.00994274	6.90865e-05	0.126862	1			yes
cg23415995	4	0.025459	0.00636279	6.9146e-05	0.126862	1			yes	HSPA4L
cg16622906	5	0.0181961	0.00454854	6.93609e-05	0.126862	1	0.143301	1	no	PCDHB6
cg22599236	21	-0.0610232	0.0152569	6.95513e-05	0.126862	1			yes	LRRC3
cg25173129	17	-0.0191944	0.00480173	7.02295e-05	0.127606	1			yes	EPX
cg17187143	7	-0.0461595	0.0115511	7.06161e-05	0.127661	1			yes	MAD1L1;MAD1L1;MAD1L1
cg11009736	2	0.0225405	0.00564231	7.10317e-05	0.127661	1	0.143301	1	no	MARCO
cg16335893	12	-0.0333139	0.00834248	7.14222e-05	0.127661	1			yes
cg11293112	17	-0.0147008	0.00368159	7.15014e-05	0.127661	1	0.143301	1	no	TOM1L2;TOM1L2
cg26718420	12	-0.0130333	0.00326437	7.16447e-05	0.127661	1	0.143301	1	no	C12orf59;C12orf59
cg14517126	15	0.032337	0.00810139	7.19409e-05	0.127661	1	0.143301	1	no
cg17194270	22	0.0445927	0.0111738	7.21514e-05	0.127661	1			yes	SYNGR1;SYNGR1;SYNGR1
cg17203290	8	-0.0130583	0.0032731	7.25935e-05	0.12796	1	0.143301	1	no	C8orf47;C8orf47
cg13069531	3	0.0125973	0.00315819	7.28621e-05	0.12796	1			yes	CD86;CD86;CD86
cg13894021	22	0.0031959	0.000801631	7.34391e-05	0.128331	1	0.143301	1	no	RAB36
cg26265787	19	0.0296421	0.00744229	7.45597e-05	0.128331	1	0.143301	1	no	TYK2
cg04452959	8	0.00123721	0.000310655	7.46672e-05	0.128331	1	0.143301	1	no	ENPP2;ENPP2;ENPP2
cg13280056	7	-0.0194913	0.00489425	7.47043e-05	0.128331	1	0.143301	1	no	LOC728743
cg04407248	16	0.0429999	0.0108005	7.50428e-05	0.128331	1			yes	PRSS8
cg23990942	19	0.0305734	0.00768114	7.53638e-05	0.128331	1	0.143301	1	no	SERTAD3;SERTAD3
cg27591920	2	-0.0116598	0.00292972	7.55432e-05	0.128331	1			yes	BCL2L11;BCL2L11
cg15179805	13	-0.00158127	0.000397452	7.59378e-05	0.128331	1	0.143301	1	no	MCF2L
cg10227678	16	-0.0336643	0.00846367	7.62275e-05	0.128331	1	0.143301	1	no	FTO
cg20493718	17	0.0190321	0.00478485	7.6235e-05	0.128331	1	0.143301	1	no	CSNK1D;CSNK1D
cg02226672	16	0.0491954	0.0123685	7.62385e-05	0.128331	1	0.143301	1	no	SMPD3
cg26298914	14	0.0448662	0.0112809	7.63332e-05	0.128331	1	0.143301	1	no	RAD51L1;RAD51L1;RAD51L1
cg12249809	19	-0.00761858	0.00191616	7.67606e-05	0.128592	1	0.143301	1	no	ZNF792
cg13912964	7	0.0482761	0.0121472	7.72548e-05	0.128949	1	0.143301	1	no	ZNHIT1
cg21234082	9	0.0442729	0.0111422	7.75195e-05	0.128949	1			yes	DAB2IP
cg21519701	17	0.037213	0.00937038	7.82488e-05	0.129385	1			yes	TEX2
cg22203237	7	0.0206354	0.00519607	7.83791e-05	0.129385	1	0.143933	1	no
cg23113343	13	-0.0268903	0.00677305	7.86033e-05	0.129385	1	0.143933	1	no	RASA3
cg14749590	3	-0.0260321	0.00656231	7.98419e-05	0.130548	1			yes	IL5RA;IL5RA;IL5RA;IL5RA;IL5RA;IL5RA
cg04193922	4	0.0125983	0.00317636	7.98625e-05	0.130548	1	0.145307	1	no	LOC729338;BBS12
cg18541077	4	0.0106546	0.00268882	8.11018e-05	0.131799	1			yes	RGS12;RGS12;RGS12
cg27009448	10	-0.0274702	0.00693345	8.12546e-05	0.131799	1			yes	C10orf46
cg00248488	12	-0.0121698	0.00307249	8.1674e-05	0.131799	1	0.146503	1	no
cg07136111	7	0.0368254	0.0092992	8.19705e-05	0.131799	1	0.146503	1	no	FAM188B
cg06482535	16	-0.00452046	0.0011416	8.20582e-05	0.131799	1	0.146503	1	no	CNOT1;SNORA50;CNOT1
cg26744084	6	-0.0105379	0.00266221	8.25146e-05	0.131799	1			yes	GABBR1;GABBR1;GABBR1
cg11557901	9	0.0216404	0.00546709	8.2581e-05	0.131799	1	0.14652	1	no
cg04977528	1	0.025395	0.00641933	8.3266e-05	0.131891	1			yes	HEYL
cg16490757	10	-0.00948141	0.00239682	8.33555e-05	0.131891	1	0.146531	1	no	AP3M1;AP3M1
cg11608958	2	0.041402	0.010468	8.3581e-05	0.131891	1			yes
cg00005619	11	0.0319241	0.00807268	8.3755e-05	0.131891	1	0.146531	1	no	FAM180B
cg22809017	5	0.03359	0.00849625	8.4126e-05	0.132035	1	0.146531	1	no	FAM196B;DOCK2
cg09284275	16	0.04279	0.010831	8.51065e-05	0.132792	1			yes	MYH11;MYH11;MYH11;MYH11
cg06236748	11	-0.00151536	0.000383584	8.51708e-05	0.132792	1	0.147452	1	no	INPPL1
cg26056277	2	0.0325966	0.00825581	8.59299e-05	0.133535	1			yes
cg07188523	6	0.0342939	0.00869244	8.70166e-05	0.133655	1			yes
cg00218203	17	0.0218443	0.0055393	8.76408e-05	0.133655	1	0.148722	1	no	RNF157
cg06436185	7	0.0378565	0.0096001	8.76995e-05	0.133655	1			yes	PRKAG2;PRKAG2
cg10082165	14	0.0137791	0.00349417	8.77011e-05	0.133655	1			yes	CTSG
cg09929187	12	-0.0220817	0.00560033	8.78565e-05	0.133655	1	0.148722	1	no
cg09010699	3	0.0468125	0.0118729	8.78924e-05	0.133655	1	0.148722	1	no
cg18827097	2	0.00263688	0.000668824	8.79873e-05	0.133655	1	0.148722	1	no	ADI1
cg19728051	1	-0.0189027	0.00480128	8.99968e-05	0.135963	1			yes
cg08250921	16	0.037781	0.00959693	9.00823e-05	0.135963	1	0.151368	1	no
cg19788250	21	0.0285823	0.00726552	9.11742e-05	0.137172	1	0.152307	1	no	APP;APP;APP;APP;APP
cg15725939	15	-0.0107283	0.00272796	9.15902e-05	0.137361	1			yes
cg26780042	7	0.0433653	0.0110476	9.43891e-05	0.139795	1			yes	KDELR2;KDELR2
cg15312943	11	0.049643	0.0126493	9.46764e-05	0.139795	1			yes	SERGEF
cg08840010	1	0.0360175	0.00917893	9.49262e-05	0.139795	1	0.157124	1	no	TNFRSF9
cg23369670	14	0.0374115	0.00953433	9.49697e-05	0.139795	1			yes	XRCC3;XRCC3;XRCC3
cg21735068	8	0.0318735	0.00812409	9.51577e-05	0.139795	1	0.157124	1	no	PGCP
cg05303899	2	0.0254794	0.00649473	9.52652e-05	0.139795	1			yes
cg20802826	6	-0.0473585	0.0120736	9.54893e-05	0.139795	1			yes
cg04738355	2	-0.00934674	0.00238289	9.55806e-05	0.139795	1			yes	EXOC6B
cg22571065	12	0.00724901	0.00184895	9.62524e-05	0.140216	1	0.158008	1	no	CACNA2D4
cg14753691	22	0.0222336	0.00567251	9.68247e-05	0.140216	1			yes	LOC150185
cg24894783	5	0.0421283	0.0107501	9.69027e-05	0.140216	1			yes	ANKRD33B
cg06443918	10	-0.00327481	0.000835745	9.70835e-05	0.140216	1	0.158008	1	no	C10orf95
cg11402704	1	0.0247617	0.00632043	9.73526e-05	0.140216	1	0.158008	1	no	RUSC1;RUSC1;RUSC1;RUSC1
cg09307868	19	0.00116524	0.000297522	9.78604e-05	0.140419	1			yes
cg02856190	11	0.0475806	0.0121535	9.84507e-05	0.140419	1			yes	FUT4;FUT4
cg27314569	11	-0.00988124	0.00252477	9.89875e-05	0.140419	1	0.15868	1	no	BSX
cg03857198	3	0.0416112	0.0106334	9.91393e-05	0.140419	1	0.15868	1	no
cg02690117	1	-0.0376118	0.00961379	9.95353e-05	0.140419	1			yes
cg06559575	12	0.0422853	0.0108088	9.96121e-05	0.140419	1	0.15868	1	no	IGFBP6
cg11334709	1	0.0131225	0.00335466	9.97767e-05	0.140419	1			yes	C1orf200;PIK3CD
cg01192077	5	0.0124698	0.0031888	0.000100309	0.140419	1			yes	EBF1
cg12195444	8	0.00958185	0.00245112	0.000100807	0.140419	1			yes
cg13562011	9	-0.0179985	0.00460463	0.000100958	0.140419	1	0.15868	1	no	EXD3
cg19247841	4	0.00463515	0.00118596	0.0001012	0.140419	1	0.15868	1	no	SLC10A4
cg15002214	17	-0.00136898	0.000350283	0.000101205	0.140419	1	0.15868	1	no	NOG
cg02719954	8	0.0348721	0.00892504	0.000101597	0.140419	1			yes
cg09841788	14	0.0326478	0.00835606	0.000101655	0.140419	1	0.15868	1	no	SPTB
cg01771479	8	0.00191386	0.000490041	0.0001023	0.140899	1			yes
cg21638533	12	0.0128652	0.00329587	0.000103241	0.141781	1			yes	IFFO1;IFFO1;IFFO1
cg01877816	2	0.0266149	0.00682072	0.000103744	0.142059	1	0.160669	1	no	NCK2;NCK2;NCK2
cg17803713	2	0.0271513	0.00696044	0.000104288	0.142391	1	0.160669	1	no	SH3RF3
cg06558622	7	-0.0215699	0.00553247	0.00010513	0.142786	1			yes	ZNF862
cg10318528	4	0.0367231	0.00942139	0.000105542	0.142786	1	0.160669	1	no	SFRP2
cg27376514	17	-0.0284322	0.00729661	0.000106047	0.142786	1			yes	MPRIP;MPRIP
cg20263733	3	-0.010943	0.00280813	0.000106052	0.142786	1	0.160669	1	no	ATP2C1;ATP2C1;ATP2C1;ATP2C1
cg05492904	15	0.0475877	0.0122128	0.000106088	0.142786	1	0.160669	1	no	CYP19A1;CYP19A1
cg22274234	12	0.0134213	0.00344509	0.000106511	0.142948	1	0.160669	1	no	KCTD10
cg17755483	5	-0.015536	0.0039894	0.000107062	0.14319	1			yes	MRPS27
cg15481493	11	0.0370662	0.00952173	0.000107707	0.14319	1	0.160669	1	no
cg15339435	11	-0.035963	0.00924076	0.000108151	0.14319	1	0.160669	1	no
cg09977718	17	0.0244265	0.00627817	0.000108637	0.14319	1			yes	RPTOR;RPTOR
cg00364051	6	0.016384	0.00421118	0.000108664	0.14319	1			yes	ITPR3
cg02468770	7	0.0167104	0.00429516	0.000108891	0.14319	1	0.160669	1	no
cg01168028	20	-0.0224824	0.00577945	0.000108908	0.14319	1	0.160669	1	no
cg01357222	6	0.0395361	0.0101644	0.000109117	0.14319	1	0.160669	1	no
cg06154903	11	-0.0235767	0.00606393	0.000109805	0.143695	1			yes	EHD1
cg21444421	12	0.027145	0.00698373	0.000110311	0.143706	1	0.161351	1	no
cg16713889	14	0.0446415	0.0114878	0.00011071	0.143706	1	0.161351	1	no	FAM161B
cg26933869	1	0.0226323	0.00582381	0.000110869	0.143706	1			yes	ALDH4A1;ALDH4A1;ALDH4A1
cg01153817	11	0.0179525	0.00462137	0.000111323	0.143706	1			yes	KCNJ11;KCNJ11
cg03750587	1	0.00241427	0.00062159	0.000111618	0.143706	1	0.161847	1	no	CNR2
cg25027273	15	-0.0386582	0.00995648	0.000112183	0.143706	1	0.161847	1	no	CHSY1
cg24075326	6	-0.0185453	0.00477735	0.000112548	0.143706	1			yes	C6orf136;C6orf136;C6orf136
cg24504361	12	-0.0166763	0.00429779	0.000113423	0.143706	1	0.162263	1	no	KRT8
cg21073212	20	-0.027275	0.00702969	0.000113444	0.143706	1			yes	KIF3B
cg08858998	1	0.0318127	0.00820045	0.000113739	0.143706	1			yes
cg05554494	16	0.0176756	0.00455697	0.000114053	0.143706	1	0.162263	1	no	MEFV
cg03171795	3	0.0432897	0.0111617	0.000114146	0.143706	1			yes
cg09496303	4	-0.0204222	0.00526723	0.000114696	0.143706	1			yes
cg14012686	2	0.0206981	0.00533846	0.000114724	0.143706	1			yes	C2orf65
cg25326319	7	-0.0260599	0.00672117	0.000114728	0.143706	1	0.162263	1	no
cg15869022	2	-0.0368394	0.00950777	0.000115885	0.143706	1	0.162263	1	no	GPR17;GPR17;LIMS2;LIMS2;LIMS2;GPR17;LIMS2;LIMS2;GPR17
cg24384437	15	0.0209048	0.00539594	0.000116126	0.143706	1	0.162263	1	no	CGNL1
cg22518769	7	-0.00554181	0.00143064	0.000116404	0.143706	1			yes	SLC29A4;SLC29A4
cg14675361	13	-0.0107176	0.00276684	0.000116473	0.143706	1			yes	LMO7;LMO7
cg22624212	21	0.0014328	0.00036994	0.000116636	0.143706	1	0.162263	1	no	WDR4;WDR4
cg21503237	4	0.0153259	0.00395732	0.000116782	0.143706	1	0.162263	1	no
cg24608504	2	0.0449136	0.011598	0.00011688	0.143706	1			yes	SPTBN1
cg02124524	16	-0.011345	0.00293041	0.000117407	0.143706	1			yes	KIAA0182;KIAA0182
cg05681076	5	0.00232899	0.000601741	0.000117886	0.143706	1			yes
cg06707663	11	-0.0224869	0.00581047	0.000118173	0.143706	1	0.162263	1	no	RPLP0P2
cg19439071	17	0.0302194	0.00781004	0.000118439	0.143706	1			yes	SNORD1A
cg24500487	10	-0.0256049	0.00661776	0.000118502	0.143706	1	0.162263	1	no	PAPSS2;PAPSS2
cg22957691	2	0.0407332	0.0105278	0.000118509	0.143706	1	0.162263	1	no	FEZ2;FEZ2
cg01920129	9	-0.0239214	0.0061835	0.000118757	0.143706	1	0.162263	1	no	C9orf5;MIR32
cg11988722	20	-0.0237762	0.00614658	0.00011894	0.143706	1			yes
cg18735402	19	0.00913923	0.00236353	0.000119623	0.144076	1	0.162263	1	no	GIPR
cg10038168	12	0.0289026	0.0074755	0.000119856	0.144076	1	0.162263	1	no	ZNF664
cg24620709	5	-0.00642891	0.00166369	0.00012089	0.14495	1			yes	TMEM161B
cg21618751	8	0.019061	0.004935	0.000121776	0.14497	1			yes
cg10142874	2	-0.017351	0.00449236	0.000121784	0.14497	1			yes	LPIN1
cg12032655	19	0.0429205	0.0111165	0.000122434	0.14497	1			yes	CD177
cg07060794	7	0.0413716	0.0107183	0.00012297	0.14497	1	0.165234	1	no	IGF2BP3
cg10900641	11	0.0176422	0.00457119	0.000123226	0.14497	1			yes	HCCA2;LOC402778
cg22731440	6	-0.0509701	0.0132079	0.000123383	0.14497	1			yes	HLA-B
cg09151131	17	0.030635	0.00794039	0.000123854	0.14497	1	0.165234	1	no
cg10275766	2	0.026117	0.00676948	0.000124028	0.14497	1			yes	LOC91149
cg18043391	19	0.0315693	0.00818328	0.000124049	0.14497	1			yes
cg10953410	11	0.0528391	0.0137008	0.000124595	0.14497	1	0.165234	1	no	HTR3A;HTR3A;HTR3A
cg09756109	16	0.0155637	0.00403597	0.000124825	0.14497	1			yes	IFT140;TMEM204
cg15951914	7	-0.0117879	0.00305681	0.000124825	0.14497	1			yes	SRPK2;SRPK2
cg10441828	12	0.0228051	0.00591489	0.000125141	0.14497	1			yes	MLL2
cg27152208	6	0.00307585	0.000798318	0.000126492	0.14497	1	0.165234	1	no	TFAP2A
cg01188685	1	-0.00197437	0.000512443	0.000126533	0.14497	1	0.165234	1	no	KIRREL;KIRREL
cg03568673	13	0.0488517	0.0126814	0.000126808	0.14497	1	0.165234	1	no	GJB6;GJB6;GJB6;GJB6
cg01980222	6	0.0216489	0.00561935	0.000126814	0.14497	1	0.165234	1	no	TREM2;TREM2
cg18941818	2	0.0198018	0.00514158	0.000127285	0.14497	1			yes	NR4A2
cg25432518	7	0.0178741	0.00464256	0.000127928	0.14497	1			yes	MAD1L1;MAD1L1;MAD1L1
cg13069322	7	0.0256892	0.00667271	0.000128007	0.14497	1			yes
cg22976120	11	0.0218469	0.00567504	0.000128134	0.14497	1			yes	PTPRJ;PTPRJ
cg01539849	11	-0.00492076	0.00127866	0.000128906	0.14497	1	0.165234	1	no	SPI1;SPI1
cg25073093	11	0.0250071	0.00649973	0.000129283	0.14497	1	0.165234	1	no	NRXN2;NRXN2
cg12058372	20	0.0278607	0.0072418	0.000129387	0.14497	1			yes	B4GALT5
cg08136042	12	0.0407591	0.0105956	0.000129597	0.14497	1	0.165234	1	no	FIGNL2;FIGNL2
cg26476939	6	-0.00633381	0.00164655	0.00012967	0.14497	1			yes	TNXB
cg12535090	11	0.0173932	0.00452188	0.000129783	0.14497	1	0.165234	1	no	NAV2;NAV2;NAV2;NAV2
cg01901579	14	-0.0204693	0.00532158	0.000129814	0.14497	1	0.165234	1	no	DICER1
cg07297964	13	0.0431521	0.011219	0.000129836	0.14497	1	0.165234	1	no	RB1
cg27363486	1	-0.00638742	0.00166093	0.000130242	0.14497	1			yes	TRIM17;TRIM17;TRIM17;TRIM17
cg04922063	10	0.0301985	0.00785464	0.000130708	0.14497	1	0.165234	1	no	CCNY;CCNY
cg26385618	18	-0.0129129	0.00335869	0.000130726	0.14497	1	0.165234	1	no	C18orf62
cg21195231	9	-0.00916963	0.00238563	0.000131331	0.1453	1			yes	GPSM1
cg22984380	17	-0.019073	0.00496417	0.000132462	0.146066	1			yes	RPTOR;RPTOR
cg01635821	8	-0.00847046	0.00220526	0.000132642	0.146066	1			yes	ANKRD46
cg26336955	1	-0.0182354	0.0047501	0.000133836	0.147037	1	0.165433	1	no	ZNF678;ZNF678
cg05708073	1	0.0302114	0.00787131	0.000134151	0.147042	1	0.165433	1	no	TMEM167B
cg19932523	11	0.001312	0.000341937	0.000134825	0.147376	1	0.165433	1	no	CLPB
cg06959448	1	0.0488246	0.0127265	0.000135079	0.147376	1			yes
cg24502330	1	0.0278625	0.00726498	0.000136177	0.148029	1	0.165433	1	no	CDA
cg21067750	15	-0.0169479	0.00442192	0.000137124	0.148029	1			yes	PHGR1
cg12873119	20	0.0301324	0.00786234	0.000137222	0.148029	1			yes	CD93
cg10669834	15	-0.0118692	0.003097	0.000137296	0.148029	1			yes
cg03523676	14	0.0255809	0.00667537	0.000137454	0.148029	1	0.165433	1	no	CPNE6
cg23448729	5	-0.0113623	0.00296509	0.000137558	0.148029	1	0.165433	1	no	HTR1A
cg20179907	11	0.0346666	0.00904926	0.000138113	0.148208	1	0.165433	1	no	PDE2A;PDE2A;PDE2A;PDE2A
cg27614723	15	0.0291772	0.00761719	0.000138352	0.148208	1	0.165433	1	no	SLCO3A1;SLCO3A1
cg10543953	15	0.0350662	0.00915785	0.000139141	0.148489	1	0.165433	1	no	LOC723972
cg26128977	13	-0.00406403	0.00106181	0.00014002	0.148489	1	0.165433	1	no	DLEU2
cg07006075	6	0.039653	0.0103606	0.000140111	0.148489	1			yes	GMPR
cg04496824	1	0.0111534	0.00291447	0.00014059	0.148489	1	0.165433	1	no	MTF1
cg11302293	4	-0.00670824	0.00175334	0.000140891	0.148489	1	0.165433	1	no
cg09091752	15	0.0170986	0.00446942	0.000141004	0.148489	1	0.165433	1	no	DNAJC17
cg26056577	1	-0.0287011	0.00750255	0.000141093	0.148489	1	0.165433	1	no	TNFRSF25;PLEKHG5;TNFRSF25;PLEKHG5;PLEKHG5;TNFRSF25;PLEKHG5;TNFRSF25;TNFRSF25;PLEKHG5;TNFRSF25
cg08067346	16	-0.0160559	0.0041969	0.000141129	0.148489	1	0.165433	1	no	ARHGAP17;ARHGAP17
cg03871675	10	-0.00111176	0.000290669	0.000141588	0.148641	1	0.165433	1	no
cg03002688	4	0.0434625	0.0113687	0.000142516	0.149042	1	0.165433	1	no
cg22580935	19	-0.00388479	0.00101634	0.000142898	0.149042	1	0.165433	1	no	MKNK2;MKNK2
cg18704979	3	0.0194501	0.00508855	0.000142917	0.149042	1	0.165433	1	no	LOC100129354
cg11803803	1	-0.0073633	0.00192782	0.00014453	0.14906	1	0.165433	1	no	PHACTR4;PHACTR4
cg21882356	14	0.03391	0.00887844	0.000144635	0.14906	1	0.165433	1	no	ANG;RNASE4
cg05106502	17	-0.00849921	0.00222578	0.000145077	0.14906	1	0.165433	1	no	SKAP1;SKAP1
cg07729527	2	0.00924136	0.00242014	0.000145225	0.14906	1	0.165433	1	no
cg05098037	17	0.0156032	0.00408643	0.000145265	0.14906	1	0.165433	1	no	RPTOR;RPTOR
cg18000306	6	0.0228186	0.00597653	0.000145362	0.14906	1	0.165433	1	no
cg25170017	11	-0.0311484	0.0081595	0.000145707	0.14906	1			yes	EHD1
cg22961402	17	0.0309289	0.00810321	0.000146126	0.14906	1			yes	GIT1;GIT1
cg08851840	10	0.00730342	0.00191357	0.000146268	0.14906	1	0.165541	1	no	TCF7L2;TCF7L2;TCF7L2;TCF7L2;TCF7L2;TCF7L2
cg19739596	11	0.0443653	0.0116262	0.000146547	0.14906	1			yes	MS4A3;MS4A3;MS4A3;MS4A3;MS4A3;MS4A3
cg02532341	3	0.00622649	0.00163187	0.000146841	0.14906	1			yes	ATP2B2;ATP2B2
cg06068369	6	0.042037	0.0110194	0.000147227	0.14906	1	0.165541	1	no	PREP
cg17753124	19	0.0185539	0.00486412	0.000147685	0.14906	1			yes	IER2;STX10
cg04023434	1	-0.00878858	0.00230425	0.000147725	0.14906	1			yes	RGL1
cg02836135	6	-0.0352683	0.00924846	0.000148047	0.14906	1	0.165541	1	no	SCML4
cg01309945	4	-0.00898055	0.002355	0.000148075	0.14906	1	0.165541	1	no	SLC7A11
cg01001791	22	0.0294949	0.0077363	0.000148574	0.14906	1			yes	POLR3H;ACO2;POLR3H;POLR3H
cg23430415	18	0.0103288	0.00270942	0.000148799	0.14906	1	0.165541	1	no	STARD6
cg17510957	11	0.052056	0.0136561	0.000148934	0.14906	1	0.165541	1	no	SORL1
cg04304450	22	-0.0164829	0.00432434	0.000149244	0.14906	1			yes	BIK
cg03737367	19	-0.0203424	0.00533803	0.000149576	0.149076	1	0.165608	1	no	MIR150
cg06654905	9	0.00279478	0.000733564	0.000150154	0.149338	1	0.165608	1	no
cg14799927	6	0.0461265	0.0121133	0.000151308	0.149949	1			yes	TRIM26
cg09395612	16	0.0420112	0.0110332	0.00015145	0.149949	1	0.166054	1	no
cg26282236	12	0.0416528	0.0109404	0.000151721	0.149949	1	0.166054	1	no	RAD52
cg01538969	6	0.0400694	0.0105281	0.000152516	0.15042	1			yes	DHX16;DHX16
cg19573198	12	0.00679935	0.00178798	0.000154463	0.151719	1			yes	LOC100240735;FLJ12825
cg23229770	2	0.037523	0.00986763	0.000154523	0.151719	1			yes
cg13180098	3	-0.00941891	0.0024775	0.000155118	0.151719	1	0.169123	1	no	RHO
cg06867755	2	0.0476559	0.0125355	0.000155118	0.151719	1			yes	CUL3
cg03945895	1	-0.00772261	0.00203218	0.000156072	0.15214	1	0.169516	1	no	PRDM2;PRDM2;PRDM2;PRDM2
cg24971036	3	0.00505076	0.00132926	0.000156408	0.15214	1			yes	ZNF148
cg04016660	16	0.0405631	0.0106786	0.000157058	0.15214	1			yes	KIAA0513
cg04036920	11	0.0488678	0.0128683	0.000157678	0.15214	1			yes	C11orf41
cg22038124	15	-0.0173338	0.00456535	0.000158169	0.15214	1			yes	TNFAIP8L3
cg05599723	1	0.0358426	0.00944247	0.000158703	0.15214	1			yes	TNFRSF1B
cg20947553	7	0.0366604	0.00965852	0.000158852	0.15214	1	0.170559	1	no	RAC1;RAC1
cg03591753	6	0.0269271	0.0070955	0.000159294	0.15214	1			yes	FKBP5
cg07467649	7	0.0260002	0.00685236	0.000159805	0.15214	1	0.170559	1	no	BAZ1B
cg16640599	4	0.0467908	0.0123343	0.000160175	0.15214	1			yes	SEC24D
cg26837399	1	0.0321839	0.00848552	0.000160747	0.15214	1	0.170559	1	no	NID1
cg11724557	14	-0.00302481	0.000797574	0.000160949	0.15214	1			yes	C14orf80;C14orf80;C14orf80
cg26742320	2	0.0340588	0.00898099	0.000160966	0.15214	1			yes	SGOL2;SGOL2;SGOL2
cg03654080	12	-0.00679362	0.00179158	0.000161188	0.15214	1			yes
cg25208017	1	-0.0016428	0.000433203	0.0001612	0.15214	1	0.170559	1	no	FMN2
cg10715272	1	-0.00659662	0.00173968	0.00016126	0.15214	1	0.170559	1	no	BMP8A
cg02235918	6	0.0295899	0.00780409	0.000161427	0.15214	1	0.170559	1	no
cg18344452	15	0.00184044	0.000485487	0.000161866	0.15214	1			yes	DYX1C1;DYX1C1;DYX1C1
cg09326843	7	-0.00904273	0.00238575	0.000162298	0.15214	1	0.170559	1	no
cg15726123	3	0.0383911	0.0101297	0.000162482	0.15214	1	0.170559	1	no	ALS2CL;ALS2CL
cg06653052	19	0.0229623	0.00605921	0.000162667	0.15214	1			yes	C19orf24
cg16068833	1	-0.0151511	0.00399816	0.000162788	0.15214	1			yes	UBXN11;CD52
cg03312805	22	-0.0186359	0.00491835	0.000163054	0.15214	1	0.170559	1	no	FAM19A5
cg14565465	9	0.0178469	0.00471025	0.000163422	0.15214	1	0.170559	1	no	TMEM2;TMEM2
cg18571112	3	0.00409232	0.00108017	0.000163599	0.15214	1	0.170559	1	no	SFMBT1;SFMBT1;SFMBT1
cg21123913	4	0.00534071	0.00141046	0.000164723	0.152487	1	0.170685	1	no	HERC3;HERC3
cg19093689	12	0.0262451	0.00693315	0.000165388	0.152487	1	0.170685	1	no	SPATS2
cg01119452	7	0.0408441	0.0107902	0.000165513	0.152487	1	0.170685	1	no	ELMO1
cg11376341	10	0.0363591	0.00960551	0.000165535	0.152487	1			yes
cg02927747	18	0.0269143	0.00711019	0.000165586	0.152487	1			yes	PHLPP1
cg09245003	17	0.0450796	0.0119144	0.000166579	0.152912	1	0.171167	1	no	RNMTL1
cg15154635	3	-0.010941	0.00289175	0.000166695	0.152912	1			yes	OR5H14
cg13984040	12	0.0174092	0.00460212	0.000167254	0.153127	1			yes
cg22363400	2	-0.0132278	0.00349835	0.000168243	0.153456	1			yes	ZNF385B
cg18062874	17	-0.0115444	0.00305313	0.000168263	0.153456	1			yes
cg13851956	10	0.00187703	0.000496582	0.000169138	0.153648	1			yes	RET;RET
cg14933485	11	0.00356722	0.000943803	0.000169268	0.153648	1	0.172899	1	no	PGR;PGR
cg24430189	2	0.00275519	0.000729029	0.000169475	0.153648	1	0.172899	1	no
cg04435807	10	-0.0169436	0.00448375	0.000169775	0.153648	1			yes	ANKRD22
cg16582469	16	0.0565632	0.0149707	0.000170142	0.153686	1			yes	GALNS
cg04691829	5	-0.0189553	0.00501871	0.000171154	0.154	1			yes	SKP1;SKP1
cg19139193	21	-0.010982	0.00290798	0.00017142	0.154	1	0.17402	1	no	PCNT
cg22353097	1	0.0364716	0.0096587	0.000171647	0.154	1			yes	SLC22A15
cg10159529	3	-0.0217673	0.00576492	0.000171793	0.154	1	0.17402	1	no	IL5RA;IL5RA;IL5RA;IL5RA;IL5RA;IL5RA
cg15203522	6	0.00252498	0.00066902	0.000173009	0.154525	1	0.174371	1	no	BCKDHB;BCKDHB
cg11546131	17	-0.0231663	0.00613914	0.000173339	0.154525	1			yes
cg26702985	10	0.00144931	0.000384068	0.00017336	0.154525	1	0.174371	1	no	ZNF37B
cg04033022	16	-0.0263065	0.00697438	0.000174493	0.155242	1	0.174851	1	no	ACSF3;ACSF3;ACSF3
cg22666015	2	0.0410821	0.0108955	0.000175468	0.155414	1	0.174851	1	no	INPP5D;INPP5D
cg00441899	4	0.0225556	0.0059825	0.000175611	0.155414	1			yes	RGS12;RGS12;RGS12
cg07913124	12	-0.019076	0.00505976	0.000175673	0.155414	1	0.174851	1	no
cg09867669	17	0.00652838	0.00173239	0.000177039	0.155891	1			yes	SMG6;SMG6
cg14579819	11	-0.00134721	0.000357546	0.000177199	0.155891	1	0.175757	1	no	IGSF9B
cg08929197	6	0.0190205	0.00504782	0.000177203	0.155891	1			yes	ZDHHC14;ZDHHC14
cg08830502	16	0.0446624	0.0118565	0.000177927	0.156237	1	0.175868	1	no
cg11460110	6	0.0214548	0.00569918	0.000179611	0.157423	1			yes	PRR3;PRR3
cg19205064	6	-0.0362453	0.00963071	0.000180316	0.157472	1			yes	ZBTB22;ZBTB22
cg14138235	14	0.0369496	0.00981787	0.000180333	0.157472	1			yes
cg16290534	12	-0.00653266	0.00173602	0.000180707	0.157507	1			yes	ALDH2
cg19384997	13	-0.0110633	0.00294134	0.000181897	0.158253	1	0.179173	1	no	CRYL1
cg07052231	12	0.0393577	0.0104716	0.000183882	0.159583	1	0.180505	1	no	PEX5;PEX5;PEX5;PEX5;PEX5
cg02519504	16	-0.00283902	0.000755599	0.000184827	0.159583	1			yes	ZNF205;ZNF205
cg04304048	11	-0.00867845	0.00230989	0.000184958	0.159583	1	0.180518	1	no	NAV2
cg21515785	5	0.0388658	0.0103457	0.000185234	0.159583	1			yes	FAM174A
cg11848592	6	0.0123732	0.00329386	0.000185413	0.159583	1			yes	C6orf10
cg05296619	13	0.00934316	0.00248752	0.000185786	0.159583	1	0.180518	1	no	RASA3
cg04609694	6	0.0235369	0.00626631	0.000185791	0.159583	1	0.180518	1	no
cg05597945	16	0.0201511	0.00536775	0.00018721	0.16051	1			yes	BANP;BANP
cg02744705	4	0.0388933	0.0103628	0.000187795	0.16072	1			yes	DCLK2;DCLK2
cg04444969	5	-0.0111119	0.00296217	0.000189197	0.161627	1			yes	HSPB3
cg22990888	8	-0.0154521	0.00412045	0.00019005	0.161969	1	0.18403	1	no	GSR
cg12570429	17	0.0179668	0.00479135	0.000190284	0.161969	1			yes	LPO;LPO;LPO
cg08247583	1	0.0234358	0.00625136	0.000190937	0.162234	1			yes	FCGR1B;FCGR1B
cg04221650	1	-0.0162582	0.00433851	0.000192057	0.162892	1			yes	LCE4A;LCE4A
cg18244487	4	0.014713	0.00392776	0.000193305	0.163476	1			yes	MFSD7
cg09816693	14	-0.00401265	0.00107129	0.000193438	0.163476	1	0.186382	1	no	VSX2
cg12547930	20	-0.014032	0.00374912	0.000195586	0.164375	1	0.186382	1	no	WFDC6
cg09109411	5	0.0410778	0.0109763	0.000195846	0.164375	1	0.186382	1	no	PDE6A
cg10786829	13	0.00970713	0.00259393	0.000195982	0.164375	1			yes
cg01373896	19	-0.0249194	0.00665809	0.000196124	0.164375	1	0.186382	1	no	KLF16
cg17374727	7	-0.00848326	0.00226702	0.000196241	0.164375	1	0.186382	1	no	LUZP6;MTPN
cg17879101	10	0.0200526	0.00535959	0.000196635	0.164413	1	0.186382	1	no	FAM53B
cg00757391	19	-0.0410334	0.0109688	0.000197046	0.164466	1	0.186382	1	no	SIN3B
cg10163122	6	-0.0130618	0.00349281	0.000198048	0.164999	1			yes	C6orf106;C6orf106
cg12182708	10	0.0427016	0.0114202	0.000198383	0.164999	1			yes	MMS19
cg01117339	11	0.0365607	0.00977907	0.000198772	0.165032	1	0.187394	1	no
cg07944862	17	0.0231237	0.00618576	0.000199278	0.165161	1			yes	RARA;RARA;RARA;RARA
cg01423695	7	0.036506	0.00977174	0.000200976	0.165664	1	0.18832	1	no	PRKAG2;PRKAG2
cg00718694	2	-0.0266396	0.00713109	0.000201072	0.165664	1	0.18832	1	no
cg01373595	6	-0.012764	0.00341751	0.000201686	0.165664	1			yes
cg00653460	3	0.0237856	0.00636887	0.000201904	0.165664	1			yes	RPL24
cg07846297	4	-0.00247869	0.000663716	0.000201969	0.165664	1	0.188541	1	no
cg10658438	3	-0.0103132	0.0027616	0.000201989	0.165664	1			yes	GP5
cg12928071	8	0.0217016	0.00581236	0.00020265	0.165919	1			yes
cg21890667	22	0.0156553	0.00419632	0.000205025	0.167573	1	0.190771	1	no	HORMAD2
cg05270325	17	0.00196729	0.00052775	0.000207502	0.168844	1	0.19184	1	no
cg15975598	7	-0.0102254	0.00274365	0.000208107	0.168844	1	0.19184	1	no	CREB3L2
cg16326073	22	0.00553925	0.00148634	0.000208189	0.168844	1	0.19184	1	no	PRR5;PRR5;PRR5;PRR5-ARHGAP8;PRR5;PRR5
cg25819406	3	0.0185197	0.00496974	0.000208406	0.168844	1			yes
cg08146945	16	-0.00468782	0.00125816	0.000208919	0.168844	1			yes
cg12789448	17	0.0395477	0.0106153	0.000209186	0.168844	1			yes	SMG6;SMG6
cg05681757	12	0.0424177	0.0113857	0.000209205	0.168844	1			yes	FGD4
cg13183694	6	0.0248248	0.00666399	0.00020944	0.168844	1			yes	DYNLT1
cg04917615	1	0.00208477	0.000559984	0.000211332	0.17008	1	0.194111	1	no	GLRX2;GLRX2
cg03106245	11	0.00703685	0.0018906	0.000212063	0.170377	1	0.194157	1	no	SPI1;SPI1;SPI1;SPI1
cg17206393	20	0.0223412	0.00600621	0.000214274	0.171392	1			yes	TRPC4AP;TRPC4AP
cg17008031	11	0.0327147	0.00879596	0.000214334	0.171392	1			yes	CASP1;CASP1;CASP1;CASP1;CASP1;CARD17
cg00415993	5	0.0313763	0.0084357	0.000214414	0.171392	1			yes	F2RL2;F2RL2;IQGAP2
cg01243312	2	0.023848	0.00641459	0.000215609	0.172056	1			yes	MIR128-1;R3HDM1
cg12634602	6	-0.0055137	0.00148332	0.000216188	0.172227	1	0.197302	1	no
cg06867089	2	0.0359033	0.00966108	0.000216853	0.17239	1			yes
cg14150666	2	0.0293082	0.00788711	0.000217122	0.17239	1	0.197523	1	no	CXCR2;CXCR2
cg05455036	1	0.00816533	0.00219838	0.000218707	0.17314	1			yes
cg14086364	5	0.0437416	0.0117782	0.00021896	0.17314	1			yes	SLC36A3;SLC36A3
cg12459358	17	0.00426106	0.00114768	0.00022002	0.17314	1	0.197681	1	no
cg26992566	16	0.0266159	0.0071706	0.000220669	0.17314	1	0.197681	1	no	COX4NB;COX4NB
cg04965200	12	-0.022541	0.00607356	0.000221056	0.17314	1	0.197681	1	no
cg16227748	2	0.0122399	0.00329807	0.000221167	0.17314	1	0.197681	1	no	ARMC9
cg09340639	1	0.00385803	0.00103958	0.000221247	0.17314	1	0.197681	1	no	FCRL1;FCRL1;FCRL1
cg09520857	2	0.0217943	0.00587406	0.000221973	0.17314	1			yes	ANO7
cg23284245	14	-0.027214	0.00733516	0.000222141	0.17314	1	0.197681	1	no	ESR2;ESR2;ESR2
cg24044478	8	-0.0114059	0.00307443	0.000222365	0.17314	1			yes	PLEC1;PLEC1
cg12345526	2	0.0426826	0.0115058	0.000222495	0.17314	1	0.197681	1	no
cg10578782	5	-0.018808	0.00507004	0.000222546	0.17314	1			yes	EGFLAM;EGFLAM;EGFLAM
cg03351418	6	0.0291394	0.00785584	0.000222832	0.17314	1	0.197681	1	no	SHPRH;SHPRH
cg26578983	16	0.0338739	0.009136	0.000224163	0.173477	1			yes	KIAA0513
cg08791788	13	-0.00606933	0.00163692	0.000224287	0.173477	1	0.198355	1	no	TUBGCP3
cg06474225	10	0.0247902	0.00668649	0.000224367	0.173477	1			yes	HTRA1
cg10306703	10	0.026365	0.00711459	0.000225908	0.174383	1			yes	C10orf40
cg05753799	20	0.00843699	0.00227718	0.000226586	0.174453	1			yes	C20orf27
cg19716930	17	0.0406135	0.0109635	0.00022707	0.174453	1	0.199324	1	no	ARHGDIA
cg11872583	3	-0.0195755	0.00528467	0.000227277	0.174453	1	0.199324	1	no	ANO10
cg08961793	16	0.0270056	0.0072906	0.000227476	0.174453	1	0.199324	1	no	SULT1A1
cg09317128	4	-0.0253799	0.00685299	0.000227912	0.174505	1			yes	TMEM165
cg06380691	13	0.0136232	0.0036788	0.000228382	0.174581	1			yes	RASA3
cg21041472	6	0.0506924	0.0136924	0.000228994	0.174766	1	0.200041	1	no	HIVEP1
cg11288833	15	0.00230006	0.00062168	0.000231211	0.176174	1	0.200146	1	no	RSL24D1
cg02184226	17	0.0236347	0.00638973	0.00023205	0.176363	1	0.200146	1	no
cg25554998	11	0.033803	0.00913929	0.00023234	0.176363	1			yes
cg01484716	6	-0.0161937	0.0043794	0.000233065	0.176363	1			yes
cg04929736	8	0.00153862	0.000416189	0.000233751	0.176363	1	0.200146	1	no	CLU
cg17779423	19	0.0574535	0.0155447	0.000234682	0.176363	1	0.200146	1	no	MEGF8
cg06211255	11	-0.00336248	0.000910001	0.000235511	0.176363	1	0.200146	1	no	FRMD8
cg03548384	16	0.0332985	0.00901199	0.000235577	0.176363	1			yes	ATP2C2
cg12707346	12	0.0379273	0.0102665	0.000236262	0.176363	1	0.200146	1	no
cg06961098	16	0.00343825	0.00093085	0.000236853	0.176363	1	0.200146	1	no	HAS3;HAS3
cg26009832	1	0.0265286	0.00718262	0.000236936	0.176363	1	0.200146	1	no	ATP1B1;ATP1B1
cg03489382	7	0.0263044	0.0071228	0.000237334	0.176363	1	0.200146	1	no	CCDC136;CCDC136
cg25884854	12	0.00198267	0.000536891	0.000237532	0.176363	1	0.200146	1	no	TMEM106C;TMEM106C;TMEM106C;TMEM106C
cg00699996	14	-0.0111182	0.00301087	0.000237634	0.176363	1	0.200146	1	no	MRPL52;MRPL52;MRPL52;MRPL52;MRPL52;MRPL52
cg02494549	2	-0.0115409	0.00312545	0.000237765	0.176363	1	0.200146	1	no
cg22304799	2	-0.0113357	0.00306994	0.00023787	0.176363	1			yes
cg25276223	1	0.0115745	0.00313489	0.000238093	0.176363	1			yes	C1orf125;C1orf125
cg09379497	6	0.0414814	0.0112374	0.00023883	0.176363	1			yes	DHX16;DHX16
cg03762258	12	-0.0176339	0.00477809	0.000239635	0.176363	1			yes	TMEM132D
cg10402995	1	0.0305695	0.00828366	0.000239776	0.176363	1	0.200146	1	no	LOC646627
cg20102010	3	-0.0238667	0.00646829	0.000240271	0.176363	1			yes	SLC25A38
cg13587997	19	-0.00196316	0.000532052	0.000240282	0.176363	1			yes
cg16158027	2	0.0437814	0.0118656	0.000240309	0.176363	1	0.200146	1	no	SLC39A10;SLC39A10
cg00239061	17	0.00247047	0.000669524	0.000240316	0.176363	1	0.200146	1	no	SFRS1;SFRS1
cg06109136	12	0.0016389	0.000444177	0.000240419	0.176363	1	0.200146	1	no	RIC8B;RIC8B
cg09387179	5	-0.0187277	0.00507658	0.000241025	0.176533	1	0.200146	1	no	LOC644936
cg04813159	17	-0.0115352	0.00312692	0.000241884	0.176676	1			yes	AATK
cg13122498	6	0.0448468	0.0121602	0.000241967	0.176676	1			yes	BTBD9;BTBD9;BTBD9
cg01397661	7	0.00192798	0.00052296	0.000243218	0.17687	1	0.201381	1	no	EIF2AK1;EIF2AK1
cg09294660	16	-0.0051445	0.00139539	0.00024322	0.17687	1			yes
cg00812438	12	-0.0118859	0.00322414	0.000243357	0.17687	1			yes
cg07765167	17	-0.0146008	0.00396253	0.000245112	0.177641	1	0.201828	1	no	MRPL45
cg16045731	14	0.0286182	0.00776703	0.00024517	0.177641	1	0.201828	1	no	LTB4R2;CIDEB
cg27077685	16	-0.0118953	0.00322901	0.000245828	0.177846	1			yes	PRMT7;SLC7A6OS
cg04463722	8	0.00168857	0.000458619	0.000247799	0.178876	1			yes	CHD7
cg23431444	6	-0.015876	0.00431285	0.000248512	0.178876	1	0.202107	1	no	JARID2
cg07000116	16	0.0359432	0.00976601	0.000249195	0.178876	1	0.202107	1	no	ZNF689
cg00327263	2	-0.0266	0.00722773	0.00024927	0.178876	1	0.202107	1	no	STEAP3;STEAP3;STEAP3
cg07005523	1	0.00265466	0.000721457	0.000250041	0.178876	1	0.202107	1	no	NTNG1;NTNG1;NTNG1
cg11647108	10	0.0646513	0.0175717	0.000250214	0.178876	1	0.202107	1	no
cg12655781	6	0.0235829	0.00640965	0.000250223	0.178876	1			yes	LSM2
cg27297993	6	-0.0124312	0.0033787	0.000250281	0.178876	1			yes	GABBR1;GABBR1;GABBR1
cg12491594	11	-0.00922458	0.00250777	0.00025114	0.179219	1			yes	OSBPL5;OSBPL5;OSBPL5
cg13507964	21	0.00235294	0.000640043	0.000253208	0.179433	1	0.202107	1	no	MX1;MX1
cg12907644	11	0.0310702	0.0084519	0.000253291	0.179433	1			yes	SAA2;SAA2
cg27412680	6	0.00212125	0.000577051	0.000253389	0.179433	1	0.202107	1	no	KCNQ5;KCNQ5;KCNQ5;KCNQ5;KCNQ5
cg14176339	17	0.0312457	0.00850117	0.000253961	0.179433	1	0.202107	1	no	SLC38A10;SLC38A10
cg14155446	3	-0.0114449	0.00311384	0.000253965	0.179433	1	0.202107	1	no	FRMD4B
cg14978242	5	-0.0170316	0.00463381	0.000253971	0.179433	1			yes	SERINC5
cg26673070	14	-0.00728159	0.00198134	0.000254471	0.179433	1	0.202107	1	no
cg22286764	3	0.034304	0.00933737	0.000255517	0.179433	1	0.202107	1	no
cg22395765	7	0.031998	0.00870976	0.000255577	0.179433	1	0.202107	1	no	PTPRN2;PTPRN2;PTPRN2
cg02286380	17	0.0131511	0.00358041	0.000256334	0.179433	1			yes	ARRB2;ARRB2
cg02076804	7	-0.000522876	0.000142351	0.000256464	0.179433	1	0.202107	1	no	NDUFA4
cg21161403	8	0.0143821	0.00391578	0.000256603	0.179433	1			yes	ARHGEF10
cg02688118	13	0.0321364	0.00875074	0.000256919	0.179433	1	0.202107	1	no
cg09421562	17	0.0226916	0.00617938	0.000257255	0.179433	1	0.202107	1	no	MPO
cg22330625	18	0.0276705	0.00753538	0.000257257	0.179433	1	0.202107	1	no	TTC39C;TTC39C;TTC39C
cg19434937	12	-0.0199532	0.00543478	0.00025796	0.179433	1			yes	LPCAT3
cg14415066	14	-0.00384455	0.00104723	0.000258206	0.179433	1	0.202107	1	no	FLJ44817
cg06257058	7	0.042176	0.0114905	0.000258804	0.179433	1			yes
cg01811272	2	0.0167182	0.00455473	0.000258813	0.179433	1	0.202107	1	no	TTC7A
cg13239848	1	0.00525977	0.00143319	0.000259592	0.179433	1	0.202107	1	no
cg11028923	5	-0.00323763	0.000882264	0.000259659	0.179433	1	0.202107	1	no	PAIP1;PAIP1;PAIP1
cg26551026	18	0.0357282	0.00973646	0.000259797	0.179433	1			yes	CABLES1;CABLES1
cg16679543	6	0.0328255	0.00894879	0.000261173	0.18008	1			yes	ZDHHC14;ZDHHC14
cg14255062	9	-0.0427156	0.011646	0.000261496	0.18008	1			yes	PSMD5;LOC253039
cg01088387	11	-0.0181703	0.00495478	0.000262091	0.180227	1			yes	NARS2;NARS2
cg09705784	17	-0.0223787	0.00610333	0.000262773	0.180433	1	0.203974	1	no	DNAH17
cg22966950	12	-0.00392369	0.00107032	0.000263516	0.180681	1			yes	DDX54;DDX54
cg24980032	12	-0.0228356	0.00623075	0.000264377	0.181008	1	0.204663	1	no	EP400
cg13197551	20	-0.00977688	0.00266839	0.000265733	0.181674	1	0.205011	1	no	LSM14B
cg18825430	2	0.00127922	0.000349186	0.000266335	0.181822	1	0.205011	1	no	IMMT;IMMT;IMMT
cg06967316	5	-0.0253643	0.00692556	0.000266979	0.181999	1	0.205011	1	no	IL13
cg21627181	6	-0.0147669	0.00403275	0.00026779	0.182189	1			yes	SLC17A4
cg19822309	19	0.0146244	0.00399406	0.000268029	0.182189	1	0.205198	1	no	GIPR
cg03112433	7	-0.0373223	0.0101952	0.000268659	0.182355	1	0.205198	1	no	CDK14
cg08704934	3	0.0201424	0.00550452	0.000270368	0.183252	1			yes	C3orf21
cg17939585	22	0.022423	0.00612883	0.000270955	0.183338	1	0.205665	1	no	PLXNB2
cg20133191	7	0.00756097	0.00206669	0.000271273	0.183338	1	0.205665	1	no	IQCE;IQCE
cg19676553	14	0.0416936	0.0113989	0.000271863	0.183407	1			yes	BRF1
cg03065383	2	0.00157817	0.000431507	0.00027234	0.183407	1	0.205665	1	no	KCNIP3;KCNIP3
cg22595920	1	0.0107577	0.00294177	0.00027314	0.183407	1	0.205665	1	no	C1orf200;PIK3CD
cg25006231	10	-0.0021431	0.000586125	0.000273325	0.183407	1	0.205665	1	no	C10orf41;C10orf41
cg04847043	16	-0.015298	0.00418427	0.000273684	0.183407	1	0.205665	1	no	KIAA0182;KIAA0182
cg06212876	21	-0.00985388	0.00269403	0.000273784	0.183407	1			yes	NCRNA00161;NCRNA00161
cg14651616	11	0.0198427	0.00542794	0.000274311	0.183407	1	0.205665	1	no	MAP4K2
cg16102739	1	0.0265353	0.00725948	0.00027448	0.183407	1			yes
cg25618765	22	0.016858	0.00461254	0.000274874	0.183411	1			yes
cg13873263	17	0.0197231	0.00539786	0.000275871	0.183682	1			yes
cg24517501	1	0.0222195	0.00608129	0.000276263	0.183682	1	0.206475	1	no	GFI1;GFI1
cg23845377	4	-0.00251671	0.000688834	0.000276519	0.183682	1			yes
cg09296742	14	-0.0089314	0.00244496	0.000276836	0.183682	1	0.206475	1	no
cg08947915	4	0.0302402	0.00828307	0.0002791	0.184919	1			yes	TACC3
cg03379681	3	0.00910333	0.00249387	0.000279852	0.184919	1			yes	P2RY12;P2RY12;MED12L;P2RY12
cg24787692	2	-0.00723042	0.00198094	0.000280034	0.184919	1	0.208316	1	no	THNSL2
cg05501357	11	0.0317986	0.00871239	0.000280265	0.184919	1			yes	HIPK3;HIPK3
cg10031793	12	0.0375578	0.0102949	0.000281938	0.185763	1	0.208483	1	no	CACNA1C;CACNA1C;CACNA1C;CACNA1C;CACNA1C;CACNA1C;CACNA1C;CACNA1C;CACNA1C;CACNA1C;CACNA1C;CACNA1C;CACNA1C;CACNA1C;CACNA1C;CACNA1C;CACNA1C;CACNA1C;CACNA1C;CACNA1C;CACNA1C;CACNA1C;CACNA1C
cg11633264	8	-0.0242499	0.00664803	0.000282483	0.185863	1			yes
cg22437405	1	0.0331354	0.00908884	0.000284615	0.186159	1	0.208483	1	no
cg13698414	7	-0.0317041	0.0086965	0.000284738	0.186159	1	0.208483	1	no	GPER;C7orf50;GPER;C7orf50;C7orf50;GPER
cg07585136	3	0.00334288	0.00091713	0.000285497	0.186159	1	0.208483	1	no	RNF168
cg15592143	7	-0.0125403	0.00344094	0.000286266	0.186159	1			yes	SRCRB4D
cg25700339	6	0.0275338	0.00755608	0.000286572	0.186159	1			yes	DAXX;DAXX;ZBTB22;DAXX;DAXX
cg24485284	11	0.011016	0.00302312	0.000286577	0.186159	1	0.208483	1	no	C11orf46
cg21035142	7	0.00258301	0.000708891	0.000286813	0.186159	1	0.208483	1	no	CRYGN
cg05960938	12	0.0516781	0.0141835	0.000287003	0.186159	1			yes
cg04831327	12	0.0403878	0.0110868	0.00028774	0.186159	1	0.208483	1	no	RBM19;RBM19;RBM19
cg02683621	7	-0.024426	0.00670611	0.000288301	0.186159	1			yes
cg01710147	1	0.0148877	0.00408705	0.000288389	0.186159	1	0.208483	1	no	PFKFB2;PFKFB2
cg26330304	15	-0.0132129	0.0036279	0.00028869	0.186159	1	0.208483	1	no	ZNF710
cg05526832	3	-0.0286938	0.0078799	0.00028936	0.186159	1			yes
cg06347896	20	-0.00659995	0.00181254	0.000289535	0.186159	1			yes	C20orf197
cg16695714	6	-0.00866443	0.00237973	0.00028987	0.186159	1	0.208483	1	no	C6orf105;C6orf105
cg15026743	1	-0.0127222	0.00349422	0.000289894	0.186159	1	0.208483	1	no	F3
cg03600823	6	-0.0178296	0.00489765	0.000290426	0.186159	1			yes	SLC39A7;SLC39A7
cg15418499	11	0.0388637	0.0106761	0.00029063	0.186159	1			yes	IL18
cg00201760	16	0.0245161	0.0067355	0.000291361	0.186159	1	0.208483	1	no	IL27
cg07809176	12	-0.0148773	0.00408854	0.000292257	0.186159	1	0.208483	1	no	REP15;REP15
cg11790527	17	0.0296505	0.00814878	0.000292446	0.186159	1			yes	RPTOR;RPTOR
cg24491618	7	-0.0633418	0.0174085	0.000292499	0.186159	1	0.208483	1	no	KCNH2;KCNH2;KCNH2
cg09171562	17	-0.0146343	0.00402225	0.000292742	0.186159	1	0.208483	1	no	MPRIP;MPRIP
cg24652919	16	-0.0206602	0.00567884	0.000293016	0.186159	1	0.208483	1	no	HCFC1R1;HCFC1R1;HCFC1R1;THOC6;THOC6
cg19305527	2	-0.0114547	0.00314877	0.000293302	0.186159	1	0.208483	1	no	CUL3
cg22027879	19	-0.0151014	0.0041512	0.000293395	0.186159	1	0.208483	1	no	FTL
cg01968676	14	0.0191818	0.00527315	0.000293573	0.186159	1			yes
cg27341866	19	0.0198896	0.00547173	0.000296587	0.187592	1			yes	C19orf35
cg07376067	1	0.0283957	0.00781198	0.000296626	0.187592	1	0.210256	1	no
cg13794390	1	-0.0255994	0.0070441	0.000297474	0.187876	1			yes	FOXJ3
cg01768001	1	-0.0214603	0.00590679	0.000298616	0.188144	1	0.21032	1	no	RCAN3
cg18542639	15	-0.0117059	0.003222	0.000298695	0.188144	1	0.21032	1	no	INO80
cg24692177	1	-0.00208203	0.000573154	0.000299329	0.188251	1	0.21032	1	no	CYR61
cg07305933	8	0.0360617	0.0099279	0.000299661	0.188251	1	0.21032	1	no	PVT1
cg14851204	17	0.0572755	0.0157737	0.000300982	0.188482	1	0.210729	1	no	BAIAP2;BAIAP2;BAIAP2;BAIAP2
cg09743500	2	0.0211909	0.00583689	0.000301647	0.188482	1			yes	LRRFIP1;LRRFIP1;LRRFIP1;LRRFIP1;LRRFIP1
cg22039204	5	0.0234868	0.00646948	0.000301751	0.188482	1			yes	VCAN;VCAN;VCAN;VCAN
cg16768966	17	0.0366272	0.01009	0.000302198	0.188482	1	0.210843	1	no	GAS7;GAS7
cg23788820	2	-0.0103789	0.00285944	0.000302621	0.188482	1	0.210843	1	no
cg11361442	11	-0.00973296	0.00268182	0.000303138	0.188482	1			yes	TPCN2
cg11770323	13	-0.0185234	0.00510434	0.000303431	0.188482	1			yes	NDFIP2;NDFIP2
cg24548817	21	0.0292667	0.00806455	0.000303611	0.188482	1	0.211018	1	no	TRPM2
cg10580335	3	-0.00998724	0.00275242	0.000303933	0.188482	1			yes	SLC41A3;SLC41A3;SLC41A3;SLC41A3
cg02647874	11	0.0271068	0.00747044	0.000304019	0.188482	1			yes	SPI1;SPI1
cg06758539	5	0.0405231	0.0111721	0.000305479	0.188994	1	0.211397	1	no	IQGAP2
cg23677272	8	0.013393	0.00369282	0.000306066	0.188994	1	0.211397	1	no	SLCO5A1
cg00720190	3	0.00143713	0.000396267	0.000306377	0.188994	1	0.211397	1	no	EXOG;EXOG
cg07649862	16	0.00544494	0.00150146	0.000306445	0.188994	1			yes	GALNS
cg01774894	17	0.0101035	0.00278623	0.00030688	0.189012	1			yes	LOC404266;LOC404266;LOC404266;LOC404266;HOXB6;LOC404266
cg06223120	9	-0.00784238	0.00216298	0.000307274	0.189012	1	0.211505	1	no
cg08691235	2	0.0351376	0.00969355	0.000308202	0.189336	1	0.211634	1	no	TTN;TTN;TTN;MIR548N;TTN
cg16075649	15	0.0497089	0.0137223	0.000310973	0.190486	1			yes	LOC283663
cg08172445	7	-0.00150165	0.000414536	0.000311048	0.190486	1			yes	SGCE;SGCE;PEG10;SGCE;PEG10
cg27583604	1	-0.0264188	0.00729354	0.000311283	0.190486	1			yes	PLK3
cg16456087	3	-0.0431468	0.0119135	0.000311934	0.190637	1			yes	OXNAD1
cg15537056	10	0.0257109	0.00710179	0.000313524	0.191291	1	0.213057	1	no	LRRC27;LRRC27;LRRC27
cg24953633	1	0.0114827	0.00317206	0.000313996	0.191291	1			yes	TMEM9
cg01274826	19	0.00708567	0.0019578	0.000314943	0.191291	1			yes	ZNF709;ZNF709
cg01588592	1	0.0213402	0.00589674	0.000315137	0.191291	1	0.213057	1	no	ETV3L;ETV3L
cg04284463	2	-0.00346555	0.000957656	0.000315514	0.191291	1	0.213057	1	no	RPRM
cg14043316	22	0.0312786	0.00864494	0.000316178	0.191291	1	0.213057	1	no	PLXNB2
cg27501380	16	-0.00102916	0.000284441	0.00031619	0.191291	1	0.213057	1	no	RBBP6;RBBP6;RBBP6;RBBP6;RBBP6;RBBP6
cg12479139	12	-0.0014396	0.000397893	0.000316244	0.191291	1	0.213057	1	no	HTR7P;HEBP1
cg23511285	19	0.0093841	0.00259405	0.000316999	0.19139	1			yes	GLTSCR1
cg23002590	6	0.0438319	0.0121185	0.000317587	0.19139	1			yes	RPS6KA2;RPS6KA2
cg04325312	12	0.0115949	0.00320568	0.000318054	0.19139	1	0.213057	1	no
cg16332224	20	-0.0113247	0.00313184	0.000318885	0.19139	1	0.213057	1	no	MOCS3;DPM1
cg10934870	2	0.0404456	0.0111869	0.000319421	0.19139	1			yes	PCYOX1
cg05867499	7	0.00880357	0.00243374	0.000319473	0.19139	1	0.213057	1	no	RADIL
cg05603985	1	-0.00302616	0.000837227	0.000320551	0.19139	1	0.213057	1	no	SKI
cg26666365	2	-0.00484539	0.00134062	0.000321002	0.19139	1	0.213057	1	no	NBAS
cg12196294	3	0.0346029	0.00957434	0.000321009	0.19139	1			yes	TMCC1;TMCC1
cg18861112	13	-0.00457393	0.0012657	0.000321639	0.19139	1	0.213057	1	no	WDFY2
cg11638399	8	0.0452742	0.0125317	0.000322668	0.19139	1	0.213057	1	no
cg19824006	2	0.0235347	0.00651442	0.000322741	0.19139	1	0.213057	1	no
cg16980637	19	-0.00380875	0.00105435	0.000323149	0.19139	1	0.213057	1	no	IGLON5
cg07093485	16	0.00146621	0.000405901	0.000323354	0.19139	1	0.213057	1	no	RBBP6;RBBP6;RBBP6;RBBP6;RBBP6;RBBP6
cg05475440	17	0.0392095	0.010855	0.000323487	0.19139	1			yes	NLK
cg03919650	16	0.0269464	0.00745997	0.000323491	0.19139	1	0.213057	1	no	MEFV
cg18634296	10	0.00111194	0.000307832	0.000323499	0.19139	1			yes	THNSL1;ENKUR
cg00141925	12	-0.016905	0.00468033	0.000323699	0.19139	1	0.213057	1	no	A2M
cg20080878	8	-0.0179911	0.00498269	0.000325194	0.192033	1	0.213548	1	no
cg01797169	12	0.00919594	0.00254721	0.000326009	0.192086	1	0.213593	1	no	BTBD11
cg13733708	20	0.0379102	0.0105015	0.000326096	0.192086	1			yes	ZNF335
cg22381248	1	-0.0188339	0.00521872	0.000327407	0.192284	1			yes	HIVEP3;HIVEP3
cg06273422	4	-0.0162893	0.00451391	0.000327796	0.192284	1			yes	GSTCD;GSTCD
cg00415333	6	-0.0140083	0.00388186	0.00032784	0.192284	1	0.214301	1	no	IL22RA2;IL22RA2;IL22RA2
cg19566658	7	0.0111592	0.00309262	0.000328205	0.192284	1			yes	TRIP6
cg04730794	5	0.0489773	0.0135744	0.000328468	0.192284	1			yes	DOCK2
cg14618310	10	0.0210894	0.0058466	0.00032964	0.192732	1			yes	C10orf84;C10orf84
cg07349094	2	-0.00314435	0.000871951	0.000330947	0.193257	1	0.214476	1	no	AFF3;AFF3
cg14547461	8	0.0422	0.011707	0.0003327	0.193312	1	0.214476	1	no	KIAA0146
cg03995102	3	-0.0188672	0.00523459	0.000333146	0.193312	1	0.214476	1	no
cg25199575	5	-0.0228144	0.00632998	0.000333364	0.193312	1			yes	TMEM232
cg07853489	3	0.0130297	0.00361494	0.000333383	0.193312	1			yes
cg10898024	2	0.0270305	0.00749996	0.000333489	0.193312	1	0.214476	1	no
cg06042395	3	-0.0135064	0.00374743	0.000333648	0.193312	1	0.214476	1	no	LOC285370
cg11829291	2	-0.0128107	0.00355483	0.000333907	0.193312	1			yes
cg01971203	2	-0.00481468	0.00133637	0.00033508	0.193723	1			yes
cg11915309	10	-0.00902834	0.00250648	0.000336124	0.193723	1			yes	LRRC18;WDFY4
cg03463948	11	0.0439444	0.0122003	0.00033622	0.193723	1	0.214476	1	no	UBASH3B
cg18503912	19	0.04399	0.0122131	0.000336257	0.193723	1	0.214476	1	no	FXYD1;FXYD1
cg23124695	7	0.00203419	0.000564964	0.000337923	0.194331	1	0.214476	1	no	THAP5;THAP5;DNAJB9
cg22310744	8	-0.0135652	0.00376812	0.000338805	0.194331	1	0.214476	1	no	ARHGEF10
cg12565788	2	-0.0462318	0.0128427	0.000338847	0.194331	1			yes
cg01448863	14	0.043105	0.011978	0.000340368	0.194331	1	0.214476	1	no	SLC10A1
cg24788291	2	-0.0114146	0.00317203	0.000340573	0.194331	1	0.214476	1	no	PRKCE
cg09806432	17	0.030144	0.00837722	0.000340797	0.194331	1			yes	SGSM2;SGSM2
cg11814087	5	0.0452112	0.0125648	0.000340913	0.194331	1	0.214476	1	no	ZFR
cg08493063	16	0.0354269	0.00984688	0.000341533	0.194331	1	0.214476	1	no
cg24906819	8	0.0433633	0.0120566	0.000342985	0.194331	1			yes	PRAGMIN
cg26217402	14	-0.0240587	0.00668946	0.000343167	0.194331	1			yes	C14orf43
cg15457217	2	0.0430788	0.0119793	0.000343678	0.194331	1	0.214476	1	no	WDFY1
cg09099312	7	-0.00179433	0.000498968	0.000343721	0.194331	1	0.214476	1	no	SEPT13
cg26683414	3	0.014349	0.00399022	0.000343739	0.194331	1			yes
cg26477576	10	-0.00626851	0.00174322	0.000344068	0.194331	1	0.214476	1	no	PAPSS2;PAPSS2
cg16313640	6	-0.0067617	0.0018805	0.000344247	0.194331	1	0.214476	1	no	FAM65B;FAM65B
cg07461795	19	-0.00894913	0.00248888	0.000344267	0.194331	1	0.214476	1	no	BRD4
cg05902522	3	0.0375684	0.0104484	0.000344305	0.194331	1	0.214476	1	no	WWTR1;WWTR1;WWTR1
cg17398613	21	0.0322174	0.008962	0.000345256	0.194511	1	0.214476	1	no	SLC37A1
cg10718809	11	0.0138821	0.00386172	0.000345447	0.194511	1			yes	PRDX5;PRDX5;PRDX5
cg08933844	16	-0.0107869	0.00300131	0.000346335	0.194601	1	0.214476	1	no	ZNF23
cg14034782	12	-0.0210388	0.00585375	0.000346431	0.194601	1	0.214476	1	no	FBRSL1
cg21837189	1	-0.0306943	0.00854356	0.000348141	0.194818	1	0.214476	1	no
cg08077807	14	-0.0111208	0.00309567	0.000348666	0.194818	1	0.214476	1	no	PRKCH
cg17404534	7	0.0360134	0.0100254	0.000348742	0.194818	1	0.214476	1	no	DAGLB;DAGLB
cg26749306	17	-0.0210558	0.00586208	0.000349484	0.194818	1	0.214476	1	no	METRNL
cg13568415	7	-0.0185341	0.00516116	0.000350275	0.194818	1			yes	LFNG;LFNG;LFNG;LFNG
cg04798929	17	0.00135572	0.000377528	0.000350548	0.194818	1	0.214476	1	no	RPL26
cg18763629	4	0.0235736	0.00656543	0.000350969	0.194818	1	0.214476	1	no	LOC100130872;LOC100130872-SPON2
cg12851526	7	-0.00654713	0.0018235	0.000351143	0.194818	1	0.214476	1	no
cg10206987	2	0.0135053	0.00376183	0.000351586	0.194818	1			yes	E2F6;E2F6;E2F6;E2F6;E2F6
cg12299361	1	0.0303913	0.00846582	0.000351931	0.194818	1			yes
cg21680208	12	0.00663541	0.00184857	0.000352593	0.194818	1			yes	CCDC59;CCDC59;C12orf26
cg07045221	1	0.00534268	0.0014887	0.000353439	0.194818	1	0.214476	1	no	MEGF6
cg21229179	9	-0.0178144	0.00496414	0.000353512	0.194818	1	0.214476	1	no	NACC2
cg23350385	3	0.0399258	0.0111257	0.000353551	0.194818	1			yes	CCRL2;CCRL2
cg23562406	2	0.0018508	0.000515739	0.000353594	0.194818	1			yes	KHK;KHK
cg16771407	7	-0.0163602	0.0045592	0.000353819	0.194818	1	0.214476	1	no
cg23031387	19	-0.010179	0.00283692	0.000354527	0.194818	1	0.214476	1	no	SPTBN4
cg17330176	4	0.0300044	0.00836425	0.000355422	0.194818	1	0.214476	1	no	ZFYVE28
cg22876713	6	0.0198695	0.00553899	0.000355479	0.194818	1	0.214476	1	no
cg25808094	13	-0.0227726	0.00634863	0.000355725	0.194818	1	0.214476	1	no	TBC1D4
cg24721647	4	-0.0186681	0.00520455	0.000355874	0.194818	1			yes	ACSL1
cg14857851	3	-0.0176747	0.00492729	0.000355889	0.194818	1	0.214476	1	no	ZFYVE20
cg21881859	17	0.00700867	0.00195425	0.000356587	0.194974	1			yes	C17orf85;C17orf85
cg01181940	5	-0.0103873	0.00289718	0.000357998	0.195519	1	0.215293	1	no	SLC9A3
cg23670208	6	-0.00825578	0.00230378	0.000360347	0.196575	1	0.21625	1	no
cg08446798	16	0.00851762	0.00237759	0.000362088	0.197087	1			yes	ZCCHC14
cg01582066	22	-0.0161764	0.00451558	0.00036212	0.197087	1			yes
cg23824902	1	-0.0333778	0.00931841	0.000362593	0.197117	1	0.217142	1	no	SLC25A33
cg23595304	11	0.0345982	0.00966278	0.000364594	0.197619	1			yes	LRP4
cg17147885	3	0.0195119	0.00545208	0.000366842	0.197619	1			yes	NEK10
cg26913344	4	0.00882966	0.00246731	0.000367253	0.197619	1			yes
cg08453194	6	-0.012752	0.00356346	0.000367374	0.197619	1	0.217181	1	no	CCND3;CCND3;CCND3;CCND3
cg19870567	5	0.0221049	0.00617781	0.000367793	0.197619	1			yes	SNORA74B;ATP6V0E1
cg16720944	16	-0.0124567	0.00348136	0.00036781	0.197619	1	0.217181	1	no
cg00107187	14	-0.00252437	0.000705496	0.000367858	0.197619	1	0.217181	1	no	TMEM179
cg08248297	19	0.044523	0.0124443	0.00036823	0.197619	1	0.217181	1	no	AP1M1;AP1M1
cg14989202	1	0.00573209	0.00160221	0.000368548	0.197619	1	0.217181	1	no	C1orf200;PIK3CD
cg22798758	10	-0.0151551	0.00423683	0.000369385	0.197619	1	0.217181	1	no	PTPRE
cg15317628	11	-0.0100182	0.00280076	0.000369394	0.197619	1	0.217181	1	no	TRIM66
cg00324520	15	-0.0158692	0.00443683	0.000369772	0.197619	1			yes
cg09968361	14	-0.0115445	0.0032277	0.000369814	0.197619	1			yes	SERPINA1;SERPINA1;SERPINA1;SERPINA1;SERPINA1;SERPINA1;SERPINA1;SERPINA1;SERPINA1;SERPINA1;SERPINA1
cg05847519	16	0.0351164	0.00981828	0.000369848	0.197619	1	0.217181	1	no	CDH13
cg00483217	2	0.0386179	0.0107975	0.000369965	0.197619	1	0.217181	1	no	EFR3B
cg23527902	17	0.00873591	0.00244293	0.000370772	0.197619	1	0.217181	1	no	CYB561;CYB561;CYB561
cg26084949	14	0.00165515	0.000462876	0.000371021	0.197619	1	0.217181	1	no	LTBP2
cg08399444	12	0.0418098	0.0116925	0.000371046	0.197619	1			yes	GSG1;GSG1;GSG1;GSG1;GSG1;GSG1
cg01977798	1	0.0565596	0.0158242	0.000373183	0.197825	1	0.217292	1	no
cg15672653	11	-0.0339062	0.009487	0.000373573	0.197825	1			yes
cg23036852	21	0.0104052	0.00291121	0.000373946	0.197825	1	0.217292	1	no
cg02554361	16	0.0118372	0.00331244	0.000374191	0.197825	1			yes	CIITA
cg01259637	15	-0.0188768	0.00528282	0.000374585	0.197825	1	0.217292	1	no
cg01840724	9	-0.0206133	0.00576988	0.000375541	0.197825	1			yes
cg25600606	11	0.0466682	0.0130642	0.000376018	0.197825	1	0.217292	1	no	HIPK3;HIPK3
cg09401340	17	-0.0113403	0.00317483	0.000376428	0.197825	1	0.217292	1	no	CDK3
cg04525814	11	-0.0162244	0.00454227	0.000376611	0.197825	1	0.217292	1	no
cg01403379	10	-0.00715669	0.00200371	0.000376744	0.197825	1			yes
cg25529535	10	-0.0336526	0.00942207	0.000376798	0.197825	1			yes
cg07814932	1	0.0470382	0.0131698	0.000376818	0.197825	1	0.217292	1	no	ADAM30
cg10970143	1	-0.0167559	0.00469151	0.000376991	0.197825	1			yes	CCDC19
cg08435945	2	-0.0118672	0.00332291	0.000377295	0.197825	1	0.217292	1	no	LASS6
cg22688566	17	0.0399154	0.0111792	0.000378473	0.198223	1			yes	MYO18A;MYO18A
cg25376238	19	0.0102527	0.00287202	0.0003796	0.198592	1	0.21741	1	no	FXYD5;FXYD5;FXYD5;FXYD5
cg22083633	5	0.0221397	0.00620359	0.00038082	0.198732	1	0.21741	1	no
cg07708453	1	0.040809	0.011436	0.000381522	0.198732	1	0.21741	1	no	PRDM2;PRDM2;PRDM2;PRDM2;PRDM2
cg26600461	16	-0.025353	0.00710547	0.000381905	0.198732	1	0.21741	1	no
cg00429513	4	-0.0211054	0.0059158	0.000382626	0.198732	1	0.21741	1	no	RGS12;RGS12;RGS12
cg09309453	17	-0.0012625	0.000353872	0.000382664	0.198732	1	0.21741	1	no	MYO19;MYO19;PIGW;MYO19;MYO19;MYO19;MYO19
cg04207306	9	-0.0181139	0.00507756	0.000382828	0.198732	1	0.21741	1	no	AK1
cg25597390	10	0.0107542	0.00301473	0.00038349	0.198732	1			yes
cg14069111	9	0.0188723	0.00529034	0.000383716	0.198732	1			yes
cg05346902	19	-0.0068177	0.00191143	0.00038396	0.198732	1			yes	MEIS3;MEIS3
cg11274527	3	0.0139572	0.00391404	0.000385015	0.198732	1	0.217899	1	no	CADPS;CADPS;CADPS
cg02712553	10	-0.00803224	0.00225261	0.000385452	0.198732	1			yes	ZNF365;ZNF365;ZNF365
cg13474450	8	0.0344512	0.00966379	0.000386424	0.198732	1	0.217899	1	no	SLC45A4
cg10012512	7	-0.0131508	0.00369002	0.000388056	0.198732	1			yes
cg02092181	19	0.0376113	0.0105537	0.000388106	0.198732	1	0.217899	1	no	DOT1L
cg16048803	17	-0.0264451	0.00742087	0.000388573	0.198732	1			yes	KRT28
cg21541341	1	-0.0159262	0.00446976	0.000389148	0.198732	1			yes	CD101
cg04515268	17	-0.0155195	0.00435573	0.000389315	0.198732	1			yes
cg17691988	4	-0.00540351	0.00151659	0.000389423	0.198732	1	0.217899	1	no	PAPSS1
cg15442746	3	-0.0041979	0.00117821	0.000389663	0.198732	1	0.217899	1	no	IL12A
cg05116242	3	-0.00147765	0.000414754	0.00038974	0.198732	1	0.217899	1	no	NBEAL2;NBEAL2
cg19418318	19	0.0338417	0.0094995	0.000390076	0.198732	1	0.217899	1	no	MYO9B;MYO9B
cg10713839	4	-0.0356267	0.0100011	0.000390311	0.198732	1			yes
cg13429260	11	0.0372068	0.010445	0.000390507	0.198732	1			yes	PLEKHB1;PLEKHB1
cg12908399	1	0.00378748	0.00106326	0.00039056	0.198732	1	0.217899	1	no	ACTA1
cg26463088	22	0.00189557	0.000532197	0.000391086	0.198732	1			yes	PATZ1;PATZ1;PATZ1;PATZ1
cg07712541	10	-0.0302861	0.00850321	0.000391227	0.198732	1	0.217899	1	no	GRID1
cg15236484	21	0.0310461	0.00871736	0.000391631	0.198732	1	0.217899	1	no
cg08795645	10	-0.0144666	0.004062	0.000391645	0.198732	1			yes	TUBGCP2
cg09068492	11	0.00470899	0.00132241	0.000392369	0.198886	1	0.217899	1	no	CALCA;CALCA;CALCA
cg14438453	6	0.0323953	0.00909825	0.000392842	0.198912	1	0.217899	1	no	DAAM2
cg21473786	2	0.0329954	0.0092693	0.000394195	0.199383	1			yes
cg20534596	10	0.00219371	0.000616441	0.000395694	0.199927	1	0.218267	1	no	ARMC4
cg08758352	17	0.0173453	0.00487519	0.000396827	0.200014	1	0.218267	1	no
cg16233472	11	-0.00474967	0.00133492	0.000396892	0.200014	1	0.218267	1	no	OVOL1
cg03899510	6	0.0142678	0.00401086	0.000397752	0.200014	1			yes
cg10658516	2	0.00550894	0.00154867	0.000397927	0.200014	1	0.218267	1	no	TMEM131
cg03435448	3	-0.00589821	0.00165816	0.000397981	0.200014	1			yes	WDR82
cg21667139	6	0.0086023	0.00241845	0.000398571	0.200097	1			yes
cg02593766	17	0.040166	0.0112952	0.00039959	0.200205	1			yes	MYCBPAP;EPN3
cg00980622	14	0.0438056	0.0123188	0.000399634	0.200205	1			yes
cg05641529	4	-0.0137633	0.0038707	0.000400226	0.20029	1	0.218267	1	no	ADH1B
cg16618493	1	0.00983699	0.00276668	0.000400794	0.200361	1	0.218267	1	no	ZBTB7B
cg06357748	12	0.0203232	0.00571686	0.000401511	0.200508	1	0.218267	1	no	RAD52
cg20539142	8	-0.0364616	0.0102602	0.000403071	0.201025	1	0.218267	1	no	CHRNA6
cg10220544	1	0.0213003	0.00599404	0.000403399	0.201025	1	0.218267	1	no	FGGY;FGGY
cg08075719	14	-0.00506664	0.00142614	0.000404658	0.201104	1	0.218267	1	no
cg15887927	13	0.00935631	0.00263354	0.000404801	0.201104	1	0.218267	1	no
cg07948085	10	-0.0136884	0.00385324	0.000404981	0.201104	1	0.218267	1	no
cg08291506	15	-0.0289385	0.00814661	0.000405307	0.201104	1	0.218267	1	no
cg04654363	8	-0.00384687	0.00108312	0.000406167	0.201104	1	0.218267	1	no
cg27160284	19	0.0142166	0.00400293	0.00040636	0.201104	1	0.218267	1	no	GPR4
cg07669260	2	-0.00263567	0.00074224	0.0004072	0.201104	1	0.218267	1	no
cg14615927	2	0.026743	0.00753153	0.000407457	0.201104	1			yes	HDAC4
cg01301138	16	0.00191605	0.000539903	0.000410452	0.201104	1	0.218267	1	no	CDH13;CDH13
cg24310711	17	-0.00379782	0.00107018	0.000410747	0.201104	1			yes
cg04605532	1	0.034798	0.00980608	0.000410799	0.201104	1	0.218267	1	no
cg06391412	3	-0.0112544	0.0031713	0.000410823	0.201104	1	0.218267	1	no	FOXP1;FOXP1
cg21969548	11	-0.0162007	0.00456543	0.00041088	0.201104	1			yes
cg15957413	2	-0.00674525	0.00190085	0.00041092	0.201104	1			yes
cg13716840	5	0.0162445	0.00457795	0.000411183	0.201104	1	0.218267	1	no
cg11137697	14	-0.0085827	0.00241885	0.000411421	0.201104	1			yes	SMOC1;SMOC1
cg07449091	14	-0.00524863	0.00147933	0.00041198	0.201104	1	0.218267	1	no	CYP46A1
cg27589742	16	0.0504672	0.0142263	0.000412592	0.201104	1	0.218267	1	no
cg25661961	4	0.0184361	0.00519714	0.000412771	0.201104	1	0.218267	1	no	PDGFC
cg12669088	12	-0.0315265	0.0088881	0.000413249	0.201104	1	0.218267	1	no
cg15440868	2	-0.0163609	0.00461263	0.000413299	0.201104	1	0.218267	1	no
cg21530174	5	-0.00965865	0.00272307	0.000413334	0.201104	1			yes
cg10907868	2	-0.0343256	0.00967745	0.000413372	0.201104	1	0.218267	1	no
cg04255937	12	0.0200968	0.00566695	0.000414342	0.201104	1			yes	SETD1B
cg20227592	7	-0.00690535	0.00194724	0.000414626	0.201104	1	0.218525	1	no	PLXNA4
cg26516935	6	0.0257226	0.00725421	0.000415005	0.201104	1			yes
cg24492119	6	-0.00792625	0.00223539	0.000415317	0.201104	1			yes	SNX9
cg05309239	20	0.00952932	0.00268764	0.000415634	0.201104	1	0.218653	1	no	GNAS;GNAS;GNAS;GNASAS
cg08657247	17	-0.00527884	0.00148917	0.000416644	0.201104	1			yes	PHF12;PHF12
cg01320040	21	-0.00108553	0.000306228	0.000416741	0.201104	1	0.218832	1	no	ZNF295;ZNF295;ZNF295;ZNF295;ZNF295;ZNF295
cg03026080	10	-0.00642614	0.00181286	0.000416752	0.201104	1			yes
cg01952089	22	0.00509912	0.00143855	0.000417364	0.201136	1			yes	PITPNB;LOC284900;PITPNB;LOC284900
cg16270222	17	0.00211468	0.000596733	0.000418365	0.201136	1			yes
cg16813552	10	-0.00689422	0.00194553	0.000418916	0.201136	1			yes	NPM3;MGEA5;MGEA5
cg19103169	7	0.00255906	0.000722218	0.000418971	0.201136	1	0.219092	1	no
cg10131232	20	0.029703	0.0083833	0.000419509	0.201136	1	0.219092	1	no	SIRPG;SIRPG;SIRPG
cg03762802	8	-0.0140396	0.00396259	0.000419537	0.201136	1	0.219092	1	no
cg12489775	22	0.0203038	0.00573031	0.0004198	0.201136	1			yes
cg03189990	11	0.000806658	0.000227755	0.000421485	0.201739	1	0.219708	1	no	NTM
cg24323328	12	-0.00711656	0.00200961	0.000422229	0.201844	1			yes	ERC1;ERC1;ERC1;ERC1;ERC1
cg02205746	16	-0.00948547	0.00267856	0.000422559	0.201844	1	0.219866	1	no	KCTD5
cg27488674	17	-0.0172419	0.00486996	0.000423633	0.202153	1	0.220024	1	no
cg22153728	1	-0.0194955	0.00550743	0.000424465	0.202345	1			yes	RUNX3
cg23702046	12	0.0444555	0.012561	0.000425534	0.20254	1	0.220416	1	no	TSPAN9;TSPAN9
cg13740185	10	-0.0111728	0.00315695	0.00042573	0.20254	1			yes	C10orf105;CDH23
cg05751148	11	-0.00359548	0.00101614	0.000426827	0.202814	1	0.220416	1	no	PTPRCAP
cg26524899	14	0.00450314	0.00127272	0.000427166	0.202814	1	0.220416	1	no	AKAP5
cg21343189	10	0.0155244	0.00438848	0.000428141	0.202989	1	0.220416	1	no	LDB3;LDB3;LDB3;LDB3;LDB3;LDB3;LDB3
cg26815291	15	0.00292022	0.00082548	0.000428394	0.202989	1			yes	NR2F2
cg03778909	17	0.0364497	0.0103054	0.000429218	0.203082	1	0.220416	1	no	TBCD
cg25080571	11	-0.0225351	0.00637177	0.000429451	0.203082	1	0.220416	1	no	CD59;CD59;CD59;CD59;CD59;CD59;CD59;CD59
cg15646741	1	0.0029851	0.00084414	0.000430301	0.203281	1	0.220416	1	no
cg02896266	1	-0.028948	0.00818692	0.000430781	0.203305	1	0.220416	1	no	SAMD11
cg22525715	1	-0.0270134	0.0076424	0.000432724	0.204018	1	0.220416	1	no	DAB1;MIR548D2
cg22101977	7	-0.0210172	0.00594705	0.000433757	0.204252	1	0.220416	1	no
cg24844313	1	-0.00146273	0.000413952	0.000434481	0.204252	1	0.220416	1	no	ITPKB
cg20790367	1	-0.0399171	0.0112966	0.000434519	0.204252	1	0.220416	1	no	PUM1;PUM1
cg26639039	20	0.00514271	0.00145556	0.000435332	0.204325	1	0.220416	1	no	SLC12A5;SLC12A5
cg05521767	11	0.0302695	0.00856844	0.000435961	0.204325	1	0.220416	1	no	GDPD5
cg04501571	16	-0.00578002	0.00163615	0.00043597	0.204325	1	0.220416	1	no	CBFB;CBFB
cg04585364	2	0.00845498	0.0023935	0.000436869	0.204425	1	0.220416	1	no
cg00902153	3	0.00641906	0.00181727	0.000437049	0.204425	1			yes	LPP;LPP;LPP
cg16854826	10	0.0104952	0.00297165	0.000437506	0.204436	1	0.220416	1	no	ZMIZ1
cg14405893	9	0.00432766	0.00122559	0.000438591	0.204741	1	0.220574	1	no	OLFML2A
cg16998950	5	0.0394814	0.011183	0.00043953	0.204976	1	0.220658	1	no	ELL2
cg14151976	9	-0.00639851	0.00181263	0.000440437	0.205197	1			yes	FBXO10
cg08565320	5	-0.00723354	0.00204941	0.000441067	0.205288	1			yes
cg02265742	11	0.0365685	0.0103664	0.000444251	0.206566	1			yes
cg09373025	20	0.0465745	0.0132044	0.000444934	0.2066	1			yes	UCKL1
cg22331159	2	0.00201	0.000569878	0.000445388	0.2066	1			yes	INPP5D;INPP5D
cg00840516	3	0.0154716	0.00438664	0.000445636	0.2066	1	0.22304	1	no	HYAL2;HYAL2;HYAL2
cg20887442	11	0.0167953	0.00476291	0.000446479	0.20665	1	0.22304	1	no	NUMA1
cg02380585	17	0.0073027	0.00207096	0.000446618	0.20665	1	0.22304	1	no	SLFN13
cg21028981	3	-0.0251547	0.00713557	0.000448149	0.206989	1	0.223393	1	no
cg02763290	18	-0.0105169	0.00298303	0.000448228	0.206989	1			yes	NFATC1;NFATC1;NFATC1;NFATC1
cg00869796	3	0.021646	0.00614248	0.00045027	0.207371	1			yes
cg21574064	19	0.0174667	0.00495735	0.000451367	0.207371	1	0.223393	1	no	ADAMTS10
cg01081737	8	0.0372912	0.0105845	0.000451584	0.207371	1	0.223393	1	no	SLC45A4
cg23012855	1	-0.0164035	0.00465559	0.000451912	0.207371	1			yes
cg06906869	13	-0.0187409	0.0053197	0.000452111	0.207371	1			yes	NEK3;NEK3;NEK3;NEK3
cg21186779	16	-0.00850174	0.00241347	0.000452593	0.207371	1			yes
cg21022247	12	-0.0129934	0.0036885	0.00045264	0.207371	1	0.223393	1	no	BIN2
cg24468934	1	0.0187414	0.00532012	0.000452826	0.207371	1	0.223393	1	no	MIR1976;RPS6KA1;RPS6KA1
cg25598409	6	-0.00205532	0.000583535	0.000453473	0.207371	1	0.223393	1	no	MRPS18A
cg26322872	8	0.0128449	0.00364704	0.000453698	0.207371	1			yes
cg13661827	9	0.0443325	0.0125893	0.000454554	0.207371	1	0.223393	1	no
cg06668829	8	0.0283406	0.00804951	0.000455646	0.207371	1			yes	EPPK1
cg12080687	2	0.00519115	0.00147453	0.0004561	0.207371	1			yes	LOC100134259
cg01153979	6	-0.00937585	0.00266329	0.000456335	0.207371	1	0.223393	1	no	IRAK1BP1;IRAK1BP1
cg08688659	11	0.0410697	0.0116681	0.00045727	0.207371	1			yes	CD44;CD44;CD44;CD44;CD44
cg23254569	6	0.0312058	0.00886589	0.000457385	0.207371	1	0.223393	1	no	TEAD3
cg20794824	3	0.0244439	0.00694455	0.00045748	0.207371	1	0.223393	1	no	CLDN11
cg26107397	2	0.00237136	0.000673753	0.000457661	0.207371	1	0.223393	1	no	NBAS
cg14341034	11	-0.00792485	0.00225164	0.000457781	0.207371	1	0.223393	1	no
cg01803724	7	-0.0151245	0.00429727	0.00045794	0.207371	1	0.223393	1	no
cg13049182	3	-0.00281169	0.000798949	0.000458273	0.207371	1	0.223393	1	no	SOX2OT;SOX2
cg08356705	11	0.00385864	0.0010966	0.000459355	0.207662	1			yes	LRP5
cg26073427	3	0.00188724	0.000536593	0.000462	0.208658	1	0.224827	1	no	PFN2;PFN2
cg18012213	3	0.0169959	0.004833	0.000462699	0.208712	1			yes
cg17098979	2	0.0107189	0.00304806	0.000463004	0.208712	1	0.224932	1	no
cg11398517	20	-0.0193747	0.00551055	0.000463926	0.208929	1	0.224997	1	no	GTSF1L;GTSF1L;GTSF1L;GTSF1L
cg18666454	7	-0.0326637	0.00929245	0.000465732	0.20927	1	0.225077	1	no	KCNH2;KCNH2;KCNH2
cg01973676	7	0.0241174	0.00686155	0.000465945	0.20927	1			yes	CUX1;CUX1;CUX1
cg10192164	16	0.00110252	0.000313699	0.000466279	0.20927	1	0.225077	1	no	ZNF771;ZNF771
cg25345767	1	0.0029323	0.000834347	0.000466455	0.20927	1	0.225077	1	no	TMEM63A;TMEM63A
cg20814312	2	-0.0303918	0.00865228	0.000469832	0.210004	1			yes	GPR39
cg18507362	3	-0.00663294	0.00188828	0.000470005	0.210004	1	0.226362	1	no	ARPM1
cg17778556	2	0.0249681	0.00710863	0.000470087	0.210004	1			yes	WDFY1
cg25622487	11	0.000872184	0.000248364	0.000471434	0.210004	1	0.226362	1	no	FAM76B;CEP57
cg23261343	6	0.0205755	0.00585862	0.000471569	0.210004	1	0.226362	1	no	RUNX2;RUNX2;RUNX2
cg17815820	15	-0.0100361	0.00285809	0.000471863	0.210004	1			yes	AKAP13;AKAP13;AKAP13
cg25602892	11	-0.0141349	0.00402591	0.000472641	0.210004	1			yes
cg05395061	17	0.00081174	0.000231204	0.000472654	0.210004	1			yes	ALKBH5
cg11683482	1	-0.0289611	0.00824911	0.000472793	0.210004	1	0.226362	1	no	DMAP1;DMAP1;DMAP1
cg03982820	1	0.00350557	0.000998523	0.00047314	0.210004	1			yes	ZMPSTE24
cg05340048	1	-0.0321501	0.00915843	0.000473456	0.210004	1			yes	PRKCZ;PRKCZ;PRKCZ
cg19577671	19	0.0110241	0.00314034	0.000473565	0.210004	1	0.226362	1	no
cg11929693	5	-0.00614848	0.00175152	0.000473872	0.210004	1	0.226362	1	no
cg19330592	14	-0.0100774	0.00287135	0.000474919	0.210198	1			yes	C14orf159;C14orf159;C14orf159;C14orf159;C14orf159;C14orf159;C14orf159;C14orf159;C14orf159
cg21991396	1	0.0443134	0.0126272	0.000475362	0.210198	1	0.226694	1	no	NLRP3;NLRP3;NLRP3;NLRP3;NLRP3;NLRP3;NLRP3;NLRP3
cg17031967	6	0.023905	0.00681247	0.000476051	0.210198	1			yes	LRRC16A
cg08324090	17	0.0345446	0.00984423	0.000476089	0.210198	1			yes	ACAP1
cg10665891	12	0.0390943	0.011144	0.000477579	0.210659	1			yes
cg17500103	4	-0.00171328	0.000488459	0.000478638	0.210861	1	0.227469	1	no	NPY1R
cg16684817	1	0.0409389	0.0116727	0.000479121	0.210861	1	0.227469	1	no	C1orf38;C1orf38;C1orf38
cg07986469	10	0.0352277	0.0100446	0.000479376	0.210861	1	0.227469	1	no	PTPRE
cg23201907	14	0.0135183	0.00385544	0.000481012	0.211115	1			yes
cg17223520	1	-0.0357444	0.010195	0.000481184	0.211115	1	0.227623	1	no	LCK;LCK
cg21611093	3	-0.0363359	0.0103639	0.000481294	0.211115	1	0.227623	1	no	EPHB1
cg10256708	19	0.0272704	0.00777931	0.000482172	0.211304	1	0.227662	1	no	PIK3R2
cg19295068	19	0.0197133	0.0056244	0.000483175	0.211547	1			yes	GLTSCR1
cg16268734	12	0.0374009	0.0106744	0.000485218	0.212115	1			yes	CS
cg01529466	11	0.00741584	0.0021165	0.000485369	0.212115	1	0.228793	1	no	PACS1
cg00548060	1	-0.0132113	0.00377146	0.000486772	0.212482	1	0.229077	1	no	NPL
cg14030904	6	-0.0265598	0.00758242	0.000487163	0.212482	1			yes	ZC3H12D
cg16502747	14	0.031768	0.00907039	0.00048785	0.212482	1	0.229206	1	no	ACIN1;ACIN1;ACIN1;ACIN1;ACIN1
cg22817719	11	-0.00874	0.00249556	0.000488114	0.212482	1			yes	ST14
cg25662041	5	0.0170904	0.0048801	0.000488459	0.212482	1			yes	LMAN2
cg24271718	7	-0.00712677	0.00203578	0.000491084	0.213016	1	0.229395	1	no	PRKAG2;PRKAG2
cg08240652	2	0.023015	0.00657576	0.000492129	0.213016	1	0.229395	1	no	SLC8A1
cg12827601	5	0.0158536	0.00452977	0.000492318	0.213016	1	0.229395	1	no	RGNEF
cg01139059	2	-0.00189636	0.000541845	0.000492408	0.213016	1	0.229395	1	no	TSN
cg02897570	4	0.0412673	0.0117916	0.000492603	0.213016	1			yes
cg10523001	5	-0.0065163	0.00186197	0.000492688	0.213016	1	0.229395	1	no	FBXW11;FBXW11;FBXW11
cg09384035	8	0.0245451	0.00701378	0.00049307	0.213016	1	0.229395	1	no
cg14967393	5	-0.0186527	0.00533034	0.000493293	0.213016	1			yes	IL6ST;IL6ST
cg07861456	16	0.0345142	0.00986384	0.000493785	0.213034	1			yes	ADAT1
cg10460643	3	0.0112516	0.00321589	0.000494355	0.213085	1	0.229459	1	no	PRKCD;PRKCD
cg06080300	1	0.0336619	0.00962182	0.000494814	0.213088	1	0.229459	1	no	MIB2;MIB2;MIB2;MIB2;MIB2;MIB2
cg00617064	2	0.0286902	0.00820167	0.00049604	0.213259	1	0.229655	1	no
cg26628069	17	0.0253466	0.00724651	0.000496166	0.213259	1			yes	B3GNTL1
cg10239163	2	0.0359218	0.0102713	0.000497016	0.213259	1	0.229734	1	no	DNMT3A;DNMT3A;DNMT3A
cg07787632	6	0.0057807	0.00165301	0.000497798	0.213259	1			yes	MYLK4
cg25842633	22	0.00934578	0.00267272	0.000498195	0.213259	1			yes	SCUBE1
cg20546263	3	0.0342023	0.00978202	0.000498575	0.213259	1	0.230033	1	no	C3orf33
cg25145679	2	0.0200592	0.00573721	0.000499158	0.213259	1			yes
cg19687037	6	0.0179305	0.00512867	0.000499162	0.213259	1			yes
cg06638433	17	0.00293401	0.000839226	0.000499274	0.213259	1	0.230033	1	no	IGF2BP1;IGF2BP1
cg14908557	15	0.00533234	0.00152538	0.000500208	0.213311	1			yes	FLJ42289;FLJ42289
cg24975581	12	-0.0122514	0.00350489	0.000500298	0.213311	1	0.230134	1	no	MLEC
cg07488141	7	0.0394088	0.0112757	0.000501183	0.213496	1	0.23017	1	no	TNS3
cg22221025	1	0.003107	0.000889128	0.000502293	0.213776	1	0.23031	1	no
cg17896947	8	0.00234141	0.000670208	0.000503951	0.214177	1	0.2307	1	no	FBXO43;FBXO43
cg08837215	17	0.0452123	0.0129421	0.000504142	0.214177	1			yes	UBE2O
cg13184814	4	-0.0131711	0.00377074	0.000504989	0.214344	1	0.230805	1	no
cg07803108	17	-0.00316826	0.000907173	0.000505979	0.214572	1	0.230822	1	no	NAGS;PYY
cg25405787	17	-0.0114015	0.00326514	0.000507076	0.214844	1	0.230822	1	no	LASP1
cg04470969	2	-0.0222199	0.00636405	0.000507819	0.214861	1	0.230822	1	no	PSD4;LOC440839
cg09005580	3	-0.0125574	0.00359679	0.000508258	0.214861	1	0.230822	1	no	VPS8;VPS8
cg25468516	11	0.00271369	0.000777417	0.000509387	0.214861	1			yes	SIPA1;SIPA1
cg10679266	8	0.0348013	0.00997104	0.000510121	0.214861	1	0.230969	1	no	DEFA4
cg22422264	15	0.0271013	0.00776497	0.000510199	0.214861	1	0.230969	1	no	USP50;USP8;USP8;USP8
cg27436118	16	0.0242334	0.0069433	0.000510262	0.214861	1			yes	MGRN1;MGRN1;MGRN1;MGRN1
cg18064715	8	-0.0133247	0.00381771	0.000510301	0.214861	1			yes
cg17072494	6	0.0342297	0.00981006	0.000511993	0.215382	1	0.231414	1	no
cg26315802	6	-0.00105525	0.000302475	0.000513017	0.215389	1			yes	TAPBP;TAPBP;TAPBP;TAPBP;TAPBP;TAPBP
cg21004684	11	0.0352921	0.0101168	0.000513469	0.215389	1			yes	IGHMBP2
cg15014624	17	-0.0113796	0.0032622	0.000513886	0.215389	1			yes
cg10143220	16	0.0258542	0.00741263	0.000514603	0.215389	1			yes	MPG;MPG;MPG
cg25503044	2	0.00138975	0.000398534	0.000516072	0.215389	1	0.231802	1	no	LOC151534;LBX2
cg04428662	4	0.00922404	0.00264551	0.00051734	0.215389	1			yes	MFSD10;MFSD10
cg04579415	6	-0.00492106	0.00141152	0.000517467	0.215389	1			yes	TCTE1
cg03682581	2	0.0303147	0.00869529	0.000517502	0.215389	1			yes	C2orf68
cg15530560	19	0.00893545	0.00256292	0.000517691	0.215389	1			yes	ELANE
cg15314170	20	-0.00297868	0.000854388	0.000517776	0.215389	1	0.231802	1	no	SIRPA;SIRPA;SIRPA
cg07636194	6	-0.000860151	0.000246736	0.000518196	0.215389	1	0.231802	1	no	HIST1H2BK;HIST1H4I
cg12436612	1	0.0161804	0.00464207	0.000518928	0.215389	1	0.231802	1	no	KIAA1026;KIAA1026;KIAA1026;KIAA1026;KIAA1026
cg04120766	8	-0.00140791	0.000403936	0.000519166	0.215389	1	0.231802	1	no	ZNF696
cg22431093	12	0.0239115	0.00686065	0.000519445	0.215389	1	0.231802	1	no	FGD4
cg20424311	4	0.027607	0.00792221	0.000520503	0.215389	1	0.231802	1	no	SCOC
cg06143362	20	-0.00486331	0.0013956	0.000520656	0.215389	1			yes
cg05165044	4	0.00202657	0.00058162	0.000521276	0.215389	1	0.231802	1	no	PGM2
cg23108037	1	0.0256825	0.0073709	0.000521397	0.215389	1	0.231802	1	no	MEGF6
cg11925263	5	0.0255813	0.00734197	0.000521504	0.215389	1			yes	STARD4
cg09385827	19	-0.0248503	0.00713245	0.000521735	0.215389	1			yes	ATP8B3
cg21099111	14	0.0390072	0.0111967	0.00052234	0.215389	1			yes	RNASE3
cg22579028	22	0.0430505	0.0123578	0.000522593	0.215389	1			yes	MIAT
cg23291854	14	-0.00671118	0.00192637	0.000522661	0.215389	1			yes	KCNK10;KCNK10
cg20627754	2	0.0388294	0.0111473	0.00052334	0.215389	1			yes
cg19159092	1	-0.0128831	0.00369924	0.00052474	0.215389	1	0.231802	1	no	FLJ39609
cg14612966	9	-0.0162891	0.00467777	0.000525516	0.215389	1	0.231802	1	no	SLC25A25;SLC25A25;SLC25A25;SLC25A25
cg11557636	4	0.00250658	0.000719902	0.000526161	0.215389	1	0.231802	1	no	KIAA1239
cg01499988	9	-0.0136735	0.00392725	0.000526727	0.215389	1	0.231802	1	no	MSMP
cg12213811	12	0.0335504	0.00963678	0.000526803	0.215389	1	0.231802	1	no	SETD1B
cg01096752	19	0.00396132	0.00113796	0.000527856	0.215389	1	0.231802	1	no	FTL
cg24004327	4	-0.0136656	0.00392595	0.000528101	0.215389	1	0.231802	1	no
cg16186938	6	0.00178022	0.000511428	0.000528289	0.215389	1			yes	SCAND3
cg08632810	8	0.00834289	0.00239695	0.000529799	0.215389	1	0.231802	1	no	EIF2C2;EIF2C2
cg27128761	5	0.0287438	0.00825967	0.000529843	0.215389	1	0.231802	1	no	SPARC
cg24090068	6	0.00162557	0.00046712	0.000529901	0.215389	1			yes
cg06608359	6	-0.00732103	0.00210383	0.000530078	0.215389	1			yes
cg03719693	4	-0.00311682	0.00089569	0.000530125	0.215389	1	0.231802	1	no	LOC641518;LOC641518
cg24876998	1	-0.0152387	0.00437923	0.000530199	0.215389	1	0.231802	1	no	IGFN1
cg07892167	8	0.00524974	0.00150866	0.000530363	0.215389	1	0.231802	1	no	R3HCC1
cg21374307	3	0.0371642	0.0106808	0.000530653	0.215389	1			yes	SCHIP1
cg22678958	3	0.00117431	0.000337495	0.000530703	0.215389	1	0.231802	1	no	RSRC1
cg00782708	2	0.0399036	0.0114699	0.000531689	0.215604	1	0.231878	1	no	C2orf34
cg06355720	1	0.0271612	0.00780899	0.000533378	0.215932	1			yes	S100A9
cg02491802	4	-0.0116171	0.0033402	0.000533789	0.215932	1	0.232121	1	no
cg23989207	17	0.0240397	0.00691221	0.000533871	0.215932	1	0.232121	1	no	TBCD
cg05578452	5	-0.0101866	0.00292935	0.00053481	0.216127	1			yes	SQSTM1;SQSTM1;SQSTM1
cg09366969	1	0.00851876	0.00245013	0.000535987	0.216215	1	0.232687	1	no	PDE4DIP;PDE4DIP;PDE4DIP
cg06785701	7	-0.00894143	0.0025713	0.000536339	0.216215	1			yes	LOC407835
cg15125868	21	0.0117072	0.00336745	0.000536643	0.216215	1			yes	FAM165B
cg10035737	17	0.0293604	0.00844562	0.000536857	0.216215	1			yes	ADAM11
cg18278817	7	-0.0030639	0.000881486	0.000537859	0.216434	1			yes	VIPR2
cg18546006	13	0.00578334	0.00166411	0.000538925	0.216589	1	0.233607	1	no	TRIM13;TRIM13;TRIM13;TRIM13;DLEU2
cg08758887	4	0.0159487	0.00458993	0.000540091	0.216589	1	0.233758	1	no
cg16571794	4	0.0121237	0.00348968	0.00054127	0.216589	1			yes	SORCS2
cg00388871	20	0.0191209	0.00550387	0.000541453	0.216589	1			yes	DNAJC5
cg08449860	17	0.00160481	0.000461969	0.000541813	0.216589	1	0.233792	1	no	C17orf28
cg18087803	12	-0.0260034	0.0074856	0.000542	0.216589	1			yes	MIR620;MED13L
cg06325209	1	0.0122336	0.00352186	0.0005423	0.216589	1	0.233792	1	no	DDR2;DDR2
cg06578434	19	0.00596309	0.00171698	0.000543557	0.216589	1	0.233792	1	no	SBNO2
cg03926751	4	0.014555	0.00419075	0.000543685	0.216589	1	0.233792	1	no	KLHL8
cg27141534	12	-0.0153857	0.0044314	0.000545645	0.216589	1	0.233792	1	no	NCOR2;NCOR2
cg25864024	15	0.00315181	0.000907765	0.000545692	0.216589	1			yes	FAM174B
cg23051392	5	0.0313483	0.00902935	0.000545839	0.216589	1	0.233792	1	no	C1QTNF3;C1QTNF3
cg07733260	3	-0.0046399	0.0013364	0.000545899	0.216589	1	0.233792	1	no	SETMAR;SETMAR
cg20613972	4	0.0405351	0.0116759	0.0005461	0.216589	1			yes	PLAC8;PLAC8
cg24695071	7	0.0214585	0.00618123	0.000546358	0.216589	1			yes	EIF3B;EIF3B
cg00956423	6	0.00449584	0.00129503	0.000546363	0.216589	1			yes	ZNRD1;NCRNA00171;ZNRD1
cg27230882	1	0.0385499	0.0111077	0.000548375	0.216589	1	0.234043	1	no
cg25786265	6	-0.0217425	0.00626524	0.000548825	0.216589	1			yes	HLA-E
cg15023139	13	0.023546	0.00678555	0.000549516	0.216589	1	0.234043	1	no	ATP11A;ATP11A
cg25935375	12	-0.0141159	0.00406797	0.000549886	0.216589	1			yes
cg01184282	7	-0.017201	0.00495742	0.000550002	0.216589	1	0.234043	1	no	OR9A4
cg19975346	10	0.0323401	0.00932105	0.000550356	0.216589	1			yes	FAM53B
cg00789960	14	0.0325514	0.00938326	0.000551333	0.216589	1			yes	MNAT1
cg01516792	17	0.0190322	0.00548633	0.000551466	0.216589	1	0.234043	1	no	RPTOR;RPTOR
cg22084410	3	0.0353099	0.010179	0.000551713	0.216589	1			yes
cg08937612	1	-0.0122862	0.003542	0.000552171	0.216589	1			yes	VSIG8
cg06677321	17	0.0283095	0.00816158	0.000552263	0.216589	1	0.234043	1	no
cg11953516	2	0.0161488	0.00465578	0.000552406	0.216589	1			yes	FNDC4;GCKR
cg00366037	10	-0.0119842	0.00345537	0.000553063	0.216589	1			yes	MYST4
cg11296826	1	-0.00610133	0.00175924	0.000553192	0.216589	1	0.234043	1	no	BMP8B;OXCT2
cg19232164	11	-0.00825143	0.00237937	0.000553881	0.216589	1	0.234043	1	no	REXO2
cg00909706	1	-0.0164117	0.0047331	0.00055472	0.216589	1	0.234043	1	no	MIR34A
cg06940720	5	0.0216435	0.00624242	0.000555252	0.216589	1	0.234043	1	no
cg16323330	17	-0.0198926	0.00573757	0.000555477	0.216589	1	0.234043	1	no	MSI2;MSI2
cg00844155	12	-0.0163096	0.00470447	0.000555933	0.216589	1			yes	VAMP1;VAMP1;VAMP1
cg06752814	16	0.00192952	0.000556532	0.000556068	0.216589	1			yes	MON1B
cg19895047	8	0.0305958	0.00882552	0.000556094	0.216589	1	0.234043	1	no	CSGALNACT1;CSGALNACT1;CSGALNACT1
cg25939647	15	-0.0196127	0.0056576	0.000556342	0.216589	1			yes	GPR176
cg09562790	17	-0.00406145	0.00117164	0.000556642	0.216589	1			yes	DUS1L
cg07760851	11	0.00135948	0.00039224	0.000557742	0.216589	1	0.234043	1	no	TMEM80;DEAF1;TMEM80
cg02970679	17	-0.0149774	0.00432127	0.000557795	0.216589	1			yes	EPX
cg00877938	4	0.0319309	0.00921359	0.000558353	0.216589	1	0.234043	1	no
cg04210254	1	-0.00981004	0.00283087	0.000558955	0.216589	1			yes	CELA3A
cg17228105	21	0.0350989	0.0101289	0.000559181	0.216589	1	0.234043	1	no	ERG;ERG;ERG;ERG
cg23258611	17	0.00536171	0.0015476	0.000560734	0.216589	1	0.234043	1	no
cg04574991	1	0.00155098	0.000447749	0.000562189	0.216589	1			yes	KIAA0907
cg20383007	3	-0.0102458	0.00295811	0.000562567	0.216589	1			yes	ZBTB38
cg19351604	8	0.0376969	0.0108838	0.000562626	0.216589	1			yes	ARHGEF10
cg12323347	10	0.00470578	0.00135867	0.000562706	0.216589	1			yes	DUSP5
cg03143046	6	0.0404767	0.011688	0.000563633	0.216589	1	0.234043	1	no
cg11848483	8	-0.0470599	0.0135896	0.000563927	0.216589	1			yes	ZC3H3
cg01008602	8	0.00572707	0.00165379	0.000564014	0.216589	1			yes	TRIM35
cg07733719	7	0.0336705	0.00972413	0.000564807	0.216589	1			yes	MDH2
cg03097134	6	0.0253393	0.00731878	0.000565363	0.216589	1			yes
cg13863638	6	-0.0116192	0.00335594	0.000565458	0.216589	1			yes	RREB1;RREB1;RREB1;RREB1
cg16002523	3	0.00560513	0.00161905	0.000565834	0.216589	1	0.234043	1	no	FAM157A
cg23876292	18	-0.0321398	0.00928362	0.000565852	0.216589	1	0.234043	1	no	LMAN1
cg08687753	11	-0.0290557	0.00839309	0.000566122	0.216589	1			yes	NOX4
cg05064223	7	-0.0129434	0.00373888	0.000566165	0.216589	1			yes	PTPRN2;PTPRN2;PTPRN2
cg00514684	3	0.0024321	0.000702573	0.000566428	0.216589	1	0.234043	1	no	TNK2;TNK2
cg11562411	6	0.032316	0.00933577	0.000566807	0.216589	1			yes	SCUBE3
cg05007495	1	-0.0167945	0.00485242	0.000567856	0.216589	1	0.234043	1	no	SNAP47
cg16374333	1	-0.0314288	0.00908081	0.000567886	0.216589	1	0.234043	1	no	ETV3;ETV3
cg19549469	12	0.00707761	0.00204528	0.000569232	0.216589	1	0.234043	1	no	ANO6;ANO6;ANO6
cg04578774	11	0.00260395	0.000752497	0.000569372	0.216589	1	0.234043	1	no	ALX4
cg13601517	9	0.00144975	0.000419004	0.000570105	0.216589	1	0.234043	1	no
cg04234631	16	0.0283182	0.00818478	0.000570393	0.216589	1	0.234043	1	no	C16orf68
cg17407331	19	-0.00220528	0.00063746	0.000571095	0.216589	1	0.234043	1	no	CEACAM21;CEACAM21;CEACAM21;CEACAM21
cg12654199	17	0.0334992	0.00968359	0.000571294	0.216589	1	0.234043	1	no	RPTOR;RPTOR
cg14333394	9	0.0199696	0.00577247	0.000571442	0.216589	1	0.234043	1	no	TRAF2
cg01048372	8	0.0142917	0.00413177	0.000572272	0.216589	1	0.234043	1	no	C8orf73
cg09696385	7	-0.0123509	0.00357082	0.0005724	0.216589	1	0.234043	1	no	SND1
cg25253705	13	0.0390066	0.0112806	0.000574501	0.216589	1			yes	SLAIN1;SLAIN1
cg24760467	10	0.0325504	0.00941402	0.000574888	0.216589	1			yes	LZTS2
cg06394103	2	0.0249688	0.00722253	0.000576109	0.216589	1			yes	DPP10;DPP10
cg11950754	1	0.0197126	0.00570228	0.000576342	0.216589	1	0.234043	1	no	LRP8;LRP8;LRP8;LRP8
cg00447324	17	-0.0103753	0.00300161	0.000577152	0.216589	1			yes	CCL5
cg06418113	18	0.0116997	0.00338471	0.00057721	0.216589	1	0.234043	1	no	RNF165
cg26272088	15	-0.01819	0.00526361	0.000578882	0.216589	1	0.234043	1	no	IGF1R
cg09671122	3	0.013538	0.00391805	0.000579924	0.216589	1			yes	CMC1
cg00935108	16	0.0353459	0.0102299	0.00058014	0.216589	1			yes	MPG;MPG;MPG
cg04271322	16	0.0343471	0.00994143	0.000580605	0.216589	1	0.234043	1	no	JPH3
cg25190513	12	0.0385794	0.0111664	0.000580644	0.216589	1	0.234043	1	no	GPR109B;GPR109B
cg07971820	17	0.0267656	0.00774707	0.000580645	0.216589	1			yes	ARRB2;ARRB2
cg03714619	2	0.0042569	0.00123203	0.000580767	0.216589	1			yes
cg03398691	4	0.00130984	0.000379132	0.000580815	0.216589	1	0.234043	1	no
cg17043922	6	-0.00218576	0.000632686	0.000581069	0.216589	1	0.234043	1	no	C6orf106;C6orf106
cg19775269	19	-0.0160773	0.00465393	0.000581441	0.216589	1	0.234043	1	no	PTPRS;PTPRS;PTPRS;PTPRS
cg16014412	1	-0.0046337	0.00134144	0.000582025	0.216589	1			yes
cg07690768	12	0.0320842	0.00928851	0.000582237	0.216589	1	0.234043	1	no	BICD1;BICD1
cg18437584	13	0.00628164	0.00181831	0.000582675	0.216589	1	0.234043	1	no	ATP11A;ATP11A
cg04842934	6	-0.025524	0.00738993	0.000582845	0.216589	1			yes
cg18150695	1	-0.00719198	0.00208234	0.000583092	0.216589	1	0.234043	1	no
cg08305575	5	0.0285667	0.00827121	0.000583264	0.216589	1	0.234043	1	no
cg24166295	8	-0.0259152	0.00750372	0.000583452	0.216589	1			yes	ZNF704
cg13430755	9	0.0222777	0.00645009	0.000583695	0.216589	1			yes
cg16517753	1	0.0300084	0.00868964	0.000583986	0.216589	1	0.234043	1	no	TNR
cg16293484	17	-0.00485088	0.00140475	0.000584379	0.216589	1	0.234043	1	no	SEPT9;SEPT9;SEPT9;SEPT9;SEPT9;SEPT9;SEPT9;SEPT9
cg05058103	7	0.00388052	0.00112373	0.000584581	0.216589	1			yes	CPSF4;CPSF4
cg00705730	2	0.0467047	0.013526	0.000584865	0.216589	1	0.234043	1	no	NCK2;NCK2
cg25035332	10	0.0197643	0.00572392	0.000584894	0.216589	1	0.234043	1	no	PCDH15;PCDH15;PCDH15;PCDH15;PCDH15;PCDH15;PCDH15;PCDH15;PCDH15;PCDH15;PCDH15;PCDH15
cg11921539	11	-0.0271268	0.00785613	0.000585009	0.216589	1	0.234043	1	no
cg09536336	5	-0.0268713	0.00778313	0.000585812	0.216691	1	0.234043	1	no	SLIT3
cg08981514	11	-0.0100592	0.00291356	0.000586402	0.216691	1			yes
cg25479097	13	-0.0154811	0.00448447	0.00058666	0.216691	1			yes	C13orf35
cg10337956	11	0.0186947	0.00541722	0.000589143	0.217216	1	0.234797	1	no	SYTL2;SYTL2;SYTL2;SYTL2;SYTL2
cg05971187	8	-0.0167304	0.00484815	0.000589349	0.217216	1			yes
cg02639111	13	-0.0129006	0.00373863	0.000589926	0.217216	1	0.234797	1	no	CDK8
cg11291081	3	0.00283375	0.00082125	0.000590166	0.217216	1	0.234797	1	no	MLH1;MLH1;MLH1;EPM2AIP1;MLH1
cg25136605	5	-0.0112729	0.00326731	0.000590839	0.217216	1			yes
cg16610810	3	-0.0171246	0.00496328	0.00059084	0.217216	1			yes	ITGA9
cg03919488	12	0.0359057	0.010409	0.000592376	0.217466	1	0.235349	1	no	PPM1H
cg22400420	1	0.0432783	0.0125481	0.000593337	0.217466	1			yes	RGL1
cg21406144	2	0.0372416	0.0107984	0.000593738	0.217466	1	0.235562	1	no
cg08618878	16	0.0131098	0.00380133	0.000593926	0.217466	1			yes	CDH15
cg16742874	10	0.00490056	0.00142105	0.000594409	0.217466	1			yes
cg07761197	16	-0.0045875	0.00133029	0.000594623	0.217466	1			yes
cg26012578	2	0.00318678	0.000924073	0.000594743	0.217466	1			yes	CLASP1;CLASP1;CLASP1
cg26471398	8	0.020885	0.00605741	0.000595844	0.2177	1	0.23607	1	no	TRAPPC9;TRAPPC9
cg22365313	4	0.0307544	0.00892041	0.000596484	0.217765	1			yes	PAPSS1
cg27394794	10	0.0197159	0.00572141	0.000599913	0.21872	1	0.23692	1	no	A1CF;A1CF;A1CF
cg09093342	17	-0.00561213	0.00162853	0.000600024	0.21872	1	0.23692	1	no	TMEM99
cg20078817	22	-0.00472026	0.00136989	0.000600552	0.218744	1	0.23692	1	no	RFPL3S;RFPL3S
cg26821681	8	0.0289829	0.00841343	0.000602907	0.218869	1			yes
cg13785123	1	0.0378342	0.0109836	0.000602914	0.218869	1			yes	ENO1
cg09610644	3	0.0271382	0.0078791	0.000603544	0.218869	1	0.23692	1	no	BDH1;BDH1;BDH1
cg24671734	12	0.00540396	0.00156891	0.000603661	0.218869	1	0.23692	1	no	BTBD11
cg14375890	6	-0.0375939	0.0109162	0.000604593	0.218869	1			yes
cg25332499	11	-0.0208628	0.00605837	0.00060506	0.218869	1			yes	BATF2
cg06551697	17	0.0400491	0.0116311	0.000605845	0.218869	1			yes
cg23691006	17	0.00701529	0.00203755	0.000606658	0.218869	1			yes	SLC43A2
cg20673721	17	0.030355	0.00881659	0.000606712	0.218869	1	0.23692	1	no	KSR1
cg23510807	7	-0.0219187	0.0063664	0.000606749	0.218869	1	0.23692	1	no	LFNG;LFNG;LFNG;LFNG
cg09695851	17	0.0192562	0.00559319	0.000606973	0.218869	1	0.23692	1	no
cg15721448	8	0.00686052	0.00199281	0.000607424	0.218869	1	0.23692	1	no	LY6H;LY6H;LY6H
cg13801056	7	-0.00309232	0.000898256	0.000607463	0.218869	1	0.23692	1	no	GAL3ST4
cg01309569	1	0.0453222	0.0131666	0.000608213	0.218869	1	0.23692	1	no	NPHP4
cg15152945	1	-0.00298535	0.000867293	0.000608376	0.218869	1	0.23692	1	no	SDHC;SDHC;LOC642502;SDHC;SDHC
cg00390694	20	-0.0150095	0.00436071	0.000608758	0.218869	1			yes	TCEA2;TCEA2
cg25142500	17	0.033724	0.00979782	0.000608773	0.218869	1	0.23692	1	no	FLJ90757
cg03289764	12	-0.0467814	0.0135935	0.000609863	0.219094	1			yes	LOC374443
cg00291054	16	-0.00950477	0.00276254	0.000611933	0.219526	1	0.23723	1	no	ATMIN
cg15623149	1	0.00153749	0.0004469	0.000612405	0.219526	1			yes	PABPC4;PABPC4;PABPC4
cg22520678	5	0.0184447	0.00536142	0.000612582	0.219526	1			yes
cg21225170	5	0.00204158	0.000593543	0.000614025	0.219526	1	0.23723	1	no	GFRA3
cg10604646	1	-0.0054147	0.00157418	0.000614077	0.219526	1			yes	RGS5;RGS5
cg25366139	19	0.00221848	0.00064504	0.000614689	0.219526	1	0.23723	1	no	ZNF837;ZNF837
cg08161325	16	0.013213	0.00384221	0.000615655	0.219526	1	0.23723	1	no
cg06760238	10	0.0193952	0.00563939	0.000615715	0.219526	1	0.23723	1	no	INPP5A
cg14307892	10	-0.00363929	0.00105835	0.000616334	0.219526	1	0.23723	1	no	IKZF5;ACADSB
cg10506882	3	-0.00393279	0.00114375	0.000616528	0.219526	1			yes
cg24805681	15	-0.0386235	0.0112309	0.00061758	0.219526	1			yes	MEX3B
cg17084751	11	-0.0347215	0.0101002	0.000618246	0.219526	1			yes	ZNF215
cg16235582	11	0.00312503	0.000909058	0.000618483	0.219526	1	0.23723	1	no	ODZ4
cg27420049	13	-0.0187951	0.00546787	0.000619123	0.219526	1	0.23723	1	no
cg14476756	9	-0.00847386	0.00246574	0.000620664	0.219526	1	0.23723	1	no	C9orf96;SURF4
cg24130561	14	-0.0363995	0.010593	0.000621653	0.219526	1	0.23723	1	no	DICER1
cg14518596	1	-0.00593701	0.00172786	0.000622146	0.219526	1	0.23723	1	no
cg06426114	17	0.0371781	0.0108204	0.000622263	0.219526	1			yes	PITPNM3;PITPNM3
cg10184441	8	0.0232259	0.00675968	0.000622283	0.219526	1			yes	ATP6V1C1
cg19688887	19	0.0015738	0.000458057	0.000622576	0.219526	1	0.23723	1	no	ZNF682;ZNF682
cg24850474	19	-0.0376199	0.0109496	0.000622684	0.219526	1	0.23723	1	no	ATP13A1
cg02725620	7	0.0168676	0.0049097	0.000623385	0.219526	1	0.23723	1	no	CUX1;CUX1;CUX1
ch.7.1269058F	7	-0.00357487	0.0010406	0.000623602	0.219526	1	0.23723	1	no
cg20047235	7	-0.00232146	0.000675764	0.0006238	0.219526	1	0.23723	1	no	CDK5;CDK5;SLC4A2
cg11519930	1	0.0280838	0.00817526	0.000623875	0.219526	1	0.23723	1	no	RNF220
cg03364247	3	-0.0128017	0.00372677	0.00062421	0.219526	1			yes	ZNF621;ZNF621
cg22494725	22	0.0213049	0.00620229	0.000624418	0.219526	1			yes	CSNK1E;CSNK1E
cg18501395	8	-0.00224639	0.000653972	0.00062451	0.219526	1			yes	FAM86B2
cg04662369	17	0.0430639	0.0125371	0.00062454	0.219526	1	0.23723	1	no	RPTOR;RPTOR
cg26509012	12	0.034524	0.0100513	0.000625053	0.219543	1			yes	STX2;STX2
cg26931526	1	-0.00746649	0.00217402	0.000626261	0.219804	1			yes
cg01210113	16	0.0014882	0.000433412	0.00062737	0.219871	1	0.23723	1	no
cg26824508	19	-0.00475276	0.00138415	0.000627384	0.219871	1			yes	GZMM
cg09113070	2	0.00701355	0.00204287	0.000628637	0.220145	1	0.23723	1	no	ST3GAL5
cg06634140	14	0.0446523	0.0130071	0.000629098	0.220145	1	0.23723	1	no
cg12812233	4	0.00876196	0.00255258	0.00063021	0.220371	1	0.23723	1	no	NSUN7
cg27539746	10	-0.00916748	0.00267107	0.000630926	0.220458	1	0.23723	1	no	KIAA1598;KIAA1598
cg24004532	6	-0.00254316	0.000741038	0.000631499	0.220495	1	0.23723	1	no	KLHL31
cg00702547	16	-0.0130584	0.00380552	0.000632967	0.220514	1			yes
cg01738168	15	0.0017916	0.000522148	0.000633065	0.220514	1	0.23723	1	no	CCNB2
cg06544310	19	-0.0017266	0.000503214	0.00063318	0.220514	1	0.23723	1	no	HNRNPUL1
cg07332601	8	0.0339779	0.00990337	0.000633622	0.220514	1			yes
cg24912902	2	0.0345548	0.0100724	0.000634294	0.220514	1			yes
cg17622952	11	0.0228132	0.00664987	0.000634353	0.220514	1	0.23723	1	no
cg11031372	17	0.015044	0.00438575	0.000635325	0.22069	1	0.23723	1	no	AZI1;AZI1
cg05488770	7	0.00228323	0.000665731	0.000636594	0.220949	1	0.23723	1	no	LHFPL3
cg17553881	5	0.0270892	0.00789971	0.000637789	0.220949	1	0.23723	1	no	EXOC3;C5orf55
cg15912390	3	0.035995	0.010503	0.000642487	0.220949	1	0.23723	1	no	C3orf21
cg15889847	14	0.0159396	0.00465062	0.000642559	0.220949	1	0.23723	1	no	PLEKHG3
cg18424841	20	0.0406036	0.0118479	0.000642606	0.220949	1	0.23723	1	no
cg21913528	1	-0.0192213	0.00560891	0.000642968	0.220949	1			yes	IVNS1ABP
cg22711792	1	-0.00523344	0.00152711	0.00064313	0.220949	1	0.23723	1	no	DMRTA2
cg03533472	16	0.0163699	0.00477698	0.000643177	0.220949	1	0.23723	1	no	GPT2;GPT2;GPT2
cg20217257	11	0.0121644	0.00354941	0.000643259	0.220949	1			yes	CCDC88B
cg08684477	16	0.0193527	0.00564733	0.000643961	0.220949	1			yes	ZCCHC14
cg26971210	15	0.0174216	0.00508448	0.000644186	0.220949	1			yes
ch.13.1078047F	13	-0.00393236	0.00114766	0.000644593	0.220949	1	0.23723	1	no
cg12334079	1	-0.0484042	0.0141279	0.000644796	0.220949	1	0.23723	1	no
cg20760057	6	0.0269842	0.00787621	0.000645023	0.220949	1	0.23723	1	no	ARHGAP18
cg08194043	16	0.0159901	0.00466721	0.000645082	0.220949	1			yes
cg03752628	1	-0.00656967	0.00191757	0.000645394	0.220949	1	0.23723	1	no	PTGFRN
cg14221252	9	0.0279023	0.00814581	0.000646792	0.220949	1			yes
cg02771661	12	-0.00712007	0.00207875	0.00064726	0.220949	1	0.23723	1	no	WNT1
cg21200667	2	-0.0164252	0.00479598	0.000647946	0.220949	1	0.23723	1	no
cg11390645	19	-0.00106544	0.0003111	0.000648218	0.220949	1			yes	CD320;CD320
cg24585377	1	0.0149371	0.00436154	0.000648281	0.220949	1	0.23723	1	no	RPS6KA1
cg19927816	19	0.0205698	0.00600655	0.000648482	0.220949	1	0.23723	1	no	SYMPK;RSPH6A
cg12476735	15	0.0382	0.0111549	0.000648619	0.220949	1			yes	ADAMTS17
cg16671988	7	0.0203987	0.00595677	0.000648699	0.220949	1	0.23723	1	no	ZNF783
cg09140665	11	-0.0239662	0.00699857	0.00064876	0.220949	1			yes	OR10A3
cg22545027	10	0.0087704	0.00256117	0.000649314	0.220949	1	0.23723	1	no	CDH23
cg21614723	17	0.0017531	0.000511973	0.000649345	0.220949	1	0.23723	1	no
cg03326608	5	0.00289088	0.000844275	0.000649598	0.220949	1	0.23723	1	no	SH3RF2
cg10097651	14	0.00337149	0.000984628	0.000649636	0.220949	1	0.23723	1	no
cg02067535	3	0.00346758	0.00101279	0.000650262	0.221003	1	0.23723	1	no	LRRC33
cg25771026	3	0.0199382	0.00582437	0.000652397	0.221288	1			yes
cg22855052	12	0.00428374	0.00125155	0.000653088	0.221288	1	0.237957	1	no	SPSB2;SPSB2
cg15134919	1	-0.00954067	0.00278762	0.000653437	0.221288	1			yes	PDE4DIP;PDE4DIP
cg24882192	2	-0.00510643	0.00149208	0.000653874	0.221288	1			yes	MYO7B
cg26921482	16	-0.0169721	0.00495932	0.000653906	0.221288	1			yes	AMDHD2;AMDHD2
cg20540428	3	0.0473925	0.0138464	0.000653911	0.221288	1			yes	PPP4R2
cg05245794	8	-0.0161786	0.0047279	0.000654646	0.221376	1			yes
cg26463328	4	0.00702283	0.00205234	0.000655109	0.221376	1	0.238284	1	no
cg15250073	6	0.00162138	0.000473875	0.000655654	0.221397	1	0.238284	1	no
cg10058892	1	0.00955204	0.00279222	0.000657158	0.221397	1			yes
cg13992678	1	0.0206124	0.00602566	0.000657425	0.221397	1	0.238435	1	no	NHLH1
cg02478956	15	-0.00800552	0.00233999	0.000657496	0.221397	1			yes	TUBGCP5;TUBGCP5
cg06230805	21	0.0142954	0.0041791	0.000657738	0.221397	1	0.238435	1	no	AGPAT3;AGPAT3
cg23189494	6	-0.00734832	0.00214816	0.000657981	0.221397	1			yes
cg10734665	15	-0.00465051	0.00135971	0.000658728	0.22149	1	0.238491	1	no	ATP10A
cg18002185	16	0.0013169	0.000385124	0.000660676	0.221964	1	0.238894	1	no	KATNB1
cg25903122	19	-0.00761393	0.00222699	0.000661898	0.221964	1			yes	C19orf42
cg13849066	17	0.00790841	0.00231352	0.000663632	0.221964	1	0.239069	1	no	CACNB1
cg01308419	7	0.00817748	0.00239238	0.000663786	0.221964	1	0.239069	1	no	GRID2IP
cg15942979	8	-0.0392711	0.0114897	0.000664208	0.221964	1			yes	BIN3
cg07613391	3	-0.037468	0.0109626	0.00066454	0.221964	1			yes	TGFBR2;TGFBR2
cg03863979	3	-0.00684051	0.00200145	0.000664729	0.221964	1			yes	RPL24
cg17205313	18	-0.0360038	0.0105345	0.000664793	0.221964	1	0.239069	1	no	TTC39C;TTC39C
cg25124300	2	0.0408977	0.0119667	0.000664959	0.221964	1	0.239069	1	no	XDH
cg22721796	5	-0.0056555	0.00165483	0.000665345	0.221964	1	0.239069	1	no	TMCO6
cg00912164	12	-0.0226203	0.00661903	0.00066539	0.221964	1			yes
cg11522804	22	0.0167544	0.00490308	0.000666281	0.221964	1	0.239105	1	no	UFD1L;UFD1L
cg06494464	22	0.0349852	0.0102397	0.000667416	0.221964	1	0.239211	1	no	GGT1
cg21224380	12	0.0328939	0.00962805	0.000667755	0.221964	1			yes	SSH1;SSH1
cg20061770	8	-0.0078323	0.00229264	0.000668213	0.221964	1			yes
cg12376829	7	0.043066	0.0126078	0.000669311	0.221964	1			yes	MAD1L1;MAD1L1;MAD1L1
cg03116466	7	0.0050249	0.00147108	0.00066941	0.221964	1	0.239428	1	no	MAD1L1;MAD1L1;MAD1L1
cg05659187	2	0.00562123	0.00164563	0.00066957	0.221964	1			yes	ADD2;ADD2;ADD2;ADD2;ADD2
cg05023447	11	-0.00204418	0.000598457	0.000669762	0.221964	1	0.239428	1	no	RBM14
cg19003066	3	-0.0114889	0.0033636	0.000669997	0.221964	1			yes	CACNA2D3;LRTM1
cg08367318	6	0.0215357	0.00630518	0.000670005	0.221964	1			yes	C6orf27
cg04238348	1	-0.0113216	0.00331486	0.000670535	0.22198	1	0.239428	1	no	KCNK2;KCNK2;KCNK2
cg12183221	17	-0.0175109	0.00512762	0.000671396	0.22198	1			yes	C17orf108
cg01770333	4	-0.00430077	0.00125934	0.000671461	0.22198	1	0.239459	1	no	RAP1GDS1;RAP1GDS1;RAP1GDS1;RAP1GDS1;RAP1GDS1;RAP1GDS1
cg05669497	13	0.00459731	0.00134662	0.000673864	0.222618	1			yes	MCF2L;MCF2L
cg03143959	16	-0.000986477	0.000289048	0.00067655	0.223195	1	0.240973	1	no
cg03025465	3	0.0329224	0.00964634	0.000676555	0.223195	1			yes	ZBTB38
cg17522735	10	-0.0218252	0.00639637	0.000678375	0.223639	1			yes	BUB3;BUB3
cg04383849	16	0.0280621	0.00822482	0.00067898	0.223683	1			yes
cg21437722	17	0.021128	0.00619359	0.000680415	0.223837	1	0.241718	1	no	C17orf63;C17orf63
cg10727416	19	0.0191268	0.0056071	0.000680667	0.223837	1	0.241718	1	no	ZNF529;ZNF529
cg02676262	10	-0.020482	0.00600447	0.00068118	0.223837	1	0.241718	1	no	INPP5A
cg04569651	5	0.0267127	0.00783129	0.000681343	0.223837	1			yes	COL23A1
cg08372315	11	0.0301389	0.00883819	0.000683595	0.22386	1			yes	HTR3A;HTR3A
cg02182476	19	0.0542609	0.0159138	0.000684337	0.22386	1	0.241977	1	no	LOC100128573
cg15411303	4	-0.0179934	0.00527752	0.000684981	0.22386	1	0.241977	1	no	C4orf17
cg18473733	19	-0.00612794	0.00179736	0.000684986	0.22386	1	0.241977	1	no	KLF2
cg15558061	6	0.0061819	0.00181316	0.000685083	0.22386	1			yes
cg13673960	4	0.0331082	0.00971276	0.000686687	0.22386	1	0.241977	1	no	TACC3
cg16338046	14	-0.0148745	0.00436386	0.000687109	0.22386	1			yes	TRAF3;TRAF3;TRAF3
cg00394153	11	0.0011441	0.000335647	0.000687206	0.22386	1	0.241977	1	no	CCDC82;JRKL
cg10510707	7	-0.0222873	0.00653881	0.000687354	0.22386	1	0.241977	1	no
cg20686403	22	0.0301231	0.00883781	0.000687465	0.22386	1			yes
cg09695307	10	-0.0260859	0.0076536	0.000687771	0.22386	1			yes	RTKN2
cg25096107	14	-0.0157448	0.00461957	0.000687783	0.22386	1			yes
cg26220259	1	0.00264076	0.000774821	0.000688042	0.22386	1	0.241977	1	no	B4GALT2;B4GALT2
cg13985446	9	0.0294359	0.0086374	0.000688618	0.22386	1			yes
cg15279800	3	0.0335038	0.00983141	0.000688927	0.22386	1	0.241977	1	no
cg05963100	7	0.0395117	0.0115945	0.000688996	0.22386	1			yes
cg18812353	15	0.0360328	0.0105747	0.00068989	0.223997	1	0.241977	1	no	RFX7
cg14218053	6	-0.00777181	0.0022809	0.000690368	0.223998	1			yes	TNXB
cg14519777	7	0.0236548	0.00694299	0.000690974	0.224013	1	0.241977	1	no	CUX1;CUX1;CUX1
cg00220113	8	-0.0299793	0.00879972	0.000691363	0.224013	1	0.241977	1	no	FLJ43860
cg05218490	2	0.00130473	0.000383002	0.000692073	0.224089	1	0.241977	1	no	ORC4L;ORC4L;ORC4L
cg24206978	19	0.00198881	0.000583922	0.000693651	0.224447	1	0.242232	1	no	ZNF224
cg20788020	8	-0.0310162	0.00910876	0.000695742	0.224874	1	0.242433	1	no
cg11229334	12	0.0198333	0.00582471	0.000695924	0.224874	1	0.242433	1	no
cg25911482	7	0.0150763	0.00442866	0.000697916	0.225256	1			yes
cg04863679	3	-0.0308547	0.00906407	0.000698439	0.225256	1			yes	TBL1XR1
cg20795701	6	0.0320033	0.00940234	0.000699269	0.225256	1			yes	C6orf10
cg15171221	6	-0.00147786	0.000434188	0.000699302	0.225256	1			yes	ZNF311
cg27400313	18	0.0269557	0.00791974	0.000699491	0.225256	1			yes	MBP;MBP
cg14206516	1	-0.00904588	0.00265806	0.000701111	0.225624	1	0.243942	1	no	TNN
cg02806802	15	-0.0122937	0.00361337	0.000702922	0.226053	1	0.244275	1	no	SHF
cg09500437	2	0.0121671	0.00357643	0.000703714	0.226154	1			yes	SH3RF3
cg01262865	16	-0.0126777	0.00372683	0.000704261	0.226159	1			yes	BCAR1;BCAR1;BCAR1;BCAR1;BCAR1;BCAR1;BCAR1;BCAR1;BCAR1
cg18927901	6	-0.0205957	0.00605477	0.000704689	0.226159	1			yes	PNPLA1;PNPLA1;PNPLA1
cg15382669	21	0.00211655	0.000622285	0.0007056	0.226298	1	0.244908	1	no	IFNAR1
cg15239304	2	-0.00757497	0.00222728	0.000706361	0.2263	1			yes	WDFY1
cg19438514	20	-0.00497432	0.00146268	0.000706566	0.2263	1	0.244945	1	no	VSTM2L
cg17708167	15	-0.00223328	0.000656746	0.000707376	0.226406	1			yes	LBXCOR1
cg18444673	19	-0.00594286	0.00174774	0.000707999	0.226425	1			yes	NFKBID
cg03697856	19	-0.000810162	0.000238274	0.000708391	0.226425	1			yes	C19orf36;C19orf36;MOBKL2A
cg01174843	7	-0.00671416	0.00197481	0.000709095	0.226458	1	0.245217	1	no	MAGI2
ch.4.1680698F	4	-0.00304853	0.000896652	0.000709455	0.226458	1			yes
cg26735846	10	-0.00939504	0.00276383	0.000710682	0.22656	1	0.245217	1	no	HMX3
cg25249849	11	0.0262268	0.00771576	0.000710917	0.22656	1	0.245217	1	no	FXYD2;FXYD2;FXYD2
cg08185695	2	0.0176084	0.00518122	0.000712542	0.22656	1			yes
cg03371275	11	0.0329485	0.00969514	0.000712605	0.22656	1	0.245217	1	no	MAML2
cg04883026	11	-0.0187673	0.00552241	0.000712818	0.22656	1	0.245217	1	no	SPTBN2
cg18399451	6	-0.0234721	0.00690724	0.000713356	0.22656	1			yes	ATXN1;ATXN1
cg27150460	16	-0.00680434	0.00200275	0.000715051	0.22656	1			yes	ATP6V0D1
cg18190824	5	-0.0103103	0.00303502	0.000716081	0.22656	1	0.245217	1	no	ANKH
cg20117778	1	-0.00162671	0.000478866	0.000716362	0.22656	1	0.245217	1	no	TAF12;TAF12;TAF12;TAF12
cg07493837	6	0.0032004	0.000942114	0.000716438	0.22656	1			yes	MANEA
cg21369801	17	0.0239171	0.00704087	0.000716618	0.22656	1	0.245217	1	no	CSNK1D;CSNK1D
cg11137145	1	-0.0245184	0.00721807	0.000716854	0.22656	1	0.245217	1	no	KPRP
cg25673948	8	0.00287753	0.000847151	0.000718246	0.22656	1	0.245217	1	no	MIR596
cg15998761	2	-0.0158906	0.00467911	0.000718915	0.22656	1			yes	MFSD6
cg04166238	8	-0.00975278	0.00287181	0.000719062	0.22656	1	0.245217	1	no	FAM110B
cg12592321	12	0.0155893	0.00459075	0.000719457	0.22656	1	0.245217	1	no	DAO;DAO
cg08879365	12	-0.00805214	0.00237129	0.00071978	0.22656	1	0.245217	1	no
cg04557774	11	0.00174561	0.000514087	0.000720212	0.22656	1			yes	RAB6A;RAB6A
cg23144445	8	0.0226646	0.00667518	0.000720721	0.22656	1			yes
cg23829949	1	-0.0240401	0.00708059	0.000720984	0.22656	1	0.245217	1	no	ZNF238;ZNF238
cg07391088	8	0.00317247	0.000934392	0.000720986	0.22656	1	0.245217	1	no	FUT10
cg02324789	14	-0.018641	0.00549054	0.000721212	0.22656	1	0.245217	1	no	NIN;NIN;NIN;NIN
cg12417539	10	-0.0137972	0.00406443	0.000722633	0.22656	1	0.245217	1	no
cg07556789	8	-0.00229348	0.000675643	0.000722802	0.22656	1	0.245217	1	no
cg25693349	6	-0.00873711	0.00257397	0.000723207	0.22656	1			yes	PSMB8;PSMB8
cg14555350	5	-0.0104248	0.00307144	0.000724045	0.22656	1	0.245347	1	no	ARHGAP26;ARHGAP26
cg15686615	4	0.0231516	0.0068216	0.000724535	0.22656	1			yes
cg03892543	16	-0.00488006	0.00143799	0.000725006	0.22656	1			yes	COTL1
cg11310939	5	-0.0161824	0.00476893	0.000726186	0.22656	1	0.245531	1	no	MARCH3
cg04087207	20	0.0315269	0.00929119	0.000726306	0.22656	1	0.245531	1	no	C20orf186
cg27247252	8	0.0184723	0.00544391	0.000726676	0.22656	1			yes	CSPP1;CSPP1;COPS5
cg06040925	2	-0.0163954	0.00483247	0.000727387	0.22656	1	0.245606	1	no	MFSD9
cg08739755	2	0.0305654	0.00900917	0.000727522	0.22656	1			yes	HAT1;HAT1
cg11266582	15	-0.0123236	0.00363246	0.000727703	0.22656	1			yes	DAPK2
cg15344640	5	-0.0121412	0.00357887	0.000728219	0.22656	1			yes	LMAN2
cg10323962	16	0.0302092	0.00890497	0.000728444	0.22656	1			yes	CA5A
cg09797463	10	0.0301493	0.00888747	0.000728479	0.22656	1	0.245684	1	no	LIPA;LIPA
cg05004818	4	0.0396493	0.0116889	0.000729239	0.22656	1			yes
cg24712290	22	-0.0044685	0.00131736	0.000729353	0.22656	1			yes
cg13122532	19	0.0197769	0.00583096	0.000730121	0.22656	1			yes	MIR520C
cg22491680	12	0.00763867	0.00225213	0.000730258	0.22656	1	0.24575	1	no	HAL
cg07558761	16	0.0279064	0.00822808	0.000730394	0.22656	1	0.24575	1	no	SLC7A5
cg05434641	16	0.0138972	0.00409749	0.000730395	0.22656	1			yes
cg03381704	21	0.030912	0.00911583	0.000731921	0.226692	1			yes	NCRNA00189
cg03313070	22	-0.00952596	0.00280911	0.000732057	0.226692	1			yes	LOC391322
cg17290488	5	-0.0142345	0.00419787	0.00073226	0.226692	1			yes	C5orf45;C5orf45
cg11521969	7	-0.00357587	0.00105462	0.000732928	0.22675	1			yes
cg09489567	2	-0.0272972	0.00805126	0.000733512	0.226782	1	0.246412	1	no
cg19720347	12	-0.00187028	0.000551669	0.000734089	0.226812	1	0.246412	1	no	ENO2
cg16686158	22	0.0158256	0.00466878	0.000735644	0.227144	1	0.246645	1	no	HORMAD2
cg14032195	1	-0.00687224	0.00202758	0.000736418	0.227184	1			yes	MATN1
cg24531825	1	-0.0134379	0.00396491	0.000736736	0.227184	1			yes	MATN1;MATN1
cg10546626	20	-0.0163668	0.0048298	0.000738055	0.227279	1	0.24705	1	no	GNASAS;GNAS
cg03527683	7	-0.0129868	0.00383253	0.000738477	0.227279	1			yes	GRM8;GRM8;GRM8
cg01041405	16	-0.0151122	0.00446001	0.000738934	0.227279	1			yes	SMPD3
cg15448829	8	-0.00225542	0.00066565	0.000739111	0.227279	1	0.24705	1	no	SAMD12;SAMD12
cg05333174	22	0.0380838	0.0112402	0.000739449	0.227279	1	0.24705	1	no
cg09424308	4	-0.0103097	0.00304318	0.0007406	0.227484	1			yes	CCDC96;TADA2B
cg14651742	2	-0.00820724	0.00242271	0.000741089	0.227487	1	0.247309	1	no	MYT1L
cg13990065	11	0.0262915	0.00776285	0.000743002	0.227926	1			yes	RAB6A;RAB6A
cg13795831	20	0.0177059	0.00522809	0.000743563	0.22795	1	0.247845	1	no	CTSZ
cg17319795	14	0.0105308	0.00310965	0.000744625	0.228047	1			yes	LGMN;LGMN
cg19719807	1	-0.00349174	0.00103122	0.000745155	0.228047	1	0.247984	1	no	CD164L2
cg21131024	8	0.0081351	0.00240262	0.000745815	0.228047	1			yes	C8orf56;BAALC;BAALC
cg01778926	12	-0.00304221	0.000898546	0.000746107	0.228047	1			yes	WNT1
cg02770745	11	0.0349234	0.010317	0.000747861	0.228047	1	0.247984	1	no	STIM1
cg15232971	10	-0.00765139	0.00226037	0.000748026	0.228047	1	0.247984	1	no	CCDC6
cg13512951	9	0.028076	0.00829453	0.000748258	0.228047	1	0.247984	1	no	NEK6;NEK6;NEK6;NEK6
cg07012999	22	-0.00216334	0.000639034	0.000748529	0.228047	1	0.247984	1	no	CN5H6.4;GTSE1
cg11465404	15	0.0248216	0.00733267	0.000748534	0.228047	1			yes
cg06715352	16	0.0256353	0.00757364	0.000748796	0.228047	1			yes	CMTM4;CMTM4
cg05662500	3	0.00335362	0.000990862	0.000749189	0.228047	1	0.247984	1	no	GPD1L
cg25198847	4	0.0430111	0.0127094	0.000750057	0.228164	1			yes
cg18593727	3	-0.00759259	0.00224373	0.000751191	0.228362	1	0.248334	1	no	HCLS1
cg22081832	3	-0.00916966	0.0027101	0.000752127	0.228454	1	0.248334	1	no	ADAMTS9
cg17428593	7	-0.00705629	0.00208568	0.000752855	0.228454	1	0.248334	1	no	LAMB4
cg27500720	19	-0.00497414	0.00147027	0.000752945	0.228454	1			yes
cg23719549	7	0.00428939	0.00126791	0.000754286	0.228516	1			yes	ABCB8
cg08179431	6	-0.0279161	0.00825279	0.00075433	0.228516	1	0.248441	1	no	HFE;HFE;HFE;HFE;HFE;HFE;HFE;HFE;HFE
cg27556952	6	0.0127987	0.00378378	0.000754601	0.228516	1			yes	C6orf136;C6orf136;C6orf136
cg03295274	13	0.0432475	0.0127863	0.000755113	0.228525	1	0.248441	1	no
cg18148488	2	-0.0115547	0.00341636	0.000755787	0.228546	1	0.248441	1	no	SMYD1
cg06576340	7	0.00577269	0.00170687	0.000756149	0.228546	1			yes	PILRB;PILRB;PILRB
cg12598837	11	0.0115986	0.00343019	0.000757883	0.228715	1	0.248527	1	no	HTR3A;HTR3A
cg20932644	6	-0.0171527	0.00507297	0.00075848	0.228715	1			yes
cg20720686	7	0.03762	0.0111267	0.0007586	0.228715	1			yes	POR
cg01023203	3	-0.00234587	0.000693979	0.000760601	0.228715	1	0.248527	1	no	SOX2OT;SOX2
cg06185738	11	-0.00145985	0.000431859	0.000760675	0.228715	1	0.248527	1	no	SLC17A6;SLC17A6
cg20496896	3	-0.0318593	0.00942654	0.000762172	0.228715	1			yes	LRRC2;LRRC2
cg25230284	17	0.0186163	0.00550868	0.000762947	0.228715	1			yes	ASPA
cg20944379	1	0.0288899	0.00854889	0.000763161	0.228715	1	0.248527	1	no	IL24;IL24
cg11411227	2	0.019132	0.00566142	0.000763285	0.228715	1			yes	SCLY
cg10160630	11	0.0186835	0.00552883	0.000763404	0.228715	1			yes	ARL2
cg15391452	11	-0.00813707	0.00240797	0.000763684	0.228715	1	0.248527	1	no
cg16251576	12	-0.000691072	0.000204502	0.000763711	0.228715	1	0.248527	1	no	LOC338758
cg15017604	11	-0.0289489	0.00856724	0.000764297	0.228715	1	0.248527	1	no
cg08433486	5	-0.00103438	0.000306131	0.000764567	0.228715	1	0.248527	1	no	DEPDC1B;DEPDC1B
cg19370346	2	-0.00772626	0.00228679	0.000765197	0.228715	1	0.248527	1	no
cg21244322	15	-0.00187409	0.000554682	0.000765234	0.228715	1			yes	DAPK2
cg17344770	19	0.024204	0.00716351	0.000765367	0.228715	1			yes	C19orf71
cg14261542	1	-0.00836939	0.00247733	0.000765861	0.228715	1	0.248527	1	no
cg21924472	4	-0.0159455	0.00472007	0.000766273	0.228715	1	0.248527	1	no
cg13739659	9	-0.0117075	0.00346561	0.00076668	0.228715	1			yes	KIAA1529
cg26711333	8	0.00355628	0.00105282	0.000767321	0.228715	1	0.248527	1	no
cg24956176	17	-0.0301295	0.00891939	0.000767361	0.228715	1	0.248527	1	no
cg13616508	7	0.00419356	0.00124168	0.000768867	0.22902	1	0.248644	1	no	YWHAG
cg01849065	8	-0.0105619	0.00312747	0.00076946	0.229052	1	0.248644	1	no	DEFB104B;DEFB104A
cg13812879	13	-0.00879217	0.00260387	0.000770951	0.229351	1			yes
cg11396585	6	-0.013994	0.00414487	0.000771939	0.229408	1			yes	TAPBP;TAPBP;TAPBP
cg21514164	2	0.0200217	0.00593066	0.000772593	0.229408	1			yes
cg25946304	19	-0.00445519	0.00131968	0.000772599	0.229408	1	0.249376	1	no	S1PR5;S1PR5
cg17835016	13	-0.0125052	0.00370418	0.000773495	0.22951	1	0.249383	1	no	F10
cg22698115	11	0.0201677	0.00597478	0.000773915	0.22951	1			yes	HCCA2
cg23095729	22	0.0256331	0.00759454	0.000774662	0.229588	1			yes	C22orf25;MIR185
cg09364501	16	0.0224182	0.00664335	0.000776515	0.22977	1	0.250074	1	no	IFT140
cg12322877	17	0.0401298	0.0118929	0.00077728	0.22977	1			yes	ASPSCR1
cg09622957	1	-0.00148863	0.000441181	0.000777534	0.22977	1			yes	ADAMTSL4;ADAMTSL4
cg14441276	6	-0.0407278	0.0120707	0.000777698	0.22977	1			yes	LTA;LTA
cg07247405	1	0.0203919	0.00604364	0.000777708	0.22977	1			yes	LOC115110
cg08980697	4	-0.0160074	0.00474483	0.000779036	0.229822	1	0.250578	1	no	RASGEF1B
cg05613273	17	-0.0111628	0.0033088	0.000779072	0.229822	1			yes	NARF;NARF;NARF;NARF
cg26562879	1	-0.00593011	0.00175783	0.000779475	0.229822	1			yes
cg18801599	17	0.000844339	0.000250285	0.000779832	0.229822	1	0.250578	1	no	TMEM101
cg11195291	15	0.00366126	0.00108548	0.000781321	0.230118	1	0.250774	1	no	EDC3;EDC3;EDC3;EDC3;EDC3;EDC3
cg00406542	4	-0.00423526	0.0012558	0.000782293	0.23026	1			yes
cg07627628	19	-0.0247151	0.00733021	0.0007845	0.230675	1	0.251379	1	no	DNMT1;DNMT1
cg22561329	19	-0.0177242	0.00525722	0.000785478	0.230675	1			yes	PEG3;PEG3;ZIM2;PEG3;PEG3;ZIM2;ZIM2
cg06442790	1	-0.00175441	0.000520448	0.000786794	0.230675	1	0.251379	1	no	RBMXL1;CCBL2;CCBL2;RBMXL1;RBMXL1;CCBL2;RBMXL1;CCBL2
cg23710751	11	0.00364508	0.00108133	0.000786799	0.230675	1	0.251379	1	no	GRAMD1B
cg14831539	1	-0.00259237	0.000769075	0.000787074	0.230675	1	0.251379	1	no	PAX7;PAX7;PAX7
cg09569347	6	-0.0290001	0.00860344	0.000787094	0.230675	1			yes	HLA-E
cg14529146	17	0.00182586	0.000541685	0.000787604	0.230675	1	0.251379	1	no	FKBP10;SC65
cg10062147	7	0.0288981	0.00857373	0.000787706	0.230675	1			yes	ZNF853
cg03926852	6	-0.0103632	0.00307468	0.000788096	0.230675	1			yes	LY6G6E;LY6G6E
cg08851837	16	0.0343917	0.0102052	0.000789159	0.230843	1			yes	CCDC102A
cg06494185	17	0.0243822	0.00723543	0.00078968	0.230852	1	0.25176	1	no
cg08490659	5	-0.00627588	0.00186259	0.000791243	0.231166	1	0.251977	1	no
cg11067736	8	0.00133805	0.000397109	0.000791901	0.231205	1			yes	SPAG1;SPAG1
cg22613968	1	-0.0409276	0.0121488	0.000792405	0.231205	1	0.252066	1	no	MDS2
cg21437865	2	-0.00828571	0.00245957	0.000793328	0.231205	1			yes
cg13080487	11	-0.0170784	0.00506995	0.000793334	0.231205	1	0.252081	1	no
cg22821220	3	0.019169	0.00569142	0.000794749	0.231475	1			yes	MIR563
cg16826777	17	0.0268126	0.00796113	0.000795406	0.231523	1	0.252458	1	no	MAP3K14
cg01086075	20	0.00555814	0.00165074	0.00079758	0.232013	1	0.252867	1	no	MYBL2
cg14985891	1	0.0294233	0.00874118	0.000800426	0.232698	1	0.253126	1	no	CASQ2
cg26775538	19	0.0175568	0.00521608	0.000801074	0.232743	1			yes	LPPR3
cg07879785	13	0.0270365	0.0080336	0.00080222	0.232804	1	0.253126	1	no	CRYL1
cg02127980	9	0.00621418	0.00184649	0.000802295	0.232804	1	0.253126	1	no	RXRA
cg24781737	11	0.0297679	0.0088457	0.000802762	0.232804	1			yes	KLC2;RAB1B;KLC2;KLC2;KLC2
cg27405731	7	0.0240247	0.00713961	0.000803477	0.23282	1	0.253126	1	no	CUX1;CUX1;CUX1
cg01543173	21	-0.00160708	0.000477642	0.000804628	0.23282	1	0.253126	1	no	OLIG1;OLIG1
cg00171783	1	-0.0135878	0.00403872	0.000805183	0.23282	1			yes	MDS2
cg19045894	2	0.00382612	0.00113726	0.000805644	0.23282	1	0.253126	1	no	ATF2;MIR933
cg01995480	22	-0.00241549	0.000717985	0.000805719	0.23282	1	0.253126	1	no	PHF21B;PHF21B
cg04426607	11	-0.00828054	0.00246145	0.000806177	0.23282	1			yes	SLC22A24
cg21148404	18	-0.00476809	0.00141753	0.000807476	0.23282	1	0.253126	1	no	BRUNOL4;BRUNOL4;BRUNOL4;BRUNOL4
cg03474461	10	-0.00645631	0.00191945	0.000807552	0.23282	1			yes
cg02365539	7	0.0536465	0.0159495	0.000807726	0.23282	1	0.253126	1	no	MAD1L1;MAD1L1;MAD1L1
cg16799961	2	-0.000903367	0.000268567	0.00080792	0.23282	1	0.253126	1	no	EIF5B;TXNDC9
cg07095737	16	0.0131984	0.00392397	0.000808239	0.23282	1	0.253126	1	no
cg25141894	1	0.0166971	0.00496495	0.00080923	0.232964	1	0.253126	1	no	DENND2C
cg07139527	17	0.0407323	0.0121128	0.000809915	0.232981	1	0.253126	1	no	B3GNTL1
cg24559261	11	0.0348185	0.0103557	0.000811345	0.232981	1			yes	DCPS
cg26241460	11	0.0291332	0.00866503	0.000811688	0.232981	1	0.253362	1	no	HCCA2;LOC402778
cg26793227	1	0.0163263	0.00485585	0.000811758	0.232981	1			yes	EPHA2
cg08454507	17	0.00685667	0.00203942	0.000812445	0.232981	1	0.253362	1	no	RPTOR;RPTOR
cg25749107	12	-0.0374078	0.011128	0.000813345	0.232981	1			yes
cg10313417	1	0.00288094	0.000857022	0.000813859	0.232981	1			yes	MFSD2A;MFSD2A;MFSD2A;MFSD2A
cg24129458	12	-0.000635281	0.000188996	0.000814047	0.232981	1	0.253476	1	no	OSBPL8;OSBPL8;OSBPL8;OSBPL8
cg02578470	3	0.0216558	0.00644284	0.000814505	0.232981	1			yes	MCM2
cg17242144	19	-0.00140391	0.000417679	0.000814585	0.232981	1	0.253476	1	no	PDE4A
cg16362140	5	-0.0200498	0.00596524	0.000814715	0.232981	1			yes	DAP
cg23032421	3	-0.0216275	0.00643604	0.000816819	0.233183	1	0.253762	1	no	IL5RA;IL5RA;IL5RA;IL5RA;IL5RA;IL5RA;IL5RA;IL5RA;IL5RA;IL5RA;IL5RA;IL5RA
cg08378598	13	0.00187092	0.000556774	0.000817282	0.233183	1	0.253762	1	no	C13orf18
cg04514998	11	0.00821865	0.00244608	0.000818646	0.233183	1			yes	DDX10
cg16310284	1	0.0174998	0.00520876	0.000818823	0.233183	1	0.253965	1	no	C1orf141
cg13726456	17	-0.0161482	0.00480636	0.000818889	0.233183	1			yes
cg05202720	20	-0.00713121	0.00212289	0.000820334	0.233183	1			yes	ACOT8;ZSWIM3;ACOT8
cg24724567	11	-0.0117284	0.00349148	0.000820364	0.233183	1	0.254167	1	no
cg20157666	17	0.0164259	0.00489061	0.000821813	0.233183	1			yes	DPH1
cg14480116	2	0.0347431	0.0103449	0.000822359	0.233183	1			yes	SPRED2;SPRED2
cg24064041	6	0.0280061	0.00833925	0.000822739	0.233183	1			yes	TRIM26
cg21306988	13	-0.0195535	0.00582232	0.000823014	0.233183	1			yes	LIG4;LIG4;LIG4
cg19832521	14	0.00299873	0.000892946	0.000823195	0.233183	1	0.254252	1	no	NOVA1;NOVA1;NOVA1
cg10818566	2	0.0303486	0.0090376	0.000823639	0.233183	1	0.254252	1	no	TTC7A
cg24717061	10	-0.00463097	0.00137914	0.000824146	0.233183	1	0.254252	1	no
cg26922697	6	-0.0311398	0.00927417	0.000824664	0.233183	1			yes	ZBTB22;ZBTB22
cg25579583	6	0.0108433	0.0032292	0.000824678	0.233183	1			yes
cg08578216	8	-0.00473177	0.00140925	0.000825317	0.233183	1	0.254252	1	no	PEBP4
cg08448170	4	-0.011446	0.00340887	0.000826177	0.233183	1			yes
cg07685786	21	0.0352508	0.0105002	0.000826289	0.233183	1			yes	S100B
cg21563078	7	0.00186407	0.00055526	0.000826424	0.233183	1	0.254252	1	no	MAGI2
cg21008399	12	-0.0206708	0.00615793	0.000827456	0.233183	1	0.254252	1	no	CD63;CD63
cg24738036	17	0.0264658	0.00788443	0.00082755	0.233183	1	0.254252	1	no	ITGAE;ITGAE
cg00105306	15	0.0320446	0.00954641	0.000827552	0.233183	1			yes	WDR73
cg11925620	19	0.0152912	0.00455548	0.000827684	0.233183	1			yes
cg26394619	6	0.00185665	0.000553118	0.000827761	0.233183	1	0.254252	1	no	SLC35A1;SLC35A1
cg14702264	7	-0.00174815	0.00052085	0.000828731	0.233317	1	0.254277	1	no	C7orf42
cg11283860	1	0.0130357	0.00388422	0.000830008	0.233537	1	0.254337	1	no
cg21582973	6	0.0113142	0.00337176	0.000830941	0.233587	1			yes	GPX6
cg11860434	7	-0.0131412	0.0039163	0.000831173	0.233587	1	0.254337	1	no
cg05766986	11	-0.0086086	0.00256556	0.000831759	0.233613	1	0.254337	1	no
cg12265878	7	0.00212489	0.000633372	0.00083323	0.233703	1	0.254337	1	no
cg09737197	11	0.00276207	0.000823316	0.000833438	0.233703	1	0.254337	1	no	CPT1A;CPT1A
cg04488111	1	0.03697	0.0110204	0.000833564	0.233703	1			yes	PMVK
cg22049342	2	-0.0219972	0.00655774	0.00083448	0.233821	1			yes	AFF3;AFF3
cg05501617	4	-0.0235757	0.00702867	0.000835048	0.233841	1	0.254337	1	no	IRF2
cg06205331	3	-0.00301048	0.000897577	0.00083568	0.233845	1	0.254337	1	no	KALRN;KALRN
cg10905247	1	-0.000569643	0.000169847	0.00083605	0.233845	1	0.254337	1	no	NCDN;NCDN;KIAA0319L;NCDN
cg07955965	6	0.00110718	0.0003302	0.000838727	0.234307	1			yes	ZNRD1;NCRNA00171;ZNRD1
cg07088130	3	0.00859067	0.00256222	0.000839235	0.234307	1			yes	DCBLD2
cg14010231	1	0.0138765	0.00413778	0.000839491	0.234307	1	0.254901	1	no	C1orf159
cg15962313	11	0.0202729	0.00604686	0.000839689	0.234307	1	0.254901	1	no	KIRREL3;KIRREL3
cg15401418	17	0.0172315	0.00514097	0.000842323	0.234678	1	0.254906	1	no	SEPT9;SEPT9;SEPT9;SEPT9
cg14378231	1	0.03732	0.0111345	0.000842336	0.234678	1	0.254906	1	no
cg01129958	8	-0.0141734	0.00422858	0.000842665	0.234678	1	0.254906	1	no	CSGALNACT1;CSGALNACT1;CSGALNACT1
cg16097041	1	0.0257278	0.00767668	0.000843274	0.234678	1	0.254906	1	no	FLAD1;LENEP;FLAD1
cg13135241	12	0.0213358	0.00636637	0.000844543	0.234678	1			yes
cg22401679	1	0.0309858	0.00924683	0.000844649	0.234678	1			yes
cg06873024	1	0.019578	0.00584217	0.00084492	0.234678	1			yes
cg05625526	10	0.0120877	0.00360734	0.000844992	0.234678	1	0.255155	1	no
cg14422240	6	0.031914	0.00952493	0.00084582	0.234683	1			yes	FTSJD2
cg06104914	6	0.0346449	0.0103402	0.000846003	0.234683	1			yes
cg07969769	5	0.00157998	0.000471588	0.000846566	0.234701	1	0.255361	1	no	PARP8
cg23796713	6	-0.0132158	0.0039451	0.000847827	0.234913	1			yes	ZBTB22;DAXX;DAXX;ZBTB22;DAXX;DAXX
cg06105699	17	0.016803	0.00501671	0.000849451	0.235225	1			yes	ASPSCR1
cg04938329	17	0.00534287	0.00159541	0.000851138	0.235554	1	0.256469	1	no	TBC1D28
cg02856952	12	-0.0030184	0.000901475	0.00085289	0.235901	1	0.256726	1	no	SH2B3
cg09206774	10	-0.00769378	0.0022984	0.00085581	0.23657	1			yes
cg02184535	7	-0.0262561	0.00784442	0.000856494	0.236609	1			yes
cg17337917	4	-0.0170866	0.00510519	0.000856952	0.236609	1			yes	UNC5C
cg05729480	17	0.0105356	0.0031481	0.00085817	0.236807	1			yes	SEPT9
cg13993676	18	-0.0239174	0.00714742	0.000858814	0.236846	1			yes	TCEB3B;KATNAL2
cg10202975	5	0.0276443	0.00826264	0.000860625	0.237093	1			yes	CAST;CAST;CAST;CAST;CAST;CAST;CAST;CAST;CAST;CAST
cg18354742	19	-0.00144539	0.000432036	0.000861164	0.237093	1	0.258687	1	no	SPINT2;SPINT2;SPINT2;SPINT2
cg25267392	2	-0.0066559	0.0019894	0.000861214	0.237093	1	0.258687	1	no
cg16371865	8	0.0291959	0.00873051	0.000865579	0.238048	1	0.259725	1	no	TRAPPC9;TRAPPC9
cg06309629	10	-0.0123974	0.00370715	0.000865692	0.238048	1			yes
cg00259404	6	0.0217272	0.00649746	0.000867303	0.23822	1			yes	TRIM27
cg00727586	8	0.0276227	0.00826158	0.000867326	0.23822	1			yes
cg07507446	6	0.025047	0.007492	0.000868539	0.238279	1			yes
cg21177558	8	-0.00364715	0.00109087	0.000868888	0.238279	1			yes	PBK
cg13720745	9	-0.0243787	0.00729254	0.000869052	0.238279	1			yes	NTNG2
cg08008931	2	0.00149351	0.000446777	0.000869898	0.238372	1			yes	NRXN1;NRXN1;NRXN1;NRXN1
cg00174279	17	0.0136145	0.00407349	0.000871744	0.238697	1	0.261131	1	no
cg09123760	12	-0.03269	0.00978154	0.000872095	0.238697	1	0.261131	1	no	DIABLO;DIABLO;DIABLO;DIABLO
cg01824284	17	0.0208764	0.00624681	0.000873007	0.238809	1			yes	BAHCC1
cg02936931	6	0.0124542	0.00372743	0.000874397	0.238967	1			yes
cg25023262	17	0.00169479	0.000507245	0.000874597	0.238967	1	0.261222	1	no	MED24;MED24
cg21556389	17	0.0114404	0.00342423	0.000875314	0.239025	1			yes	HIC1
cg03992638	5	0.00462091	0.00138346	0.000878272	0.239122	1			yes	CXXC5
cg10606730	1	0.00512405	0.00153426	0.000879111	0.239122	1	0.261222	1	no	WNT4
cg17182302	1	-0.00393174	0.00117731	0.000879569	0.239122	1			yes	C1orf203;C1orf203;C1orf203;C1orf203;C1orf203
cg08147226	8	0.00814855	0.00243988	0.000879844	0.239122	1	0.261222	1	no	ERICH1
cg17571559	3	0.0319847	0.00957758	0.000880096	0.239122	1	0.261222	1	no	HRH1;HRH1;HRH1
cg00718513	2	-0.0205139	0.00614308	0.000880292	0.239122	1			yes
cg04812475	9	0.00261257	0.000782348	0.000880662	0.239122	1	0.261222	1	no
cg03072628	22	-0.000615562	0.000184342	0.00088091	0.239122	1	0.261222	1	no	RNF185;RNF185;RNF185;RNF185;RNF185;RNF185;RNF185
cg05310486	15	0.0291081	0.00871725	0.000880937	0.239122	1			yes
cg19895164	22	-0.00133351	0.000399357	0.000881092	0.239122	1	0.261222	1	no	SCARF2;SCARF2
cg03160815	17	-0.00262002	0.000784664	0.000881238	0.239122	1	0.261222	1	no	NPB
cg13483727	18	0.028234	0.00845671	0.00088246	0.239316	1	0.261222	1	no	CLUL1;CLUL1
cg26469982	17	-0.0182832	0.00547679	0.000883542	0.239472	1	0.261222	1	no	RPTOR;RPTOR
cg23558213	22	0.00590751	0.00176973	0.00088448	0.239552	1			yes	SLC25A17
cg15920669	8	0.0168978	0.00506293	0.00088586	0.239552	1	0.261222	1	no
cg15669088	10	0.0062064	0.00185965	0.00088732	0.239552	1			yes
cg09081994	3	-0.0403906	0.0121038	0.000887538	0.239552	1			yes	CDGAP
cg12906303	11	-0.0260529	0.0078071	0.000887544	0.239552	1	0.261222	1	no	FEZ1
cg04316353	6	0.00536034	0.0016063	0.000887696	0.239552	1	0.261222	1	no
cg07371029	10	-0.00920138	0.00275728	0.000887894	0.239552	1			yes	C10orf93
cg23322223	11	-0.00663468	0.00198832	0.000888258	0.239552	1			yes	EXPH5;EXPH5
cg20777266	5	-0.0026906	0.000806351	0.000888501	0.239552	1	0.261222	1	no
cg23046727	11	-0.0160553	0.0048124	0.000890011	0.239552	1	0.261222	1	no	UCP3;UCP3
cg24036830	6	-0.0102033	0.00305847	0.000890735	0.239552	1	0.261222	1	no	ZNF389
cg06331674	7	0.00182518	0.000547109	0.000890799	0.239552	1	0.261222	1	no	AVL9;LSM5;LSM5;LSM5;LSM5
cg24471459	8	-0.000513121	0.000153822	0.000891469	0.239552	1	0.261222	1	no	UBXN8
cg26446071	13	-0.0294712	0.00883549	0.00089232	0.239552	1	0.261222	1	no	ATP4B
cg02862885	2	0.0331716	0.00994571	0.000893087	0.239552	1			yes
cg15165864	17	0.00173906	0.000521419	0.000893236	0.239552	1	0.261222	1	no	NUP85;NUP85
cg14588003	15	-0.0210192	0.00630233	0.000893571	0.239552	1	0.261222	1	no
cg20510033	1	-0.0340116	0.0101981	0.000893674	0.239552	1	0.261222	1	no
cg05734675	10	0.0103744	0.00311054	0.000893794	0.239552	1	0.261222	1	no	DIP2C
cg09883582	3	0.00366705	0.0010996	0.000894787	0.239552	1			yes	PHLDB2;PHLDB2;PHLDB2;PHLDB2
cg16378063	17	0.0318166	0.00954105	0.000894988	0.239552	1	0.261222	1	no
cg04088945	7	0.0455906	0.0136721	0.000895259	0.239552	1	0.261222	1	no
cg02190353	8	0.0434947	0.0130438	0.0008955	0.239552	1			yes	SLC25A37
cg19131667	3	-0.0180994	0.00542848	0.000896595	0.239709	1	0.261344	1	no	TBC1D5;TBC1D5;TBC1D5
cg04551282	16	0.0173801	0.00521359	0.000898316	0.239878	1			yes	GALNS
cg19619956	5	0.0414734	0.0124425	0.000899671	0.239878	1			yes	FAM193B;FAM193B
cg20276646	1	-0.00629852	0.00188966	0.000899844	0.239878	1	0.261553	1	no	FCAMR;FCAMR;FCAMR;FCAMR
cg16245698	18	0.0246801	0.00740584	0.000901827	0.239878	1	0.261553	1	no
cg01733459	4	-0.00245934	0.000738025	0.000902684	0.239878	1			yes	CRIPAK
cg27426447	16	-0.00613458	0.001841	0.000903039	0.239878	1			yes	MLYCD
cg22531018	7	0.0149091	0.00447408	0.000903147	0.239878	1			yes	TMEM139
cg09660584	15	0.00135169	0.00040566	0.000903221	0.239878	1	0.261553	1	no	SNX1;SNX1;SNX1
cg16322565	3	0.0293364	0.00880441	0.000903475	0.239878	1			yes	NR1I2;NR1I2;NR1I2
cg16639540	12	0.00579192	0.00173831	0.000903761	0.239878	1			yes	NINJ2
cg16633901	7	-0.00200068	0.000600496	0.000904417	0.239878	1	0.261553	1	no
cg12475590	13	-0.0103599	0.0031095	0.000904645	0.239878	1	0.261553	1	no	IL17D
cg27298324	1	0.0295871	0.00888074	0.000904764	0.239878	1	0.261553	1	no
cg26269196	19	-0.0116951	0.00350982	0.000906347	0.239878	1	0.261553	1	no
cg16706631	6	0.004303	0.00129172	0.000906403	0.239878	1	0.261553	1	no	HIST1H4E
cg09513259	9	0.00336766	0.00101104	0.00090706	0.239878	1			yes	GBGT1
cg10919111	10	0.0339707	0.0101987	0.00090706	0.239878	1	0.261553	1	no
cg20743628	7	-0.0137508	0.00412836	0.000907313	0.239878	1	0.261553	1	no
cg13691277	9	-0.00998474	0.00299763	0.000907374	0.239878	1			yes
cg21792134	3	0.0445543	0.0133765	0.000907381	0.239878	1	0.261553	1	no	IQCB1;IQCB1
cg01187920	5	-0.00278468	0.000836148	0.000908854	0.240022	1	0.261713	1	no	CARTPT
cg06882571	16	-0.0303764	0.00912116	0.000908943	0.240022	1			yes	GSG1L;GSG1L
cg09302474	17	0.0276287	0.00829827	0.000911675	0.240507	1	0.262033	1	no	PIK3R5
cg16290399	5	0.00145523	0.000437069	0.000911798	0.240507	1	0.262033	1	no	RAD17;RAD17;TAF9;RAD17;TAF9;RAD17;RAD17;RAD17;RAD17;TAF9;RAD17;TAF9
cg15631964	10	0.00725694	0.00217973	0.000912521	0.240563	1			yes	PARG
cg24703400	2	-0.0163197	0.00490259	0.000913839	0.240776	1			yes
cg20988861	12	-0.0111306	0.00334374	0.000914623	0.240796	1	0.262277	1	no
cg11723077	6	0.0110515	0.00332049	0.000915434	0.240796	1	0.262277	1	no	SYNJ2
cg25878366	11	-0.0080744	0.00242598	0.000915442	0.240796	1	0.262277	1	no	TEAD1
cg14115936	7	-0.015642	0.00470025	0.000916981	0.241066	1			yes
cg14061230	9	-0.00371818	0.00111748	0.00091884	0.241421	1	0.262277	1	no	NAIF1;SLC25A25
cg05949181	22	-0.0252688	0.00759559	0.000920434	0.241623	1	0.262277	1	no
cg08764162	10	0.0377961	0.0113615	0.000920631	0.241623	1	0.262277	1	no	ZNF438;ZNF438;ZNF438;ZNF438;ZNF438;ZNF438;ZNF438;ZNF438
cg08998950	3	0.0419651	0.012616	0.000921761	0.24172	1	0.262277	1	no	ITPR1;ITPR1;ITPR1
cg09251466	11	0.0007464	0.000224401	0.000922786	0.24172	1	0.262277	1	no
cg11630242	17	0.00161605	0.000485884	0.000923083	0.24172	1	0.262277	1	no	AKAP10
cg19979643	10	0.00157696	0.000474158	0.000923523	0.24172	1	0.262277	1	no	IL15RA;IL15RA
cg20956548	19	0.0348351	0.0104747	0.000924004	0.24172	1	0.262277	1	no	ZNF787
cg24650501	1	0.0039448	0.00118621	0.000924485	0.24172	1	0.262277	1	no	LMX1A;LMX1A
cg18719170	2	-0.0108171	0.00325257	0.000924584	0.24172	1	0.262277	1	no	OR6B2
cg10882599	3	0.00946715	0.00284763	0.000928009	0.242191	1	0.262364	1	no	GP9
cg18954865	4	-0.0165773	0.00498663	0.000928321	0.242191	1	0.262364	1	no
cg09457245	12	0.028569	0.00859395	0.00092839	0.242191	1	0.262364	1	no	ZNF385A;ZNF385A;ZNF385A
cg02043083	6	-0.000919606	0.000276627	0.000928898	0.242191	1	0.262364	1	no	PCMT1
cg05970660	16	-0.00719577	0.00216511	0.00093116	0.242191	1	0.262364	1	no
cg01558916	19	0.0137224	0.00412881	0.000931339	0.242191	1	0.262364	1	no
cg00842918	17	0.0405797	0.0122105	0.000931549	0.242191	1			yes	GAS7;GAS7
cg07986943	2	-0.00366304	0.00110224	0.00093181	0.242191	1	0.262364	1	no
cg01362515	17	0.0121646	0.00366071	0.000932721	0.242191	1			yes	KRT17
cg10357682	20	0.0350424	0.0105462	0.000933499	0.242191	1			yes	C20orf27
cg23357789	19	0.0145223	0.00437055	0.000933502	0.242191	1			yes	PRTN3
cg24025721	7	0.0418571	0.0125971	0.000933546	0.242191	1	0.262364	1	no
cg27139933	6	0.00305934	0.000920703	0.000933576	0.242191	1	0.262364	1	no	DLL1
cg16634951	12	-0.00934115	0.00281136	0.000933992	0.242191	1			yes	GPR133
cg11844970	7	-0.00299825	0.000902374	0.000934075	0.242191	1	0.262364	1	no	ACHE;ACHE
cg23207054	17	0.0171433	0.00516037	0.000935731	0.242487	1			yes	CSF3;CSF3;CSF3
cg13918640	9	0.043518	0.0131011	0.000936997	0.242682	1			yes
cg23807570	12	0.0352863	0.0106236	0.000937683	0.242727	1			yes	ATP2A2;ATP2A2;ATP2A2
cg25015371	6	0.0291999	0.00879223	0.000939075	0.242801	1			yes
cg20624980	19	0.00270059	0.000813158	0.000939281	0.242801	1	0.263406	1	no	NUP62;ATF5;NUP62;NUP62;IL4I1;NUP62;NUP62;NUP62;NUP62;IL4I1;NUP62
cg09364756	6	0.00567738	0.00170956	0.000939628	0.242801	1	0.263406	1	no	WTAP;WTAP;WTAP;WTAP
cg12995160	8	-0.00185424	0.000558359	0.000940024	0.242801	1			yes	STK3
cg01536615	17	0.0135742	0.00408741	0.000940887	0.242891	1	0.2635	1	no	B3GNTL1
cg27473871	12	0.023242	0.0070009	0.000943134	0.243256	1	0.263698	1	no
cg18735089	7	-0.0254075	0.00765374	0.000943925	0.243256	1			yes	SMURF1;SMURF1
cg21116410	17	-0.000733449	0.000220943	0.000943932	0.243256	1	0.263698	1	no	PEX12;PEX12
cg24143611	19	0.0112231	0.00338098	0.000944363	0.243256	1	0.263698	1	no	SNORD23;GLTSCR2
cg07744430	12	0.0211429	0.00636948	0.000945182	0.243335	1			yes
cg04864648	4	0.0065552	0.0019752	0.00094703	0.243566	1			yes	PDHA2
cg02901136	1	0.0317373	0.00956327	0.00094711	0.243566	1	0.264207	1	no	S100A12
cg17310354	11	-0.0218237	0.00657696	0.000948662	0.24365	1			yes	SAA2
cg03337093	9	-0.00382453	0.00115262	0.000948933	0.24365	1	0.264214	1	no	BARHL1
cg16756527	21	0.0315785	0.00951702	0.000948987	0.24365	1	0.264214	1	no	RCAN1;RCAN1;RCAN1
cg05075268	22	-0.00197781	0.000596149	0.000950552	0.24392	1	0.264244	1	no
cg16834726	12	0.0306194	0.0092298	0.000951187	0.24395	1			yes	DCTN2
cg10877049	1	-0.0178208	0.0053724	0.000952355	0.244117	1	0.264244	1	no	PGBD5
cg23655719	9	-0.00359739	0.00108458	0.000953514	0.244282	1			yes	CCL19
cg10623439	19	0.00782848	0.00236054	0.000955029	0.244399	1	0.264244	1	no	UBA52;UBA52
cg10888902	10	-0.0243702	0.00734856	0.000955179	0.244399	1			yes
cg06785293	6	-0.0138155	0.00416612	0.000955525	0.244399	1			yes	ARID1B;ARID1B;ARID1B
cg14846372	7	0.0231587	0.00698429	0.000956644	0.244425	1	0.264244	1	no
cg08553572	19	0.00677482	0.00204322	0.000957032	0.244425	1	0.264244	1	no	ARID3A
cg26702212	1	-0.0140034	0.00422319	0.000957277	0.244425	1	0.264244	1	no
cg05637296	17	-0.0274105	0.0082687	0.000959547	0.244425	1	0.264244	1	no	TMC8;TMC6
cg06827247	3	0.00223908	0.000675445	0.00095978	0.244425	1	0.264244	1	no	C3orf55;C3orf55;C3orf55;C3orf55
cg17256609	8	-0.0104058	0.00313902	0.000959789	0.244425	1	0.264244	1	no	ANK1;ANK1;ANK1;ANK1;ANK1
cg21467252	2	0.0013716	0.000413771	0.000959925	0.244425	1	0.264244	1	no
cg02999224	14	0.0341352	0.0102988	0.000961403	0.244425	1	0.264244	1	no	SLC7A7;SLC7A7;SLC7A7;SLC7A7
cg23338755	2	0.00153919	0.000464399	0.000961683	0.244425	1			yes	PSMD1
cg13832441	12	0.0275403	0.00831029	0.000962845	0.244425	1			yes	PLEKHA9
cg09473613	1	-0.0241112	0.0072756	0.000962937	0.244425	1	0.264244	1	no	HMGCL;HMGCL
cg24617568	7	0.0019878	0.000599814	0.000963149	0.244425	1	0.264244	1	no	DPY19L2P4
cg02540036	2	-0.00215276	0.000649619	0.000963274	0.244425	1	0.264244	1	no
cg20189937	14	-0.0137483	0.00414863	0.000963393	0.244425	1			yes	ATP5S;ATP5S;L2HGDH;ATP5S
cg06384912	7	-0.0150178	0.00453184	0.000963832	0.244425	1	0.264244	1	no
cg03021505	10	-0.0171599	0.00517851	0.000963904	0.244425	1	0.264244	1	no
cg14246661	2	0.0222097	0.00670347	0.000965671	0.244629	1	0.264244	1	no	ROCK2
cg14398548	9	0.0155166	0.0046831	0.000965743	0.244629	1	0.264244	1	no	VAV2;VAV2
cg16332610	15	0.00251529	0.00075935	0.000968204	0.244874	1	0.264569	1	no	CYP11A1;CYP11A1;CYP11A1
cg01881054	6	0.016296	0.00491983	0.000968629	0.244874	1			yes	LAMA2;LAMA2
cg06172950	13	0.0108747	0.00328307	0.00096872	0.244874	1			yes	COG3
cg04928930	14	0.0335639	0.0101333	0.000968785	0.244874	1	0.264569	1	no	TMEM55B;TMEM55B
cg06611358	19	0.00280087	0.000845868	0.000972355	0.245645	1	0.264947	1	no
cg05235525	14	0.0297118	0.00897399	0.000973456	0.245792	1	0.264947	1	no	WDR20
cg13270018	8	-0.00611201	0.00184636	0.000975806	0.246018	1			yes
cg05415606	2	0.0328116	0.00991257	0.000976155	0.246018	1	0.264947	1	no	C2orf58
cg27366891	16	0.000769409	0.00023245	0.000976626	0.246018	1	0.264947	1	no	RSPRY1;FAM192A
cg14622879	6	0.00637628	0.00192636	0.000976862	0.246018	1	0.264947	1	no
cg06905453	19	0.0188412	0.00569277	0.000977639	0.246018	1	0.264947	1	no	RFX1
cg16491547	10	-0.00976842	0.00295147	0.000977653	0.246018	1	0.264947	1	no	TCF7L2;TCF7L2;TCF7L2;TCF7L2;TCF7L2;TCF7L2
cg08516516	5	0.00151089	0.000456526	0.000978219	0.246018	1	0.264947	1	no	CDO1
cg17187163	2	-0.00487958	0.00147443	0.000978517	0.246018	1	0.264947	1	no	MLPH;MLPH
cg07574686	8	0.013322	0.00402614	0.000980441	0.246242	1			yes
cg19616083	15	-0.00151566	0.000458063	0.000980453	0.246242	1	0.265118	1	no	CLK3;CLK3
cg24302646	10	-0.00874799	0.00264399	0.000981358	0.246339	1			yes	CPN1
cg19170321	15	-0.00789389	0.0023862	0.00098301	0.246349	1	0.265118	1	no	GANC;CAPN3;CAPN3;CAPN3;CAPN3
cg06473082	19	0.00136907	0.000413852	0.000983425	0.246349	1			yes	EVI5L
cg27041049	14	0.0197685	0.00597631	0.000984383	0.246349	1	0.265118	1	no	COCH;COCH
cg03874728	12	0.00241338	0.00072974	0.000986256	0.246349	1	0.265118	1	no	CCDC38;AMDHD1
cg09480446	7	-0.019267	0.00582572	0.000986345	0.246349	1	0.265118	1	no	LAMB1
cg05564552	15	0.00205118	0.000620221	0.000986433	0.246349	1	0.265118	1	no	JMJD7;JMJD7-PLA2G4B;JMJD7-PLA2G4B
cg00837860	14	0.0027955	0.000845306	0.000986676	0.246349	1	0.265118	1	no
cg26867821	3	0.00594405	0.00179739	0.000987017	0.246349	1			yes	CDV3;CDV3;CDV3
cg08773180	11	-0.0160535	0.00485453	0.000987318	0.246349	1			yes	PRG2
cg07016605	17	0.039242	0.0118676	0.000988094	0.246349	1	0.265118	1	no	SLC16A3;SLC16A3;SLC16A3
cg06625767	5	0.0365102	0.0110414	0.000988195	0.246349	1			yes	F12
cg10283737	1	-0.00150556	0.000455321	0.000988665	0.246349	1	0.265118	1	no
cg14781036	1	-0.0131879	0.00398867	0.000989242	0.246349	1			yes
cg21012788	4	-0.00725584	0.00219454	0.000989665	0.246349	1			yes
cg11974820	6	-0.0107613	0.00325503	0.00099019	0.246349	1	0.265118	1	no
cg24326782	8	0.0181759	0.0054978	0.000990261	0.246349	1			yes
cg03036514	1	-0.00101819	0.000307964	0.000990263	0.246349	1	0.265118	1	no	PHGDH
cg19479086	5	-0.0174124	0.00526741	0.000991475	0.24652	1	0.265118	1	no	RNF145
cg07942010	3	0.00140325	0.000424535	0.000992522	0.246527	1	0.265118	1	no	ALCAM
cg08287940	2	0.0372485	0.0112692	0.000992682	0.246527	1	0.265118	1	no
cg01101459	1	0.0192835	0.00583427	0.000993069	0.246527	1	0.265118	1	no
cg21615615	18	-0.00601673	0.00182053	0.000994445	0.246711	1			yes	ZNF397OS;ZNF397;ZNF397OS
cg02727227	2	-0.00101978	0.000308562	0.000994927	0.246711	1	0.265119	1	no	MBOAT2
cg18764164	11	0.0107862	0.00326401	0.000995377	0.246711	1	0.265119	1	no	HBB
cg26052194	5	-0.00684812	0.00207245	0.000996216	0.246739	1	0.265119	1	no	GZMA
cg02226192	16	0.0297797	0.00901275	0.000997021	0.246739	1			yes	ANKRD11
cg09041678	11	-0.00218239	0.000660517	0.000997107	0.246739	1	0.265119	1	no	PAX6
cg23972892	19	-0.000993037	0.000300557	0.000997617	0.246739	1			yes
cg12478092	22	0.0302877	0.00916767	0.000998496	0.246739	1	0.265119	1	no	CCDC116
cg00235313	5	0.0184158	0.00557457	0.000999028	0.246739	1	0.265119	1	no	PPAP2A;PPAP2A
cg19955928	2	0.0136113	0.00412029	0.000999143	0.246739	1			yes	HDAC4

## Sheet: Table F2
Table E16 Results of longitudinal EWAS of DNA methylation at 16.5 years and current asthma at 7.5 years, adjusted for basic cell counts.
CpG	Chromosome	Effect	SE	Pvalue	FDR	Bonferroni	FDR recalculated(after exclusions)	Bonferroni recalculated (after exclusions)	Exclude	Gene [Illumina annotation]
cg10101109	12	-0.00941199	0.00168052	3.00341e-08	0.0141886	0.0141886			yes	ERP29;ERP29
cg23153730	2	0.00292807	0.000536007	6.35408e-08	0.0150088	0.0300177	0.0181508	0.0181508	no	ALMS1
cg15858897	11	0.00310905	0.000608052	4.02111e-07	0.0633213	0.189964	0.0548685	0.114866	no	CHKA;CHKA
cg17975443	17	0.00360977	0.000720808	6.84269e-07	0.0710069	0.323259	0.0548685	0.195465	no	TBX4
cg12013713	7	-0.0384717	0.00771781	7.68315e-07	0.0710069	0.362964	0.0548685	0.219474	no	PARP12
cg19876689	17	0.0237923	0.00480389	9.01835e-07	0.0710069	0.426041			yes	NSF
cg01770400	1	-0.0180301	0.00369858	1.3258e-06	0.0850252	0.626331	0.0743094	0.378724	no	SERPINC1;SERPINC1
cg11617975	13	0.00303606	0.000627087	1.56082e-06	0.0850252	0.737355	0.0743094	0.445857	no
cg25932290	15	0.0282451	0.00585071	1.6699e-06	0.0850252	0.788887			yes	LOC254559
cg09249800	1	-0.0284592	0.00591394	1.79979e-06	0.0850252	0.850252			yes	ACOT7;ACOT7;ACOT7;ACOT7
cg21220721	1	-0.0317791	0.00665184	2.12955e-06	0.0914574	1			yes	ACOT7;ACOT7;ACOT7;ACOT7
cg04435807	10	-0.0203073	0.00427257	2.3982e-06	0.0944123	1			yes	ANKRD22
cg11882432	1	-0.00259123	0.00055239	3.22364e-06	0.114993	1	0.121682	0.920851	no	GPR88
cg14467794	3	-0.0242933	0.00519173	3.40779e-06	0.114993	1	0.121682	0.973456	no
cg26252077	1	-0.0262201	0.00566151	4.27313e-06	0.13458	1	0.135627	1	no	NFIA;NFIA;NFIA;NFIA
cg09596645	3	-0.0191298	0.00415137	4.76633e-06	0.140731	1			yes
cg15075897	12	-0.0146329	0.00324408	7.48715e-06	0.178263	1	0.180006	1	no	DPPA3
cg00920254	6	0.0245327	0.00544475	7.67205e-06	0.178263	1			yes	SLC29A1;SLC29A1;SLC29A1;SLC29A1;SLC29A1
cg10142874	2	-0.0197735	0.00439878	8.03123e-06	0.178263	1			yes	LPIN1
cg02985445	7	-0.0374328	0.00833683	8.22247e-06	0.178263	1	0.180006	1	no
cg24445165	12	-0.0546349	0.0121884	8.51011e-06	0.178263	1			yes	RASAL1
cg15657220	18	-0.0877436	0.0196039	8.77474e-06	0.178263	1	0.180006	1	no
cg03375366	11	0.016179	0.00361684	8.88298e-06	0.178263	1	0.180006	1	no	CTTN;CTTN
cg16643422	8	-0.0142172	0.00318132	9.05623e-06	0.178263	1	0.180006	1	no	DLC1
cg19448780	13	0.0469708	0.0105326	9.45223e-06	0.178615	1	0.180006	1	no
cg10725937	6	0.028377	0.00639877	1.05739e-05	0.192126	1	0.182645	1	no	TREM2
cg15203522	6	0.00283898	0.000641374	1.09907e-05	0.192304	1	0.182645	1	no	BCKDHB;BCKDHB
cg21443763	12	-0.0129906	0.00294169	1.1509e-05	0.19418	1	0.182645	1	no	ANKS1B
cg26825544	5	-0.0128336	0.0029257	1.3147e-05	0.205342	1	0.197658	1	no
cg04217850	3	-0.0166702	0.00381108	1.38876e-05	0.205342	1	0.198353	1	no	SLC25A26;SLC25A26;SLC25A26
cg20163667	1	-0.00788991	0.00180944	1.47757e-05	0.205342	1			yes	RASAL2;RASAL2
cg21555798	7	0.002924	0.000670596	1.47979e-05	0.205342	1			yes	ZNF853;ZNF853
cg02502025	4	-0.0308364	0.00710017	1.59551e-05	0.205342	1			yes	BEND4;BEND4
cg08122652	3	-0.0328874	0.00757399	1.6016e-05	0.205342	1	0.206014	1	no	PARP9;PARP9;DTX3L;PARP9;PARP9;PARP9;PARP9
cg09147843	16	-0.0243931	0.00562507	1.64586e-05	0.205342	1			yes	RBL2
cg12213680	6	-0.012331	0.00284513	1.6626e-05	0.205342	1	0.206014	1	no	FAM65B;FAM65B;FAM65B
cg10865127	10	-0.0140241	0.00324289	1.73245e-05	0.205342	1			yes	PITRM1
cg06524165	13	0.00741083	0.00171369	1.73574e-05	0.205342	1			yes	LOC100188949
cg04692506	11	-0.0193827	0.00448279	1.73737e-05	0.205342	1	0.206014	1	no	SPI1;SPI1
cg14769121	7	-0.0152448	0.00352696	1.75021e-05	0.205342	1	0.206014	1	no	SMURF1;SMURF1
cg18746504	6	0.0230447	0.00533653	1.78212e-05	0.205342	1			yes	GTF2H4
cg11288833	15	0.00259686	0.000602838	1.86524e-05	0.208608	1	0.206014	1	no	RSL24D1
cg10675058	11	0.0217028	0.00504268	1.89878e-05	0.208608	1	0.206014	1	no	MACROD1
cg03989260	1	-0.00418846	0.000974696	1.95388e-05	0.209782	1	0.206014	1	no	TBX15
cg27264384	10	-0.0255383	0.0059528	2.01935e-05	0.21087	1	0.206014	1	no
cg01889899	15	-0.0117871	0.00275321	2.09661e-05	0.21087	1	0.20652	1	no	PCSK6;PCSK6;PCSK6;PCSK6;PCSK6;PCSK6;PCSK6
cg13760395	14	-0.0180907	0.00422556	2.09791e-05	0.21087	1			yes	C14orf49
cg03661164	7	-0.0268165	0.00627547	2.17073e-05	0.213643	1	0.206694	1	no	EZH2;EZH2
cg04193922	4	0.0134005	0.00314602	2.30614e-05	0.218378	1	0.21045	1	no	LOC729338;BBS12
cg21564965	17	0.00209477	0.000491971	2.32296e-05	0.218378	1			yes	ARHGAP23
cg05485853	11	-0.0096508	0.00226838	2.35752e-05	0.218378	1	0.21045	1	no	CDC42BPG
cg05078091	11	-0.0140296	0.0033024	2.42097e-05	0.218887	1			yes	APLP2;APLP2;APLP2;APLP2;APLP2;APLP2
cg24461304	12	0.00398025	0.000938639	2.50482e-05	0.218887	1			yes
cg01738168	15	0.00209037	0.000493124	2.52051e-05	0.218887	1	0.213641	1	no	CCNB2
cg04452959	8	0.00130902	0.000309469	2.62325e-05	0.218887	1	0.213641	1	no	ENPP2;ENPP2;ENPP2
cg14226212	9	-0.0192027	0.00454326	2.65986e-05	0.218887	1			yes	MUSK;MUSK;MUSK
cg01350169	10	-0.013414	0.0031756	2.68998e-05	0.218887	1	0.213641	1	no	SLIT1
cg15965716	1	-0.0175032	0.0041473	2.73298e-05	0.218887	1			yes	PBX1
cg01021719	14	-0.0168374	0.00398954	2.73368e-05	0.218887	1			yes	GMPR2;GMPR2;GMPR2;GMPR2
cg17252605	4	0.00224994	0.000533617	2.78048e-05	0.218924	1	0.213641	1	no	INPP4B;INPP4B
cg09686610	12	0.00226945	0.000539088	2.86152e-05	0.221611	1	0.213641	1	no	TWF1
cg16007772	14	-0.00270618	0.000643954	2.95439e-05	0.224304	1	0.213641	1	no	C14orf149;JKAMP;JKAMP
cg20317437	1	-0.0189161	0.00450716	3.02543e-05	0.224304	1	0.213641	1	no	FUCA1
cg23275644	5	0.0380232	0.00906637	3.06469e-05	0.224304	1	0.213641	1	no	ROPN1L
cg00812438	12	-0.0134507	0.00321094	3.12962e-05	0.224304	1			yes
cg16622906	5	0.0191869	0.00458146	3.14473e-05	0.224304	1	0.213641	1	no	PCDHB6
cg04410777	19	-0.00255872	0.000611872	3.22876e-05	0.224304	1	0.213641	1	no	SEMA6B
cg05300717	11	-0.0202216	0.00483796	3.25622e-05	0.224304	1	0.213641	1	no	DKFZp761E198
cg24818699	13	-0.0140189	0.00335593	3.29074e-05	0.224304	1	0.213641	1	no	C13orf30
cg17755483	5	-0.01672	0.00400511	3.32936e-05	0.224304	1			yes	MRPS27
cg04917615	1	0.00231693	0.000555389	3.3711e-05	0.224304	1	0.213994	1	no	GLRX2;GLRX2
cg06387669	17	-0.0139336	0.0033488	3.53404e-05	0.230364	1			yes	SERPINF2;SERPINF2;SERPINF2;SERPINF2;SERPINF2
cg19573198	12	0.00742126	0.00178434	3.5597e-05	0.230364	1			yes	LOC100240735;FLJ12825
cg12251459	2	-0.0181678	0.00438061	3.74198e-05	0.237762	1			yes	LRRFIP1;LRRFIP1;LRRFIP1;LRRFIP1;LRRFIP1
cg13796392	9	0.00367263	0.000886588	3.8216e-05	0.237762	1	0.232475	1	no	NR4A3;NR4A3;NR4A3
cg11398517	20	-0.0223333	0.00539168	3.82499e-05	0.237762	1	0.232475	1	no	GTSF1L;GTSF1L;GTSF1L;GTSF1L
cg18560264	3	-0.0104494	0.0025289	3.99735e-05	0.245249	1			yes	GLYCTK;GLYCTK;GLYCTK;GLYCTK;GLYCTK;GLYCTK
cg01901579	14	-0.0217322	0.00527984	4.27618e-05	0.258992	1	0.254483	1	no	DICER1
cg18125846	3	-0.0165821	0.00403682	4.42994e-05	0.264908	1	0.257498	1	no
cg13894021	22	0.00325011	0.000791981	4.50714e-05	0.266156	1	0.257498	1	no	RAB36
cg16417876	15	-0.021172	0.00518415	4.89727e-05	0.277532	1			yes	ATP10A
cg16454107	17	0.0283328	0.00693894	4.91247e-05	0.277532	1	0.260403	1	no	TMEM100;TMEM100
cg05270325	17	0.00211564	0.000518728	5.01188e-05	0.277532	1	0.260403	1	no
cg09166556	1	0.0318718	0.00781611	5.02641e-05	0.277532	1	0.260403	1	no
cg26073427	3	0.00215991	0.000529841	5.05197e-05	0.277532	1	0.260403	1	no	PFN2;PFN2
cg19805160	1	-0.0222135	0.00545775	5.19135e-05	0.277532	1	0.260403	1	no	CCDC19
cg00107187	14	-0.00286678	0.000704432	5.20275e-05	0.277532	1	0.260403	1	no	TMEM179
cg19932523	11	0.0013996	0.000344009	5.2263e-05	0.277532	1	0.260403	1	no	CLPB
cg16347361	17	-0.0392375	0.00964716	5.25206e-05	0.277532	1			yes	TIMP2
cg07005523	1	0.00290708	0.000715004	5.28726e-05	0.277532	1	0.260403	1	no	NTNG1;NTNG1;NTNG1
cg14783123	8	-0.0179856	0.00443223	5.46203e-05	0.280727	1			yes	CSPP1;CSPP1
cg14757311	16	-0.0597573	0.0147397	5.54823e-05	0.280727	1	0.268625	1	no	LMF1
cg14753691	22	0.0230591	0.00570626	5.87494e-05	0.280727	1			yes	LOC150185
cg07846297	4	-0.00269111	0.000666136	5.89042e-05	0.280727	1	0.270052	1	no
cg17708167	15	-0.00262559	0.00065011	5.92004e-05	0.280727	1			yes	LBXCOR1
cg25705508	1	0.0285778	0.0070848	6.04666e-05	0.280727	1	0.270052	1	no	CHIT1
cg02295856	16	0.020154	0.00499814	6.08118e-05	0.280727	1			yes	MAPK8IP3;MAPK8IP3
cg04166238	8	-0.0113647	0.00281899	6.10341e-05	0.280727	1	0.270052	1	no	FAM110B
cg26744084	6	-0.0107965	0.00267945	6.15702e-05	0.280727	1			yes	GABBR1;GABBR1;GABBR1
cg23596249	4	0.0076638	0.00190219	6.17179e-05	0.280727	1			yes	MARCH1
cg26718420	12	-0.0130897	0.00324983	6.19548e-05	0.280727	1	0.270052	1	no	C12orf59;C12orf59
cg01373896	19	-0.026686	0.00662483	6.20558e-05	0.280727	1	0.270052	1	no	KLF16
cg22599236	21	-0.0618843	0.0153684	6.2216e-05	0.280727	1			yes	LRRC3
cg21035142	7	0.00284611	0.000706853	6.22967e-05	0.280727	1	0.270052	1	no	CRYGN
cg18571112	3	0.00436363	0.00108373	6.23948e-05	0.280727	1	0.270052	1	no	SFMBT1;SFMBT1;SFMBT1
cg02779944	1	-0.00326715	0.00081441	6.62485e-05	0.288224	1	0.27875	1	no	NR5A2;NR5A2
cg11699125	1	-0.0276883	0.0069066	6.69836e-05	0.288224	1			yes	ACOT7;ACOT7;ACOT7;ACOT7
cg03030345	16	0.00249999	0.00062376	6.72844e-05	0.288224	1	0.27875	1	no	NUDT21;OGFOD1
cg13622546	9	0.032612	0.0081373	6.73317e-05	0.288224	1	0.27875	1	no	ASB6;ASB6
cg17971251	1	-0.0156024	0.00390086	6.96425e-05	0.288224	1			yes	SEC16B
cg24663338	1	0.0416337	0.0104158	7.03391e-05	0.288224	1			yes
cg24206978	19	0.00226839	0.000568026	7.14298e-05	0.288224	1	0.281748	1	no	ZNF224
cg21500092	17	-0.0219866	0.00551123	7.26246e-05	0.288224	1			yes	UBE2G1
cg27591920	2	-0.0115251	0.00288916	7.27666e-05	0.288224	1			yes	BCL2L11;BCL2L11
cg09307868	19	0.0011982	0.000300436	7.29994e-05	0.288224	1			yes
cg06109136	12	0.00177159	0.000444206	7.30186e-05	0.288224	1	0.281748	1	no	RIC8B;RIC8B
cg06752814	16	0.00217932	0.00054664	7.35572e-05	0.288224	1			yes	MON1B
cg23113343	13	-0.0271926	0.00682264	7.38117e-05	0.288224	1	0.281748	1	no	RASA3
cg16920238	17	-0.00703742	0.00176612	7.41853e-05	0.288224	1			yes	CCDC57
cg06331674	7	0.00209735	0.000526486	7.43899e-05	0.288224	1	0.281748	1	no	AVL9;LSM5;LSM5;LSM5;LSM5
cg08770358	13	-0.0093038	0.00233732	7.54212e-05	0.288224	1	0.281748	1	no	RB1
cg27660099	7	-0.00875291	0.00220038	7.61667e-05	0.288224	1	0.281748	1	no	EEPD1
cg13794390	1	-0.0280849	0.0070625	7.65677e-05	0.288224	1			yes	FOXJ3
cg12105691	3	-0.0148911	0.00374482	7.66243e-05	0.288224	1	0.281748	1	no	C3orf50
cg05981794	16	0.0241654	0.00607727	7.66765e-05	0.288224	1	0.281748	1	no
cg18542639	15	-0.0128191	0.00322906	7.87243e-05	0.288224	1	0.281748	1	no	INO80
cg13584531	2	-0.0250111	0.00630268	7.92181e-05	0.288224	1			yes	MGAT4A;MGAT4A
cg04983687	16	-0.029131	0.00734291	7.95847e-05	0.288224	1	0.281748	1	no	ZFPM1
cg20596329	11	-0.0116983	0.00295173	8.08959e-05	0.288224	1	0.281748	1	no
cg08763102	4	-0.0172085	0.00434336	8.12932e-05	0.288224	1	0.281748	1	no	HTT
cg09377531	8	-0.019513	0.00492638	8.1816e-05	0.288224	1			yes	TRAPPC9;TRAPPC9
cg06236748	11	-0.00151866	0.00038346	8.18414e-05	0.288224	1	0.281748	1	no	INPPL1
cg06315149	1	-0.0257485	0.00650459	8.24905e-05	0.288224	1	0.281748	1	no	PRKCZ;PRKCZ;PRKCZ
cg00514684	3	0.00274687	0.000694252	8.31254e-05	0.288224	1	0.281748	1	no	TNK2;TNK2
cg03148428	7	0.0112028	0.00283244	8.36334e-05	0.288224	1			yes	C7orf13;RNF32;RNF32
cg07134182	1	-0.00953161	0.00241002	8.36707e-05	0.288224	1			yes	ILDR2
cg26477576	10	-0.00679963	0.00171939	8.38372e-05	0.288224	1	0.281748	1	no	PAPSS2;PAPSS2
cg12195444	8	0.00972369	0.00246034	8.4655e-05	0.288224	1			yes
cg23166787	1	-0.00843294	0.00213397	8.48047e-05	0.288224	1			yes
cg25306939	11	0.00756088	0.00191631	8.70046e-05	0.291552	1	0.284986	1	no	KCNQ1OT1;KCNQ1;KCNQ1
cg05309239	20	0.0105575	0.00267577	8.70183e-05	0.291552	1	0.284986	1	no	GNAS;GNAS;GNAS;GNASAS
cg04304048	11	-0.0091265	0.00231443	8.77935e-05	0.292078	1	0.284986	1	no	NAV2
cg19803911	6	0.00349078	0.000886314	8.95192e-05	0.292789	1			yes	C6orf136;C6orf136;C6orf136
cg21680208	12	0.00721104	0.00183189	9.03659e-05	0.292789	1			yes	CCDC59;CCDC59;C12orf26
cg06482535	16	-0.00453742	0.00115301	9.07509e-05	0.292789	1	0.289972	1	no	CNOT1;SNORA50;CNOT1
cg00393435	22	0.00417059	0.00105985	9.08186e-05	0.292789	1			yes	LOC646851;LOC646851;CBY1;CBY1
cg02712553	10	-0.00884135	0.00224722	9.11061e-05	0.292789	1			yes	ZNF365;ZNF365;ZNF365
cg14602222	12	0.0180673	0.00459452	9.18288e-05	0.293118	1	0.289972	1	no	RAD52
cg18941864	2	-0.0131292	0.00334353	9.39087e-05	0.293895	1	0.289972	1	no	TRPM8
cg18317439	17	0.0137633	0.00350653	9.48636e-05	0.293895	1	0.289972	1	no	FAM57A
cg23431444	6	-0.0169585	0.00432196	9.50513e-05	0.293895	1	0.289972	1	no	JARID2
cg16883145	19	-0.0355895	0.00907627	9.60779e-05	0.293895	1			yes	B9D2;TGFB1
cg09009788	13	0.0227182	0.00579693	9.69134e-05	0.293895	1			yes	MYCBP2
cg11491652	3	-0.0200863	0.00513623	0.000100244	0.293895	1			yes
cg26107397	2	0.00253484	0.000648302	0.000100561	0.293895	1	0.289972	1	no	NBAS
cg15869022	2	-0.0374747	0.00958957	0.000101401	0.293895	1	0.289972	1	no	GPR17;GPR17;LIMS2;LIMS2;LIMS2;GPR17;LIMS2;LIMS2;GPR17
cg02038233	15	-0.0151351	0.00387532	0.000102393	0.293895	1			yes	DUOX1;DUOX1
cg18578954	6	0.0140363	0.00359455	0.000102785	0.293895	1			yes	TRIM27
cg08940169	16	-0.0186145	0.00476807	0.000103011	0.293895	1			yes	ZFPM1
cg05331340	17	0.0261432	0.00670028	0.000103941	0.293895	1	0.289972	1	no	ASGR1
cg22027879	19	-0.0159848	0.00409813	0.000104498	0.293895	1	0.289972	1	no	FTL
cg00239061	17	0.00254864	0.000653872	0.000105699	0.293895	1	0.289972	1	no	SFRS1;SFRS1
cg15700636	11	-0.0205937	0.00528384	0.000105772	0.293895	1	0.289972	1	no	PRG2
cg06748978	2	0.037104	0.0095218	0.000106081	0.293895	1	0.289972	1	no	DNMT3A;DNMT3A;DNMT3A
cg00877938	4	0.0355123	0.00911596	0.000106556	0.293895	1	0.289972	1	no
cg24777950	14	0.022489	0.00577318	0.000106662	0.293895	1			yes	CTSG
cg14237147	9	0.0268344	0.00688866	0.000106665	0.293895	1			yes
cg02205013	16	0.0144952	0.00372147	0.000106831	0.293895	1			yes	MAPK8IP3;MAPK8IP3
cg14529146	17	0.0020883	0.000536152	0.000106923	0.293895	1	0.289972	1	no	FKBP10;SC65
cg26524899	14	0.00489314	0.00125636	0.000106986	0.293895	1	0.289972	1	no	AKAP5
cg07321536	4	0.00567956	0.0014582	0.000107004	0.293895	1			yes	LIAS;RPL9;LIAS;RPL9
cg20485042	1	0.00201027	0.000516156	0.000107015	0.293895	1	0.289972	1	no	SEP15;HS2ST1;SEP15;HS2ST1
cg27285278	5	0.00163007	0.000418709	0.000107664	0.293895	1	0.289972	1	no	TRIM41;TRIM41;TRIM41;TRIM41
cg21881859	17	0.00762952	0.00196063	0.000108429	0.293895	1			yes	C17orf85;C17orf85
cg10318528	4	0.0369191	0.00948997	0.000108869	0.293895	1	0.289972	1	no	SFRP2
cg24500487	10	-0.0255043	0.00655852	0.000109563	0.294088	1	0.289972	1	no	PAPSS2;PAPSS2
cg00720190	3	0.00151252	0.000389122	0.000110473	0.294121	1	0.289972	1	no	EXOG;EXOG
cg19785773	8	-0.0144985	0.00373054	0.000110821	0.294121	1	0.289972	1	no
cg23788820	2	-0.0111769	0.00288209	0.00011443	0.29727	1	0.289972	1	no
cg17187143	7	-0.0452668	0.0116781	0.000115269	0.29727	1			yes	MAD1L1;MAD1L1;MAD1L1
cg01309945	4	-0.00913162	0.00235584	0.000115275	0.29727	1	0.289972	1	no	SLC7A11
cg14933485	11	0.00365148	0.000942424	0.00011603	0.29727	1	0.289972	1	no	PGR;PGR
cg04266202	17	0.0317632	0.00820027	0.000116532	0.29727	1			yes	MPO
cg03448301	11	-0.013367	0.00345297	0.000117648	0.29727	1	0.289972	1	no	CHRM1
cg07809176	12	-0.0158755	0.00410264	0.000118362	0.29727	1	0.289972	1	no	REP15;REP15
cg18507362	3	-0.00724743	0.00187276	0.000118371	0.29727	1	0.289972	1	no	ARPM1
cg02727227	2	-0.00118288	0.000305722	0.000118764	0.29727	1	0.289972	1	no	MBOAT2
cg11724557	14	-0.00311439	0.000805041	0.000118905	0.29727	1			yes	C14orf80;C14orf80;C14orf80
cg07585136	3	0.00349623	0.000903792	0.000118929	0.29727	1	0.289972	1	no	RNF168
cg01950511	2	0.0187303	0.00484399	0.000119783	0.297828	1	0.289972	1	no	TRAF3IP1;TRAF3IP1
cg09483781	19	0.00294683	0.00076249	0.000120806	0.2988	1			yes	FBXL12
cg03982820	1	0.00368533	0.000954598	0.000122788	0.302119	1			yes	ZMPSTE24
cg07669260	2	-0.00287553	0.00074533	0.000123956	0.303414	1	0.297553	1	no
cg00324520	15	-0.0169943	0.0044114	0.000126823	0.307997	1			yes
cg16834011	22	0.0215752	0.00560138	0.000127132	0.307997	1	0.302635	1	no	COMT
cg02936931	6	0.0141112	0.00366682	0.000128877	0.308839	1			yes
cg15951914	7	-0.0115431	0.00300053	0.000129613	0.308839	1			yes	SRPK2;SRPK2
cg21229179	9	-0.0189884	0.00493672	0.000129905	0.308839	1	0.304695	1	no	NACC2
cg12043818	10	-0.00584556	0.0015199	0.000130253	0.308839	1	0.304695	1	no
cg17095489	8	-0.0234487	0.00610024	0.000131198	0.308839	1	0.304695	1	no
cg08116408	6	0.0352896	0.0091815	0.000131402	0.308839	1			yes	TRIM40
cg00158934	20	-0.0308079	0.00802043	0.000132629	0.310003	1			yes	PTK6
cg26282236	12	0.0419599	0.0109268	0.00013321	0.310003	1	0.306127	1	no	RAD52
cg18190824	5	-0.0114432	0.00298178	0.000134492	0.311451	1	0.306127	1	no	ANKH
cg01995480	22	-0.00273972	0.000714884	0.000137403	0.314327	1	0.306127	1	no	PHF21B;PHF21B
cg19987129	6	0.0284894	0.00743601	0.000137981	0.314327	1	0.306127	1	no
cg23124695	7	0.00211723	0.000552635	0.000138042	0.314327	1	0.306127	1	no	THAP5;THAP5;DNAJB9
cg12535579	6	-0.0125677	0.00328211	0.000139151	0.314327	1			yes	GPX6
cg03326608	5	0.00319769	0.000835264	0.000139606	0.314327	1	0.306127	1	no	SH3RF2
cg05063895	16	-0.00239439	0.000625544	0.000139975	0.314327	1	0.306127	1	no
cg22363400	2	-0.0134873	0.00352468	0.000140639	0.314327	1			yes	ZNF385B
cg19139193	21	-0.0112314	0.00293578	0.000141149	0.314327	1	0.306127	1	no	PCNT
cg19045894	2	0.00430248	0.00112492	0.000141725	0.314327	1	0.306127	1	no	ATF2;MIR933
cg11931949	2	0.00721859	0.00188927	0.000143863	0.314327	1	0.306127	1	no	TMEM87B
cg14266770	9	0.0272959	0.00714414	0.000144071	0.314327	1			yes	VAV2;VAV2
cg13429733	9	-0.0268464	0.007029	0.000144672	0.314327	1			yes	TXNDC8
cg21081852	12	0.00190072	0.000497823	0.000145464	0.314327	1	0.306127	1	no	TXNRD1;TXNRD1;TXNRD1;TXNRD1;TXNRD1
cg08250921	16	0.0361697	0.00947401	0.000145595	0.314327	1	0.306127	1	no
cg22777433	14	0.00472025	0.00123645	0.000145765	0.314327	1			yes
cg22990888	8	-0.0153423	0.00402107	0.000146932	0.314327	1	0.306127	1	no	GSR
cg16695714	6	-0.00909669	0.00238427	0.000147045	0.314327	1	0.306127	1	no	C6orf105;C6orf105
cg18827097	2	0.00253534	0.000665203	0.000149359	0.317695	1	0.306127	1	no	ADI1
cg26065892	12	0.00166442	0.000436817	0.000149965	0.317695	1	0.306127	1	no	LETMD1;LETMD1
cg00256593	7	0.0349927	0.0091873	0.000150875	0.318195	1			yes	ADCYAP1R1
cg20102010	3	-0.0246919	0.00648786	0.000152644	0.318293	1			yes	SLC25A38
cg26272088	15	-0.0195982	0.00515084	0.000153291	0.318293	1	0.306127	1	no	IGF1R
cg26735846	10	-0.0105569	0.00277485	0.000153547	0.318293	1	0.306127	1	no	HMX3
cg13559235	9	0.020458	0.00537765	0.000153616	0.318293	1	0.306127	1	no
cg16706631	6	0.00478916	0.00125962	0.000155084	0.318602	1	0.306127	1	no	HIST1H4E
cg12744006	17	-0.0239697	0.00630657	0.000155771	0.318602	1	0.306127	1	no	SCPEP1
cg10697286	10	-0.00703943	0.00185225	0.000155941	0.318602	1	0.306127	1	no	CCDC147
cg26702985	10	0.00146724	0.000386147	0.000156463	0.318602	1	0.306127	1	no	ZNF37B
cg09762120	7	-0.0132251	0.00348533	0.000159737	0.321221	1			yes	PLEKHA8
cg03325664	8	-0.00821874	0.00216592	0.000159784	0.321221	1			yes
cg08084675	11	0.00351412	0.000926281	0.000160139	0.321221	1	0.309478	1	no	QSER1
cg01168028	20	-0.0216406	0.00570599	0.000160866	0.321221	1	0.309478	1	no
cg01499988	9	-0.0149639	0.00394664	0.000161689	0.321221	1	0.309478	1	no	MSMP
cg24971036	3	0.00507719	0.00133927	0.000161951	0.321221	1			yes	ZNF148
cg00218203	17	0.0211567	0.00558217	0.000162509	0.321221	1	0.309478	1	no	RNF157
cg15975598	7	-0.0103854	0.0027416	0.000163818	0.32246	1	0.309905	1	no	CREB3L2
cg18593727	3	-0.00831713	0.00219685	0.00016529	0.324006	1	0.310631	1	no	HCLS1
cg06830800	18	-0.0157262	0.00415585	0.000166508	0.325046	1	0.310876	1	no	NPC1
cg10163122	6	-0.0133206	0.00352168	0.000167514	0.325353	1			yes	C6orf106;C6orf106
cg22984380	17	-0.0189551	0.00501148	0.000168043	0.325353	1			yes	RPTOR;RPTOR
cg15382669	21	0.00226173	0.000598252	0.000168756	0.3254	1	0.312815	1	no	IFNAR1
cg10580335	3	-0.0104868	0.00277657	0.000171192	0.328756	1			yes	SLC41A3;SLC41A3;SLC41A3;SLC41A3
cg26336955	1	-0.0180917	0.00479578	0.000174326	0.329708	1	0.312815	1	no	ZNF678;ZNF678
cg20749792	13	0.0394912	0.0104845	0.000178221	0.329708	1	0.312815	1	no
cg19238325	3	0.00639807	0.00169869	0.000178503	0.329708	1	0.312815	1	no	GPR62
cg25208017	1	-0.00164651	0.000437177	0.000178688	0.329708	1	0.312815	1	no	FMN2
cg10715272	1	-0.00659531	0.00175135	0.000178762	0.329708	1	0.312815	1	no	BMP8A
cg03960811	2	0.0254817	0.00676751	0.000179152	0.329708	1	0.312815	1	no	ZNF385B;ZNF385B;ZNF385B
cg27152208	6	0.00303809	0.000807146	0.000180115	0.329708	1	0.312815	1	no	TFAP2A
cg25554998	11	0.0347456	0.00923348	0.000180899	0.329708	1			yes
cg15338967	13	-0.0209953	0.00558352	0.000182761	0.329708	1	0.312815	1	no
cg07913124	12	-0.0192109	0.00511391	0.000185377	0.329708	1	0.312815	1	no
cg13851956	10	0.00187368	0.000499062	0.000187073	0.329708	1			yes	RET;RET
cg08791788	13	-0.00619072	0.00164927	0.000187704	0.329708	1	0.312815	1	no	TUBGCP3
cg04023434	1	-0.00869723	0.00231741	0.000188079	0.329708	1			yes	RGL1
cg25199575	5	-0.0239407	0.00637971	0.000188297	0.329708	1			yes	TMEM232
cg08580836	5	-0.0050992	0.00135898	0.000188656	0.329708	1	0.312815	1	no	ZNF300
cg17063731	7	-0.0101704	0.00271056	0.000188846	0.329708	1			yes
cg25345767	1	0.00315243	0.000840321	0.000189166	0.329708	1	0.312815	1	no	TMEM63A;TMEM63A
cg26767154	4	0.00330666	0.000881495	0.000189457	0.329708	1	0.312815	1	no	NUP54
cg01109464	15	-0.00611227	0.00162957	0.000189636	0.329708	1	0.312815	1	no
cg04362112	1	0.0167646	0.00447078	0.000190372	0.329708	1	0.312815	1	no	MST1P9
cg10157951	12	0.0184591	0.0049235	0.000190843	0.329708	1			yes	MORN3
cg24151841	2	0.0198569	0.00529689	0.000191181	0.329708	1	0.312815	1	no	SPATS2L;SPATS2L;SPATS2L;SPATS2L
cg09500437	2	0.0133553	0.00356322	0.00019172	0.329708	1			yes	SH3RF3
cg08851840	10	0.00716089	0.00191086	0.00019225	0.329708	1	0.312815	1	no	TCF7L2;TCF7L2;TCF7L2;TCF7L2;TCF7L2;TCF7L2
cg10669834	15	-0.0117078	0.00312516	0.000193101	0.329708	1			yes
cg13562011	9	-0.017311	0.00462162	0.00019349	0.329708	1	0.312815	1	no	EXD3
cg18043391	19	0.0309837	0.00827195	0.000193549	0.329708	1			yes
cg21503237	4	0.0149196	0.00398495	0.000194809	0.329708	1	0.312815	1	no
cg05048917	6	0.00609683	0.0016288	0.00019558	0.329708	1	0.312815	1	no	QRSL1;RTN4IP1;RTN4IP1
cg05839201	16	0.00235737	0.000629892	0.000195902	0.329708	1	0.312815	1	no	CORO1A
cg25622487	11	0.00093086	0.000248759	0.000196377	0.329708	1	0.312815	1	no	FAM76B;CEP57
cg15725939	15	-0.0102725	0.00274556	0.000196668	0.329708	1			yes
cg00718694	2	-0.026823	0.00717033	0.00019719	0.329708	1	0.312815	1	no
cg09502149	1	0.0249015	0.00665669	0.000197205	0.329708	1	0.312815	1	no	SLC2A1
cg14294859	9	0.047977	0.0128254	0.00019721	0.329708	1			yes	SLC25A25;SLC25A25;SLC25A25;SLC25A25
cg20227592	7	-0.00733687	0.00196141	0.000197447	0.329708	1	0.312815	1	no	PLXNA4
cg12918473	7	0.0031665	0.000846727	0.000198096	0.329708	1	0.312815	1	no	WNT2;WNT2
cg22525715	1	-0.0286792	0.00766927	0.000198209	0.329708	1	0.312815	1	no	DAB1;MIR548D2
cg08172445	7	-0.00156518	0.000418653	0.000198958	0.329793	1			yes	SGCE;SGCE;PEG10;SGCE;PEG10
cg04585364	2	0.00899486	0.00240727	0.000200852	0.330175	1	0.315244	1	no
cg06475972	17	0.00273428	0.000732171	0.000202128	0.330175	1	0.315514	1	no	ZNHIT3
cg14321269	17	-0.0168505	0.00451225	0.000202203	0.330175	1			yes	XAF1;XAF1
cg01774894	17	0.0105114	0.00281483	0.000202508	0.330175	1			yes	LOC404266;LOC404266;LOC404266;LOC404266;HOXB6;LOC404266
cg07955965	6	0.00123708	0.000331384	0.000203351	0.330175	1			yes	ZNRD1;NCRNA00171;ZNRD1
cg19247841	4	0.00445797	0.00119419	0.000203382	0.330175	1	0.315746	1	no	SLC10A4
cg04353438	19	-0.0222912	0.00597689	0.000206111	0.33181	1	0.317438	1	no	SAFB2
cg18344452	15	0.0018077	0.000484752	0.000206394	0.33181	1			yes	DYX1C1;DYX1C1;DYX1C1
cg07093485	16	0.00152235	0.000408268	0.000206694	0.33181	1	0.317438	1	no	RBBP6;RBBP6;RBBP6;RBBP6;RBBP6;RBBP6
cg08795645	10	-0.0152686	0.00409543	0.000207198	0.33181	1			yes	TUBGCP2
cg24788291	2	-0.0118174	0.00317179	0.000209085	0.3337	1	0.318019	1	no	PRKCE
cg11803803	1	-0.00714656	0.00191862	0.000209881	0.333842	1	0.318019	1	no	PHACTR4;PHACTR4
cg13197551	20	-0.00996258	0.00267751	0.000213433	0.336255	1	0.318019	1	no	LSM14B
cg16313640	6	-0.00703209	0.00189111	0.000215123	0.336255	1	0.318019	1	no	FAM65B;FAM65B
cg16490757	10	-0.00888188	0.00238911	0.000215869	0.336255	1	0.318019	1	no	AP3M1;AP3M1
cg01877816	2	0.0255348	0.00686882	0.000215956	0.336255	1	0.318019	1	no	NCK2;NCK2;NCK2
cg09294660	16	-0.00523052	0.00140704	0.000216147	0.336255	1			yes
cg01188685	1	-0.00190469	0.000512427	0.000216433	0.336255	1	0.318019	1	no	KIRREL;KIRREL
cg15962313	11	0.0224877	0.00605014	0.000216459	0.336255	1	0.318019	1	no	KIRREL3;KIRREL3
cg07625783	1	0.0143964	0.0038739	0.000217092	0.336255	1	0.318019	1	no	SLAMF8;SLAMF8
cg17896947	8	0.00246156	0.000662941	0.000219697	0.339177	1	0.319458	1	no	FBXO43;FBXO43
cg12976582	3	-0.0113364	0.00305635	0.000223122	0.341025	1			yes	HYAL2;HYAL2
cg24964103	6	0.0388989	0.010488	0.000223293	0.341025	1			yes	VNN1
cg26385618	18	-0.0125175	0.00337504	0.000223313	0.341025	1	0.319458	1	no	C18orf62
cg08836619	5	0.00268041	0.000723118	0.000225158	0.341025	1	0.319458	1	no	C5orf32
cg25254739	19	-0.0199057	0.00537051	0.000225422	0.341025	1	0.319458	1	no	BRUNOL5
cg15317628	11	-0.0104187	0.00281118	0.000225649	0.341025	1	0.319458	1	no	TRIM66
cg13069531	3	0.0113707	0.00306811	0.000225946	0.341025	1			yes	CD86;CD86;CD86
cg04798929	17	0.0013891	0.000374921	0.000226824	0.341074	1	0.319458	1	no	RPL26
cg14579819	11	-0.00133727	0.00036102	0.000227423	0.341074	1	0.319458	1	no	IGSF9B
cg19093689	12	0.0258195	0.00697805	0.000231014	0.34309	1	0.319458	1	no	SPATS2
cg11974820	6	-0.0120737	0.00326313	0.000231075	0.34309	1	0.319458	1	no
cg04463722	8	0.00170543	0.0004611	0.000232394	0.34309	1			yes	CHD7
cg00248488	12	-0.0113786	0.00307903	0.000235278	0.34309	1	0.319458	1	no
cg11195291	15	0.0039661	0.00107329	0.000235514	0.34309	1	0.319458	1	no	EDC3;EDC3;EDC3;EDC3;EDC3;EDC3
cg08067346	16	-0.0155751	0.00421557	0.000236101	0.34309	1	0.319458	1	no	ARHGAP17;ARHGAP17
cg22304799	2	-0.0114719	0.00310539	0.000236417	0.34309	1			yes
cg26683414	3	0.0148188	0.00401295	0.000237675	0.34309	1			yes
cg03189990	11	0.000848774	0.000229846	0.000237688	0.34309	1	0.319458	1	no	NTM
cg22678958	3	0.00125238	0.000339168	0.000237894	0.34309	1	0.319458	1	no	RSRC1
cg23284245	14	-0.0273424	0.00740558	0.000238246	0.34309	1	0.319458	1	no	ESR2;ESR2;ESR2
cg09303293	14	-0.00661123	0.00179069	0.000238379	0.34309	1			yes	FRMD6;FRMD6
cg19384997	13	-0.0109108	0.00295574	0.000238964	0.34309	1	0.319458	1	no	CRYL1
cg00908117	2	-0.00606563	0.00164356	0.000239751	0.34309	1	0.319458	1	no	LTBP1
cg00653460	3	0.0236875	0.00642098	0.000241118	0.34309	1			yes	RPL24
cg05564552	15	0.00229292	0.000621546	0.000241157	0.34309	1	0.319458	1	no	JMJD7;JMJD7-PLA2G4B;JMJD7-PLA2G4B
cg01484716	6	-0.0163092	0.00442178	0.000241751	0.34309	1			yes
cg03022510	2	0.0228335	0.00619057	0.00024187	0.34309	1			yes
cg11067013	12	0.00101424	0.000275112	0.000243442	0.34309	1	0.319458	1	no
cg16338046	14	-0.0160429	0.00435298	0.000244418	0.34309	1			yes	TRAF3;TRAF3;TRAF3
cg00291054	16	-0.0101913	0.0027659	0.00024533	0.34309	1	0.319458	1	no	ATMIN
cg04558115	17	-0.0329236	0.00894315	0.000248291	0.34309	1	0.319458	1	no
cg09296742	14	-0.00906633	0.00246328	0.000249115	0.34309	1	0.319458	1	no
cg06713671	19	-0.023274	0.00632483	0.000249876	0.34309	1	0.319458	1	no	CAPS;CAPS
cg23448729	5	-0.0110037	0.00299056	0.000250308	0.34309	1	0.319458	1	no	HTR1A
cg05659187	2	0.00606386	0.00164829	0.000250908	0.34309	1			yes	ADD2;ADD2;ADD2;ADD2;ADD2
cg21195231	9	-0.00884327	0.00240454	0.000252028	0.34309	1			yes	GPSM1
cg26265787	19	0.0274617	0.00746893	0.000252805	0.34309	1	0.319458	1	no	TYK2
cg24075326	6	-0.017641	0.00479907	0.000253618	0.34309	1			yes	C6orf136;C6orf136;C6orf136
cg05051976	12	-0.0185652	0.0050519	0.000254611	0.34309	1	0.319458	1	no	CPM
cg03945895	1	-0.00751922	0.00204623	0.000254881	0.34309	1	0.319458	1	no	PRDM2;PRDM2;PRDM2;PRDM2
cg14874541	3	0.00340767	0.000927648	0.000256058	0.34309	1	0.319458	1	no	KALRN;KALRN
cg01146614	6	0.00211783	0.000576542	0.000256262	0.34309	1	0.319458	1	no	EZR;EZR
cg09099312	7	-0.00179458	0.000488557	0.000256284	0.34309	1	0.319458	1	no	SEPT13
cg25181941	17	0.00314645	0.000856691	0.000256687	0.34309	1	0.319458	1	no
cg18637383	2	0.00341888	0.000931064	0.00025771	0.34309	1			yes	HEATR5B
cg06898199	7	0.00361686	0.000985161	0.000258303	0.34309	1	0.319458	1	no	ATP6V1F
cg01397661	7	0.00192211	0.000523699	0.000259227	0.34309	1	0.319458	1	no	EIF2AK1;EIF2AK1
cg07942010	3	0.00155272	0.000423071	0.00025937	0.34309	1	0.319458	1	no	ALCAM
cg00719771	6	0.0134233	0.00365784	0.000260324	0.34309	1	0.319458	1	no
cg07986943	2	-0.00406379	0.00110771	0.000260814	0.34309	1	0.319458	1	no
cg24471459	8	-0.000551905	0.000150487	0.000262021	0.34309	1	0.319458	1	no	UBXN8
cg27027055	16	0.0275784	0.00752412	0.000264155	0.34309	1	0.319458	1	no
cg27314569	11	-0.00928406	0.00253344	0.000264963	0.34309	1	0.319458	1	no	BSX
cg20794855	8	0.0226994	0.00619439	0.00026499	0.34309	1	0.319458	1	no	ADHFE1
cg19305527	2	-0.0115725	0.00315846	0.000265535	0.34309	1	0.319458	1	no	CUL3
cg12419482	11	-0.0135832	0.0037074	0.000265723	0.34309	1	0.319458	1	no	P2RY2;P2RY2;P2RY2
cg19895164	22	-0.0014663	0.000400255	0.000266163	0.34309	1	0.319458	1	no	SCARF2;SCARF2
cg06092815	2	-0.00350674	0.000957595	0.000267545	0.34309	1			yes	SPHKAP;SPHKAP
cg27613860	2	0.00237016	0.000647414	0.000268611	0.34309	1	0.319867	1	no	YPEL5;YPEL5;YPEL5;YPEL5
cg04738355	2	-0.00876616	0.00239455	0.000268861	0.34309	1			yes	EXOC6B
cg19688887	19	0.00166391	0.000454689	0.000270221	0.34309	1	0.319867	1	no	ZNF682;ZNF682
cg18040436	1	0.00366079	0.00100044	0.000270444	0.34309	1			yes	GPR157
cg03871675	10	-0.00107018	0.00029247	0.000270745	0.34309	1	0.319867	1	no
cg18002185	16	0.00141133	0.000385747	0.000270983	0.34309	1	0.319867	1	no	KATNB1
cg00406542	4	-0.00461632	0.001262	0.000271866	0.34309	1			yes
cg11396585	6	-0.0149587	0.00409034	0.000272692	0.34309	1			yes	TAPBP;TAPBP;TAPBP
cg13601517	9	0.0015394	0.000421127	0.000274444	0.34309	1	0.320697	1	no
cg26867821	3	0.00652431	0.00178528	0.000275462	0.34309	1			yes	CDV3;CDV3;CDV3
cg00956423	6	0.00471266	0.00128968	0.000275802	0.34309	1			yes	ZNRD1;NCRNA00171;ZNRD1
cg04857395	4	0.0546142	0.0149417	0.000275861	0.34309	1	0.320697	1	no	LRPAP1
cg06654905	9	0.0027005	0.000739245	0.000276886	0.34309	1	0.320697	1	no
cg15314170	20	-0.00314245	0.000860227	0.00027706	0.34309	1	0.320697	1	no	SIRPA;SIRPA;SIRPA
cg05395061	17	0.000851339	0.000233061	0.00027711	0.34309	1			yes	ALKBH5
cg02771661	12	-0.00762216	0.00208668	0.000277299	0.34309	1	0.320697	1	no	WNT1
cg24620709	5	-0.00602765	0.00165098	0.000279214	0.34309	1			yes	TMEM161B
cg18634296	10	0.00113264	0.000310272	0.000279713	0.34309	1			yes	THNSL1;ENKUR
cg05177746	10	0.0283219	0.00775979	0.00028047	0.34309	1			yes	LOC100216001
cg11874143	3	-0.00980118	0.00268607	0.000281383	0.34309	1			yes	MRAS
cg24787692	2	-0.00723483	0.00198298	0.00028181	0.34309	1	0.322357	1	no	THNSL2
cg06638433	17	0.00307905	0.000844031	0.000282275	0.34309	1	0.322357	1	no	IGF2BP1;IGF2BP1
cg23189494	6	-0.00791223	0.00216885	0.000282435	0.34309	1			yes
cg17913259	3	0.0011116	0.00030473	0.000282514	0.34309	1	0.322357	1	no	ZNF501
cg03146219	11	0.0369242	0.0101225	0.000282573	0.34309	1			yes	NADSYN1
cg18010617	2	0.00167378	0.000459056	0.000284333	0.34309	1	0.322357	1	no	PPM1G;PPM1G
cg03065383	2	0.00158396	0.000434415	0.000284377	0.34309	1	0.322357	1	no	KCNIP3;KCNIP3
cg05756181	2	0.00211939	0.000581542	0.000286216	0.34309	1	0.323159	1	no	ALS2;ALS2
cg24882192	2	-0.00541202	0.00148503	0.000286356	0.34309	1			yes	MYO7B
cg25173129	17	-0.017297	0.00474635	0.000286359	0.34309	1			yes	EPX
cg27278668	10	0.0134488	0.00369095	0.000286973	0.34309	1			yes
cg16290534	12	-0.00634715	0.0017425	0.000288266	0.34309	1			yes	ALDH2
cg06906869	13	-0.0192611	0.00528928	0.00028941	0.34309	1			yes	NEK3;NEK3;NEK3;NEK3
cg07468397	21	0.0179839	0.00493898	0.000289703	0.34309	1	0.325809	1	no
cg21550612	6	0.0294172	0.00808131	0.00029088	0.34309	1			yes	PSORS1C1
cg06558622	7	-0.0201752	0.00554286	0.000291209	0.34309	1			yes	ZNF862
cg04292187	1	0.00183117	0.000503088	0.000291225	0.34309	1	0.326235	1	no	B3GALNT2
cg19434937	12	-0.019918	0.00547381	0.000292441	0.343666	1			yes	LPCAT3
cg17553881	5	0.0285839	0.0078581	0.000293829	0.34433	1	0.327181	1	no	EXOC3;C5orf55
cg08878352	6	0.00122605	0.000337122	0.000294599	0.34433	1			yes	PPP1R11
cg17569486	2	0.00182198	0.000501081	0.000295451	0.34433	1	0.327181	1	no	AP1S3;AP1S3
cg20239017	1	0.0327043	0.00899669	0.000296491	0.34433	1	0.327181	1	no
cg01320040	21	-0.00110897	0.000305074	0.00029665	0.34433	1	0.327181	1	no	ZNF295;ZNF295;ZNF295;ZNF295;ZNF295;ZNF295
cg27406919	16	0.00222588	0.000612481	0.000297587	0.34457	1			yes
cg07493837	6	0.0034423	0.000947882	0.000300663	0.347281	1			yes	MANEA
cg26672098	2	0.0193957	0.005342	0.000301443	0.347332	1	0.331188	1	no
cg01973456	13	0.0278147	0.00766452	0.00030355	0.347478	1			yes
cg08933844	16	-0.0109858	0.00302864	0.000305471	0.347478	1	0.331441	1	no	ZNF23
cg08146945	16	-0.00460128	0.00126893	0.000306938	0.347478	1			yes
cg02519504	16	-0.00275745	0.000760515	0.000307374	0.347478	1			yes	ZNF205;ZNF205
cg17505251	8	0.000993141	0.000273924	0.000307587	0.347478	1	0.331441	1	no	MYC
cg10142668	2	-0.0131697	0.00363367	0.000308922	0.347478	1	0.331441	1	no	DNMT3A;DNMT3A;DNMT3A
cg05658771	16	0.0182559	0.00503719	0.000309333	0.347478	1			yes	FANCA;FANCA
cg10658438	3	-0.00985373	0.00271904	0.000309383	0.347478	1			yes	GP5
cg25503044	2	0.00144558	0.000398895	0.000309467	0.347478	1	0.331441	1	no	LOC151534;LBX2
cg19938199	15	0.0200721	0.00553899	0.000309606	0.347478	1	0.331441	1	no
cg02494549	2	-0.0114113	0.00314909	0.000309755	0.347478	1	0.331441	1	no
cg09364756	6	0.00614788	0.00169682	0.000310395	0.347478	1	0.331441	1	no	WTAP;WTAP;WTAP;WTAP
cg22624212	21	0.00134447	0.000371216	0.00031194	0.347755	1	0.331441	1	no	WDR4;WDR4
cg09309453	17	-0.00129255	0.000356885	0.000312115	0.347755	1	0.331441	1	no	MYO19;MYO19;PIGW;MYO19;MYO19;MYO19;MYO19
cg20823742	2	0.00149705	0.000413568	0.000314298	0.349364	1	0.332523	1	no	CXCR4
cg07992604	16	0.0123243	0.0034056	0.000315868	0.350284	1	0.33295	1	no
cg02076804	7	-0.000510508	0.000141151	0.000318286	0.351312	1	0.334266	1	no	NDUFA4
cg25864024	15	0.00330435	0.000913644	0.000318295	0.351312	1			yes	FAM174B
cg20263733	3	-0.0102249	0.00282814	0.000319874	0.351312	1	0.334271	1	no	ATP2C1;ATP2C1;ATP2C1;ATP2C1
cg07780782	17	0.0181745	0.00502781	0.000320632	0.351312	1	0.334271	1	no	STAT3;STAT3;STAT3
cg26128977	13	-0.00381867	0.0010571	0.000323252	0.351312	1	0.335225	1	no	DLEU2
cg01529466	11	0.00767737	0.00212613	0.000325171	0.351312	1	0.335225	1	no	PACS1
cg14618310	10	0.0212836	0.00589714	0.000327293	0.351312	1			yes	C10orf84;C10orf84
cg16980637	19	-0.00383013	0.00106149	0.000328412	0.351312	1	0.335225	1	no	IGLON5
cg17501384	2	0.0211681	0.00586679	0.000328609	0.351312	1			yes	RPL37A
cg02473562	20	0.00490653	0.00136006	0.000329247	0.351312	1	0.335225	1	no	CDH22
cg02124524	16	-0.0106467	0.00295128	0.000329397	0.351312	1			yes	KIAA0182;KIAA0182
cg13698414	7	-0.031621	0.00876623	0.00032979	0.351312	1	0.335225	1	no	GPER;C7orf50;GPER;C7orf50;C7orf50;GPER
cg22964775	4	0.0113549	0.00314871	0.000330932	0.351312	1			yes	LPHN3
cg21667139	6	0.0088021	0.00244106	0.000331728	0.351312	1			yes
cg01012089	14	0.00267333	0.000741994	0.000335255	0.351312	1	0.335225	1	no
cg11293112	17	-0.0132403	0.00367505	0.000335349	0.351312	1	0.335225	1	no	TOM1L2;TOM1L2
cg13049182	3	-0.00287676	0.000798525	0.000335517	0.351312	1	0.335225	1	no	SOX2OT;SOX2
cg17500103	4	-0.00175226	0.000486722	0.000338697	0.351312	1	0.335225	1	no	NPY1R
cg24384437	15	0.0195811	0.00543922	0.000338871	0.351312	1	0.335225	1	no	CGNL1
cg22855052	12	0.00449854	0.0012496	0.000339039	0.351312	1	0.335225	1	no	SPSB2;SPSB2
cg08356214	19	-0.00427931	0.0011888	0.000339205	0.351312	1	0.335225	1	no	ARHGEF18
cg19778698	7	-0.00248425	0.000690398	0.000341048	0.351312	1	0.335225	1	no	MAFK
cg21123913	4	0.00509616	0.00141652	0.000341852	0.351312	1	0.335225	1	no	HERC3;HERC3
cg15002214	17	-0.00126375	0.000351274	0.00034191	0.351312	1	0.335225	1	no	NOG
cg24975581	12	-0.0126884	0.0035271	0.000342168	0.351312	1	0.335225	1	no	MLEC
cg13122532	19	0.0209118	0.00581308	0.000342205	0.351312	1			yes	MIR520C
cg21757392	19	-0.0110327	0.00306724	0.000342734	0.351312	1			yes
cg16998831	7	0.0221747	0.0061651	0.000342924	0.351312	1			yes
cg11361442	11	-0.00966627	0.00268746	0.000342982	0.351312	1			yes	TPCN2
cg15382302	6	0.0258739	0.00719358	0.000343236	0.351312	1			yes	FAM50B
cg11686427	5	0.00326736	0.000908531	0.000343575	0.351312	1	0.335225	1	no	PCDHGA4;PCDHGA6;PCDHGA1;PCDHGA8;PCDHGA5;PCDHGB1;PCDHGB4;PCDHGA3;PCDHGB5;PCDHGB5;PCDHGA2;PCDHGA7;PCDHGB2;PCDHGB3
cg19720347	12	-0.00196904	0.000547531	0.000343721	0.351312	1	0.335225	1	no	ENO2
cg04376817	16	-0.00100372	0.000279105	0.000343843	0.351312	1	0.335225	1	no	TAF1C;TAF1C;TAF1C;TAF1C
cg16270222	17	0.00214546	0.000596623	0.000344024	0.351312	1			yes
cg04125099	12	-0.00333076	0.00092627	0.000344272	0.351312	1			yes	TXNRD1
cg08565320	5	-0.00736872	0.00204926	0.000344294	0.351312	1			yes
cg05095590	7	0.0296487	0.00824817	0.000345827	0.351312	1			yes	MAD1L1;MAD1L1;MAD1L1
cg02683621	7	-0.0243166	0.00676529	0.000346172	0.351312	1			yes
cg17378509	4	-0.0154845	0.00430882	0.000347006	0.351312	1	0.336259	1	no
cg06473082	19	0.00149108	0.000414963	0.000347728	0.351312	1			yes	EVI5L
cg23291854	14	-0.00695941	0.00193724	0.000348951	0.351312	1			yes	KCNK10;KCNK10
cg23012855	1	-0.0165459	0.00460553	0.000348953	0.351312	1			yes
cg22012156	1	0.0138388	0.00385335	0.000350101	0.351312	1	0.336259	1	no
cg05380003	5	-0.02229	0.0062068	0.000350232	0.351312	1	0.336259	1	no	CLTB;CLTB
cg22091236	17	0.0314354	0.00875544	0.000351339	0.351312	1			yes	RPTOR;RPTOR
cg01403379	10	-0.00727505	0.00202631	0.00035145	0.351312	1			yes
cg12547930	20	-0.013496	0.00376079	0.000353692	0.351312	1	0.336259	1	no	WFDC6
cg23031387	19	-0.0102316	0.00285099	0.000353703	0.351312	1	0.336259	1	no	SPTBN4
cg14846372	7	0.0251899	0.00701998	0.000354103	0.351312	1	0.336259	1	no
cg04654363	8	-0.00389878	0.0010866	0.000354482	0.351312	1	0.336259	1	no
cg24487656	1	0.00515957	0.00143825	0.000355373	0.351312	1	0.336259	1	no	KIAA2013
cg22310744	8	-0.0135887	0.00378792	0.000355498	0.351312	1	0.336259	1	no	ARHGEF10
cg04444969	5	-0.0106625	0.00297284	0.000356327	0.351312	1			yes	HSPB3
cg24980032	12	-0.022429	0.00625428	0.000356952	0.351312	1	0.33652	1	no	EP400
cg12928071	8	0.0210523	0.00587274	0.000358929	0.352523	1			yes
cg27141534	12	-0.0159954	0.00446428	0.000361381	0.353317	1	0.3374	1	no	NCOR2;NCOR2
cg07757386	14	0.00215475	0.000601577	0.000362837	0.353317	1	0.3374	1	no	RAGE;RAGE
cg11881599	12	-0.0164959	0.00460547	0.000362899	0.353317	1	0.3374	1	no	CLLU1OS;CLLU1;CLLU1
cg11988722	20	-0.0221502	0.00618496	0.000363584	0.353317	1			yes
cg17603988	7	0.0228722	0.00638704	0.000363944	0.353317	1	0.3374	1	no	PHKG1
cg15769201	2	0.00234688	0.000655469	0.000364935	0.353317	1	0.3374	1	no	SLC35F5
cg00772000	6	-0.00442734	0.00123658	0.000364972	0.353317	1	0.3374	1	no	NHLRC1
cg02896266	1	-0.0295567	0.00825906	0.000367161	0.354107	1	0.338216	1	no	SAMD11
cg23072981	2	0.00870171	0.00243152	0.000367287	0.354107	1			yes	TMEM87B
cg16651347	1	0.0168909	0.00472058	0.000368223	0.354286	1	0.338216	1	no	TNN
cg20285263	6	0.00168535	0.000471329	0.000371305	0.355986	1	0.339043	1	no
cg11274527	3	0.0140419	0.00392718	0.000371497	0.355986	1	0.339043	1	no	CADPS;CADPS;CADPS
cg22711792	1	-0.00549825	0.00153808	0.00037294	0.356645	1	0.339275	1	no	DMRTA2
cg09968361	14	-0.0116237	0.00325362	0.000375798	0.358141	1			yes	SERPINA1;SERPINA1;SERPINA1;SERPINA1;SERPINA1;SERPINA1;SERPINA1;SERPINA1;SERPINA1;SERPINA1;SERPINA1
cg27151971	13	0.00152084	0.000425773	0.000376611	0.358141	1	0.340402	1	no	HNRNPA1L2;HNRNPA1L2
cg06860600	2	0.0280509	0.00785341	0.000376778	0.358141	1	0.340402	1	no	ATG4B;ATG4B
cg15179805	13	-0.00140809	0.000394322	0.00037816	0.358732	1	0.340402	1	no	MCF2L
cg20042639	20	0.0023612	0.000661343	0.000379039	0.358846	1	0.340402	1	no
cg24905248	2	-0.018543	0.00519541	0.000380625	0.359261	1	0.340402	1	no	LRPPRC
cg18861112	13	-0.00456897	0.00128027	0.000381334	0.359261	1	0.340402	1	no	WDFY2
cg24912902	2	0.0362126	0.0101494	0.000382266	0.359261	1			yes
cg24652919	16	-0.0200635	0.0056235	0.000382519	0.359261	1	0.340402	1	no	HCFC1R1;HCFC1R1;HCFC1R1;THOC6;THOC6
cg15592143	7	-0.0123678	0.00346794	0.000384923	0.359403	1			yes	SRCRB4D
cg06394103	2	0.025977	0.00728537	0.000385615	0.359403	1			yes	DPP10;DPP10
cg00390694	20	-0.0155204	0.00435277	0.000385646	0.359403	1			yes	TCEA2;TCEA2
cg13560452	6	0.00472488	0.0013251	0.000385714	0.359403	1	0.342178	1	no	OLIG3;OLIG3
cg08075719	14	-0.00512647	0.00143852	0.000388461	0.360179	1	0.342691	1	no
cg00909706	1	-0.0170074	0.00477262	0.000388691	0.360179	1	0.342691	1	no	MIR34A
cg04498104	3	-0.00932166	0.0026159	0.000388833	0.360179	1			yes	PFKFB4
cg23046727	11	-0.0170974	0.00479977	0.000390734	0.361231	1	0.34292	1	no	UCP3;UCP3
cg04804618	10	-0.00518308	0.00145521	0.000391718	0.361433	1	0.34292	1	no	EBF3
cg01754162	4	0.00183564	0.00051561	0.000393663	0.361897	1	0.34292	1	no	RG9MTD2;RG9MTD2;MTTP;RG9MTD2;RG9MTD2
cg16658191	10	-0.0114045	0.0032034	0.000393752	0.361897	1	0.34292	1	no	HK1;HK1;HK1;HK1
cg13366774	12	0.0342488	0.00962339	0.00039547	0.36277	1			yes	C12orf59
cg07236718	8	-0.00155364	0.000436724	0.000397966	0.362934	1	0.344561	1	no	RBPMS;RBPMS;RBPMS;RBPMS
cg07239018	16	0.00180387	0.000507087	0.000398049	0.362934	1	0.344561	1	no	C16orf63
cg19278232	6	0.0194753	0.00547647	0.000399539	0.362934	1			yes	RHAG
cg17147885	3	0.0193688	0.00544799	0.000400965	0.362934	1			yes	NEK10
cg15866213	12	0.00142494	0.000400937	0.000402806	0.362934	1			yes	CCNT1;CCNT1
cg01423695	7	0.0339991	0.00956675	0.000403065	0.362934	1	0.345721	1	no	PRKAG2;PRKAG2
cg19056418	17	0.0011638	0.000327503	0.000403502	0.362934	1	0.345721	1	no	TMC8;TMC6
cg05578452	5	-0.0104423	0.00293857	0.000403586	0.362934	1			yes	SQSTM1;SQSTM1;SQSTM1
cg10283737	1	-0.00163009	0.000458722	0.000403686	0.362934	1	0.345721	1	no
cg12716346	4	-0.0189112	0.00532259	0.000404282	0.362934	1			yes
cg11045198	6	-0.0162431	0.00457232	0.000405166	0.362934	1	0.345721	1	no
cg25366139	19	0.00230883	0.000649964	0.00040544	0.362934	1	0.345721	1	no	ZNF837;ZNF837
cg24326782	8	0.0193144	0.00543741	0.000405636	0.362934	1			yes
cg12459358	17	0.00407809	0.00114877	0.000409234	0.364454	1	0.347026	1	no
cg17054900	3	0.00841577	0.0023708	0.0004094	0.364454	1	0.347026	1	no	DHX36;DHX36
cg04691829	5	-0.0177285	0.00499447	0.00040965	0.364454	1			yes	SKP1;SKP1
cg01086075	20	0.00587598	0.00165617	0.000412054	0.365338	1	0.347992	1	no	MYBL2
cg11296826	1	-0.00627522	0.001769	0.000412976	0.365338	1	0.347992	1	no	BMP8B;OXCT2
cg22621663	3	0.0172865	0.0048749	0.00041506	0.365338	1			yes
cg24131595	18	-0.00429369	0.00121089	0.000415596	0.365338	1	0.348429	1	no	GRP;GRP;GRP
cg11869628	15	-0.0141502	0.00399082	0.000415612	0.365338	1			yes	CPEB1;CPEB1;CPEB1;CPEB1
cg21225170	5	0.00211667	0.000597007	0.000415935	0.365338	1	0.348429	1	no	GFRA3
cg24999924	20	0.00231324	0.000652448	0.000416056	0.365338	1			yes	C20orf20
cg21004565	12	-0.0386986	0.0109191	0.000417925	0.366011	1			yes	CRADD
cg18031008	1	0.00163717	0.000461979	0.000418527	0.366011	1	0.349541	1	no	MRPS21;MRPS21;MRPS21;MRPS21
cg14690580	12	-0.0129898	0.00366633	0.000419709	0.366011	1	0.349541	1	no
cg25432518	7	0.0163292	0.00460905	0.000419922	0.366011	1			yes	MAD1L1;MAD1L1;MAD1L1
cg23274561	1	-0.00165587	0.000467534	0.000421719	0.366595	1	0.350193	1	no	LMNA;LMNA;LMNA
cg04813159	17	-0.0111891	0.00315876	0.000422144	0.366595	1			yes	AATK
cg04557774	11	0.00183694	0.000519087	0.000426401	0.366908	1			yes	RAB6A;RAB6A
cg17660245	19	-0.0482291	0.0136322	0.000427767	0.366908	1	0.351957	1	no	NUMBL
cg10206987	2	0.0134104	0.00379078	0.000428161	0.366908	1			yes	E2F6;E2F6;E2F6;E2F6;E2F6
cg23055315	8	0.0019706	0.000557106	0.00042884	0.366908	1	0.351957	1	no	LYN;LYN
cg22202121	6	0.00593642	0.00167876	0.000430604	0.366908	1	0.351957	1	no	ZNF292
cg24430189	2	0.00259486	0.00073392	0.000431394	0.366908	1	0.351957	1	no
cg01373595	6	-0.0121832	0.00344605	0.000431741	0.366908	1			yes
cg17397028	4	0.00359694	0.00101752	0.000432924	0.366908	1	0.351957	1	no	FAM190A
cg05971187	8	-0.017252	0.00488094	0.000433167	0.366908	1			yes
cg27273033	19	-0.0151981	0.00429994	0.000433325	0.366908	1	0.351957	1	no	HAMP
cg14034782	12	-0.0208872	0.00590988	0.000433674	0.366908	1	0.351957	1	no	FBRSL1
cg07180523	6	0.00157211	0.000444871	0.000434253	0.366908	1			yes
cg03021496	6	-0.012446	0.00352193	0.000434317	0.366908	1	0.351957	1	no	OGFRL1
cg06273422	4	-0.0158938	0.00449763	0.000434437	0.366908	1			yes	GSTCD;GSTCD
cg26322872	8	0.0129404	0.00366198	0.00043454	0.366908	1			yes
cg22221025	1	0.00316169	0.000894795	0.000434931	0.366908	1	0.351957	1	no
cg18280933	6	-0.00969682	0.00274508	0.000436567	0.367631	1			yes	MICB
cg17833303	1	0.0023892	0.000676611	0.000438838	0.368155	1	0.353569	1	no	HNRNPU;HNRNPU
cg26666365	2	-0.00476431	0.00134935	0.000439399	0.368155	1	0.353569	1	no	NBAS
cg26187313	6	-0.0170059	0.0048176	0.000440668	0.368155	1			yes
cg17203290	8	-0.0111599	0.00316146	0.000440831	0.368155	1	0.353725	1	no	C8orf47;C8orf47
cg14343513	17	0.0354263	0.0100368	0.000441085	0.368155	1			yes	RPTOR;RPTOR
cg06325209	1	0.012447	0.00352742	0.000442778	0.368535	1	0.354292	1	no	DDR2;DDR2
cg08981514	11	-0.0103465	0.00293204	0.000443101	0.368535	1			yes
cg11918049	2	-0.0258083	0.00731857	0.000446498	0.369817	1			yes	MAP4K4;MAP4K4;MAP4K4
cg25529303	6	0.00247375	0.000701509	0.000446552	0.369817	1	0.355303	1	no	MTHFD1L
cg20080878	8	-0.0174922	0.00496117	0.000447445	0.369817	1	0.355303	1	no
cg01539849	11	-0.00454622	0.00128942	0.000447773	0.369817	1	0.355303	1	no	SPI1;SPI1
cg27077685	16	-0.0113797	0.00322839	0.000448941	0.370135	1			yes	PRMT7;SLC7A6OS
cg17310354	11	-0.02325	0.00660051	0.000453035	0.371533	1			yes	SAA2
cg06212876	21	-0.00959572	0.00272336	0.00045409	0.371533	1			yes	NCRNA00161;NCRNA00161
cg11406977	11	-0.011048	0.00313728	0.000454663	0.371533	1	0.355533	1	no
cg03600823	6	-0.0171203	0.00486201	0.000455099	0.371533	1			yes	SLC39A7;SLC39A7
cg00514407	2	-0.00164222	0.0004664	0.000455604	0.371533	1	0.355533	1	no	SERPINE2;SERPINE2;SERPINE2
cg04284463	2	-0.00339188	0.000963332	0.000455675	0.371533	1	0.355533	1	no	RPRM
cg09005580	3	-0.0126742	0.00359997	0.000456142	0.371533	1	0.355533	1	no	VPS8;VPS8
cg27412680	6	0.0020398	0.000579677	0.00045912	0.371647	1	0.355533	1	no	KCNQ5;KCNQ5;KCNQ5;KCNQ5;KCNQ5
cg10038168	12	0.0262265	0.00745322	0.000459222	0.371647	1	0.355533	1	no	ZNF664
cg02765363	17	-0.0148494	0.00422142	0.000461221	0.371647	1			yes
cg10544039	5	-0.00197715	0.000562135	0.000462009	0.371647	1			yes	TRIM52
cg10177394	6	-0.00657937	0.00187076	0.000462644	0.371647	1	0.355533	1	no
cg26815291	15	0.00291899	0.000830006	0.000462958	0.371647	1			yes	NR2F2
cg10074544	4	0.00207162	0.000589132	0.000463473	0.371647	1	0.355533	1	no	COL25A1;COL25A1;COL25A1;COL25A1
cg16154629	12	-0.0131712	0.00374634	0.000464414	0.371647	1	0.355533	1	no	PDE6H
cg14155446	3	-0.0110199	0.00313475	0.000465146	0.371647	1	0.355533	1	no	FRMD4B
cg16332224	20	-0.0110554	0.00314493	0.000465371	0.371647	1	0.355533	1	no	MOCS3;DPM1
cg07065220	3	-0.0193995	0.00551904	0.000465697	0.371647	1	0.355533	1	no
cg07260592	6	-0.00550128	0.00156507	0.000465723	0.371647	1	0.355533	1	no
cg26463088	22	0.00187824	0.000534495	0.000467417	0.371782	1			yes	PATZ1;PATZ1;PATZ1;PATZ1
cg01971203	2	-0.0047465	0.00135074	0.000467466	0.371782	1			yes
cg01923724	1	0.0312998	0.0089104	0.00046968	0.37191	1			yes
cg06443918	10	-0.00292277	0.000832099	0.00047005	0.37191	1	0.355533	1	no	C10orf95
cg06109482	2	-0.0101501	0.00289044	0.000471747	0.37191	1			yes
cg24504361	12	-0.0143232	0.00407918	0.000472441	0.37191	1	0.355533	1	no	KRT8
cg26391219	11	0.0240496	0.00684958	0.000472613	0.37191	1	0.355533	1	no
cg08378598	13	0.00191091	0.000544417	0.000474546	0.37191	1	0.355533	1	no	C13orf18
cg26467538	3	-0.00213756	0.000609159	0.000476175	0.37191	1	0.355533	1	no
cg07833710	1	0.00982619	0.00280136	0.000478722	0.37191	1			yes
cg01620379	14	0.027553	0.00785737	0.00048036	0.37191	1	0.355533	1	no	RNASE11
cg16054590	1	0.00251973	0.00071859	0.000480623	0.37191	1	0.355533	1	no	TOR1AIP2;TOR1AIP2
cg27365627	15	0.0111644	0.00318413	0.000481064	0.37191	1			yes
cg13183694	6	0.0235865	0.00672749	0.000481536	0.37191	1			yes	DYNLT1
cg00762678	16	-0.00198841	0.000567167	0.00048179	0.37191	1	0.355533	1	no	CBFA2T3;CBFA2T3
cg02205746	16	-0.00934035	0.0026642	0.000482096	0.37191	1	0.355533	1	no	KCTD5
cg23670208	6	-0.00811739	0.00231594	0.000483342	0.37191	1	0.355533	1	no
cg26873132	11	-0.0137889	0.00393526	0.000485289	0.37191	1			yes	DENND5A
cg22101977	7	-0.0209812	0.00598815	0.000485487	0.37191	1	0.355533	1	no
cg01977798	1	0.0560897	0.0160085	0.000485558	0.37191	1	0.355533	1	no
cg16556656	16	-0.013648	0.00389592	0.000486627	0.37191	1			yes	ANKRD11
cg26639039	20	0.00511346	0.00145972	0.000486958	0.37191	1	0.355533	1	no	SLC12A5;SLC12A5
cg17374727	7	-0.00799516	0.00228238	0.000487057	0.37191	1	0.355533	1	no	LUZP6;MTPN
cg17695145	4	-0.0232664	0.00664315	0.00048817	0.37191	1			yes	C4orf10;NOP14
cg03773636	3	-0.00351828	0.00100477	0.000489558	0.37191	1			yes
cg11872583	3	-0.0185445	0.00529663	0.000490184	0.37191	1	0.355533	1	no	ANO10
cg24514884	6	-0.00841516	0.00240363	0.00049045	0.37191	1			yes	SGK1
cg13531735	3	-0.0142792	0.00407854	0.000490586	0.37191	1	0.355533	1	no
cg08619119	6	0.00247153	0.000706186	0.000492613	0.37191	1	0.355533	1	no	SIRT5;SIRT5
cg16233472	11	-0.00469459	0.00134144	0.000493216	0.37191	1	0.355533	1	no	OVOL1
cg00009796	16	-0.00967103	0.00276371	0.00049363	0.37191	1			yes
cg15721981	6	0.00332873	0.000951389	0.000494458	0.37191	1	0.355533	1	no	SLC16A10
cg13553453	12	0.00196647	0.000562142	0.000495746	0.37191	1	0.355533	1	no	UBE3B;UBE3B;UBE3B;KCTD10;UBE3B
cg22545027	10	0.00903819	0.00258394	0.000496593	0.37191	1	0.355533	1	no	CDH23
cg04847043	16	-0.0147069	0.00420499	0.000497069	0.37191	1	0.355533	1	no	KIAA0182;KIAA0182
cg05116242	3	-0.00146595	0.000419204	0.000497877	0.37191	1	0.355533	1	no	NBEAL2;NBEAL2
cg03072035	10	0.0241553	0.00690818	0.000498471	0.37191	1	0.355533	1	no
cg22796922	7	0.00180597	0.000516506	0.000498831	0.37191	1			yes	SUNC1;SUNC1
cg20515377	6	-0.00458231	0.00131087	0.000500403	0.37191	1	0.355533	1	no	RPS6KA2
cg14978242	5	-0.0160464	0.00459085	0.000501065	0.37191	1			yes	SERINC5
cg18985738	11	0.0192458	0.00550697	0.000501829	0.37191	1	0.355533	1	no
cg14555350	5	-0.010772	0.00308251	0.000502438	0.37191	1	0.355533	1	no	ARHGAP26;ARHGAP26
cg07736415	13	-0.0125942	0.00360411	0.000502563	0.37191	1			yes
cg01952089	22	0.00504153	0.00144294	0.000503878	0.37191	1			yes	PITPNB;LOC284900;PITPNB;LOC284900
cg10543953	15	0.031701	0.00907384	0.000504031	0.37191	1	0.355533	1	no	LOC723972
cg20133191	7	0.00728227	0.00208474	0.000505294	0.37191	1	0.355533	1	no	IQCE;IQCE
cg08446798	16	0.0083722	0.00239716	0.00050635	0.37191	1			yes	ZCCHC14
cg24036830	6	-0.0106269	0.00304343	0.000507585	0.37191	1	0.355533	1	no	ZNF389
cg06522946	2	0.00338473	0.000969677	0.000509708	0.37191	1	0.355533	1	no	DNER
cg22966950	12	-0.00377173	0.00108054	0.000509763	0.37191	1			yes	DDX54;DDX54
cg21574064	19	0.0174753	0.00500653	0.00050997	0.37191	1	0.355533	1	no	ADAMTS10
cg24805681	15	-0.0395033	0.0113148	0.000510423	0.37191	1			yes	MEX3B
cg00765721	2	0.00189157	0.000541978	0.000510552	0.37191	1	0.355533	1	no	CCDC148;CCDC148;PKP4;PKP4
cg10104542	2	-0.0135305	0.00387687	0.000510697	0.37191	1	0.355533	1	no
cg18179964	4	-0.00589674	0.00168957	0.000510786	0.37191	1	0.355533	1	no	MFSD10;MFSD10
cg03312805	22	-0.0172873	0.0049537	0.000511207	0.37191	1	0.355533	1	no	FAM19A5
cg19448292	20	-0.0189223	0.00542337	0.000512719	0.37191	1	0.355533	1	no	C20orf118
cg00174279	17	0.0142674	0.00408911	0.000512728	0.37191	1	0.355533	1	no
cg05942111	12	-0.0173795	0.00498132	0.000512783	0.37191	1	0.355533	1	no	RASSF3
cg27490352	17	0.00244461	0.000700723	0.000513288	0.37191	1			yes	GNA13
cg01096752	19	0.00395752	0.00113478	0.000515776	0.373141	1	0.356742	1	no	FTL
cg22255532	3	0.00505599	0.00145002	0.000516956	0.373422	1			yes
cg04574991	1	0.00157224	0.000450964	0.000517961	0.373576	1			yes	KIAA0907
cg18660409	3	-0.0106082	0.00304337	0.000519366	0.373576	1			yes	ATP2B2;ATP2B2
cg16251576	12	-0.000707547	0.000202997	0.000519541	0.373576	1	0.356791	1	no	LOC338758
cg19728051	1	-0.0167479	0.00480662	0.000521532	0.373752	1			yes
cg20218614	8	0.00389296	0.00111741	0.000522371	0.373752	1	0.356791	1	no	FAM83A;FAM83A;FAM83A;FAM83A
cg02459416	17	-0.00881496	0.00253036	0.000523112	0.373752	1	0.356791	1	no	TMEM88
cg06043201	8	0.0164964	0.00473545	0.000523408	0.373752	1	0.356791	1	no	KIF13B
cg26673070	14	-0.00694544	0.00199401	0.000524131	0.373752	1	0.356791	1	no
cg11519930	1	0.0286622	0.00822976	0.0005246	0.373752	1	0.356791	1	no	RNF220
cg07649862	16	0.00528869	0.00151871	0.000525491	0.373752	1			yes	GALNS
cg15158847	1	0.00136598	0.000392377	0.000527489	0.373752	1	0.356791	1	no	FAIM3;FAIM3;FAIM3;FAIM3;FAIM3
cg26921482	16	-0.0173659	0.00498842	0.000527503	0.373752	1			yes	AMDHD2;AMDHD2
cg15448829	8	-0.00230264	0.000661533	0.000528422	0.373752	1	0.356791	1	no	SAMD12;SAMD12
cg00394153	11	0.00118003	0.000339063	0.00052966	0.373752	1	0.356791	1	no	CCDC82;JRKL
cg22532234	19	-0.0196609	0.00565054	0.00053097	0.373752	1	0.356791	1	no	CLC
cg17182302	1	-0.00413836	0.00118938	0.000531097	0.373752	1			yes	C1orf203;C1orf203;C1orf203;C1orf203;C1orf203
cg08335618	4	0.00253978	0.000729941	0.000531266	0.373752	1	0.356791	1	no	HADH
cg10523001	5	-0.00650445	0.00186967	0.000532061	0.373752	1	0.356791	1	no	FBXW11;FBXW11;FBXW11
cg27041049	14	0.0208671	0.00599833	0.000532444	0.373752	1	0.356791	1	no	COCH;COCH
cg08686960	19	0.0287875	0.00827516	0.000533332	0.37382	1	0.356791	1	no	COX7A1
cg26476939	6	-0.00572851	0.00164762	0.000536181	0.37526	1			yes	TNXB
cg24460720	19	-0.0204919	0.00589464	0.00053708	0.375333	1	0.358214	1	no
cg18931760	11	-0.0179216	0.0051565	0.0005387	0.375909	1	0.358214	1	no	EIF3M
cg24485284	11	0.0105933	0.00304843	0.000539708	0.376038	1	0.358214	1	no	C11orf46
cg27488674	17	-0.0170384	0.00490352	0.000540476	0.376038	1	0.358214	1	no
cg15527348	19	-0.00446645	0.00128586	0.000542783	0.37708	1			yes	ONECUT3
cg12122997	11	0.0125766	0.00362116	0.000543644	0.37708	1			yes
cg18825430	2	0.00121803	0.000350746	0.000544961	0.37708	1	0.359255	1	no	IMMT;IMMT;IMMT
cg03697856	19	-0.000835656	0.000240674	0.000545465	0.37708	1			yes	C19orf36;C19orf36;MOBKL2A
cg08879365	12	-0.00831588	0.00239521	0.000545966	0.37708	1	0.359255	1	no
cg15154635	3	-0.0100758	0.0029031	0.000548413	0.377773	1			yes	OR5H14
cg14777873	3	0.00280282	0.000807773	0.000550106	0.377773	1	0.359255	1	no	ISY1;ISY1
cg27298324	1	0.0306735	0.00884022	0.000550208	0.377773	1	0.359255	1	no
cg00415333	6	-0.0135402	0.00390312	0.000551732	0.377773	1	0.359255	1	no	IL22RA2;IL22RA2;IL22RA2
cg02228804	6	0.00281883	0.000812587	0.000551826	0.377773	1	0.359255	1	no	HIST1H2AI;HIST1H2BL
cg25376238	19	0.00996537	0.00287283	0.000552395	0.377773	1	0.359255	1	no	FXYD5;FXYD5;FXYD5;FXYD5
cg20340250	2	-0.00904107	0.00260683	0.000553316	0.377773	1	0.359255	1	no	VPS24;VPS24
cg05995572	3	0.0161711	0.00466268	0.000553366	0.377773	1	0.359255	1	no	FLJ25363
cg10313337	16	0.0252822	0.00729365	0.000557176	0.378165	1	0.359687	1	no	CDH1
cg11796507	6	0.00162586	0.000469083	0.000557755	0.378165	1	0.359687	1	no	HIST1H2AL
cg15344640	5	-0.0123985	0.00357731	0.000558186	0.378165	1			yes	LMAN2
cg10313417	1	0.00298778	0.00086203	0.000558272	0.378165	1			yes	MFSD2A;MFSD2A;MFSD2A;MFSD2A
cg12258093	10	-0.00293293	0.000846275	0.000558552	0.378165	1	0.359687	1	no
cg11366934	7	-0.00388067	0.00111989	0.00055943	0.378165	1	0.359687	1	no	BRI3;BRI3
cg15998761	2	-0.0160394	0.00462867	0.000559544	0.378165	1			yes	MFSD6
cg26312059	12	0.0064297	0.00185579	0.000561053	0.378462	1	0.359687	1	no	UBC
cg20794824	3	0.0242209	0.00699151	0.000561586	0.378462	1	0.359687	1	no	CLDN11
cg20096365	14	-0.0174251	0.00503171	0.000563878	0.378704	1	0.360347	1	no
cg01771479	8	0.00167359	0.000483366	0.000565295	0.378704	1			yes
cg23662671	12	-0.0216167	0.00624574	0.00056821	0.378704	1			yes	POLE
cg01496136	16	0.0333885	0.0096472	0.000568251	0.378704	1	0.360791	1	no
cg05203346	5	-0.0189318	0.00547058	0.000568841	0.378704	1			yes
cg03062952	16	0.0110515	0.0031942	0.000570584	0.378704	1			yes
cg08169026	11	0.0105381	0.00304702	0.000573449	0.378704	1			yes
cg01589779	1	0.00280228	0.000810433	0.000574927	0.378704	1	0.360791	1	no
cg11654737	6	0.00199593	0.000577225	0.000575054	0.378704	1	0.360791	1	no	BCKDHB;BCKDHB
cg08937612	1	-0.0121525	0.00351461	0.000575095	0.378704	1			yes	VSIG8
cg25326319	7	-0.0230076	0.00665399	0.000575193	0.378704	1	0.360791	1	no
cg22531018	7	0.0155219	0.00449116	0.000578932	0.378704	1			yes	TMEM139
cg06611358	19	0.00286828	0.000830115	0.000580229	0.378704	1	0.360791	1	no
cg26218110	17	0.00519531	0.00150368	0.000580601	0.378704	1			yes	BAHCC1
cg08147226	8	0.00851099	0.00246332	0.000581136	0.378704	1	0.360791	1	no	ERICH1
cg00251358	5	0.0186985	0.00541234	0.00058121	0.378704	1	0.360791	1	no
cg01885948	6	-0.00423546	0.00122607	0.000581797	0.378704	1	0.360791	1	no
cg03762258	12	-0.0166497	0.00482134	0.000584418	0.378704	1			yes	TMEM132D
cg03874728	12	0.00249211	0.000721679	0.000584535	0.378704	1	0.360791	1	no	CCDC38;AMDHD1
cg23954787	8	-0.00336895	0.00097568	0.000585179	0.378704	1	0.360791	1	no
cg00849692	6	-0.00214247	0.000620481	0.000585201	0.378704	1	0.360791	1	no
cg00029161	7	0.00224625	0.00065056	0.000585442	0.378704	1	0.360791	1	no	HIP1
cg04793634	8	-0.0171528	0.00496812	0.00058591	0.378704	1	0.360791	1	no	ERLIN2;ERLIN2;ERLIN2
cg23744644	11	0.0106237	0.00307751	0.000587145	0.378704	1	0.360791	1	no
cg10502957	12	-0.0278798	0.00807637	0.000587175	0.378704	1			yes	CDK2AP1
cg14908557	15	0.00525112	0.00152139	0.000588513	0.378704	1			yes	FLJ42289;FLJ42289
cg25267392	2	-0.00693707	0.0020101	0.000589477	0.378704	1	0.360791	1	no
cg11633264	8	-0.0218176	0.00632355	0.000590974	0.378704	1			yes
cg20127733	10	-0.0182437	0.00528834	0.000591869	0.378704	1			yes
cg26922697	6	-0.0319611	0.0092652	0.000592336	0.378704	1			yes	ZBTB22;ZBTB22
cg07097722	20	-0.0157405	0.00456382	0.000593729	0.378704	1	0.360791	1	no	PKIG;PKIG;PKIG
cg25946605	2	0.00223359	0.000647616	0.000593966	0.378704	1			yes	CYS1
cg27383865	16	-0.0135383	0.00392598	0.000594922	0.378704	1	0.360791	1	no	SLC38A8
cg27501380	16	-0.00097269	0.000282077	0.000595201	0.378704	1	0.360791	1	no	RBBP6;RBBP6;RBBP6;RBBP6;RBBP6;RBBP6
cg23482397	18	0.00195178	0.000566006	0.000595223	0.378704	1			yes	TCF4;TCF4
cg25230284	17	0.0189437	0.00549463	0.000596455	0.378704	1			yes	ASPA
cg03361585	20	-0.000910419	0.000264099	0.00059745	0.378704	1	0.360791	1	no	PREX1
cg25673948	8	0.00294441	0.000854029	0.000597511	0.378704	1	0.360791	1	no	MIR596
cg15217011	17	0.00113442	0.000329087	0.000597829	0.378704	1	0.360791	1	no
cg09770904	12	-0.00186333	0.000540584	0.000598304	0.378704	1	0.360791	1	no	CD9;CD9
cg22518769	7	-0.00474957	0.00137799	0.000598651	0.378704	1			yes	SLC29A4;SLC29A4
cg06291595	14	0.00202104	0.000586477	0.000599954	0.378704	1	0.360791	1	no	NPC2;ISCA2
cg13470063	1	0.0279302	0.00810496	0.000599967	0.378704	1	0.360791	1	no	TIE1
cg06211255	11	-0.00306096	0.000888252	0.000600094	0.378704	1	0.360791	1	no	FRMD8
cg02593579	12	0.00220291	0.000639325	0.000601015	0.378704	1	0.360791	1	no	C12orf49;RNFT2;RNFT2
cg17647431	5	0.00173962	0.000504914	0.000601549	0.378704	1	0.360791	1	no	SFXN1
cg04798158	14	0.0010856	0.000315075	0.000601691	0.378704	1	0.360791	1	no	FCF1;KIAA0317
cg11848592	6	0.0114094	0.00331161	0.000601781	0.378704	1			yes	C6orf10
cg00548060	1	-0.0131143	0.00380709	0.000603016	0.378704	1	0.360791	1	no	NPL
cg11829291	2	-0.0123367	0.00358206	0.000604464	0.378704	1			yes
cg07673089	11	-0.0247511	0.00718735	0.000605145	0.378704	1			yes	LOC143666
cg15023139	13	0.0235822	0.00684797	0.000605313	0.378704	1	0.360791	1	no	ATP11A;ATP11A
cg00429513	4	-0.0204925	0.00595167	0.000606462	0.378704	1	0.360791	1	no	RGS12;RGS12;RGS12
cg22039204	5	0.0223873	0.00650206	0.000606477	0.378704	1			yes	VCAN;VCAN;VCAN;VCAN
cg05008061	1	-0.00714267	0.00207469	0.000607292	0.378704	1			yes
cg16633901	7	-0.0020832	0.00060516	0.000608046	0.378704	1	0.360791	1	no
cg14018100	8	0.00371968	0.00108062	0.000608681	0.378704	1	0.360791	1	no	WDYHV1
cg09407712	7	0.00989901	0.00287514	0.000609563	0.378704	1	0.360791	1	no	HIPK2;HIPK2
cg09996797	6	-0.00112997	0.000328316	0.000609732	0.378704	1	0.360791	1	no	ZNF323;ZNF323;ZNF323;ZNF323;ZNF323;ZNF323
cg19370346	2	-0.00794401	0.00230829	0.000610042	0.378704	1	0.360791	1	no
cg21519701	17	0.0218879	0.00636136	0.000611971	0.379403	1			yes	TEX2
cg27348043	3	0.00787926	0.00229191	0.00061839	0.382494	1	0.364304	1	no	ILDR1
cg22873324	3	-0.0163469	0.00475521	0.000618576	0.382494	1	0.364304	1	no
cg23866916	19	0.0104095	0.00302854	0.000620428	0.382507	1	0.364304	1	no	SBNO2
cg24891986	2	0.00490766	0.00142796	0.000621082	0.382507	1	0.364304	1	no	WDR75
cg16411668	4	-0.0150154	0.00436948	0.000621503	0.382507	1			yes
cg01077846	19	0.00201753	0.00058711	0.000621835	0.382507	1			yes	GDF15
cg07207367	16	-0.0136444	0.00397212	0.000624569	0.383688	1	0.365598	1	no	SLC12A4;SLC12A4;SLC12A4;SLC12A4;SLC12A4;LCAT
cg00676224	11	0.00289061	0.000841696	0.000626447	0.384342	1	0.365947	1	no
cg09005651	16	0.00514845	0.00149943	0.000627992	0.38479	1			yes	MGRN1;MGRN1;MGRN1;MGRN1
cg14716689	10	-0.0224264	0.00653309	0.00062981	0.385065	1	0.367	1	no	MARCH8;MARCH8
cg08348962	1	0.00264392	0.00077031	0.000630818	0.385065	1	0.367	1	no	ILDR2
cg26089074	17	0.00113028	0.000329309	0.000630886	0.385065	1			yes	COPS3;COPS3
cg26964061	10	0.00205572	0.000599116	0.000633278	0.385766	1	0.367682	1	no	MXI1;MXI1
cg21067750	15	-0.0152212	0.00443629	0.000633667	0.385766	1			yes	PHGR1
cg18927901	6	-0.0209151	0.00609693	0.000635061	0.386117	1			yes	PNPLA1;PNPLA1;PNPLA1
cg02725620	7	0.0170045	0.00495817	0.000637303	0.386512	1	0.368129	1	no	CUX1;CUX1;CUX1
cg14851204	17	0.0542454	0.01582	0.000638602	0.386512	1	0.368129	1	no	BAIAP2;BAIAP2;BAIAP2;BAIAP2
cg18354742	19	-0.0014937	0.000435647	0.000639138	0.386512	1	0.368129	1	no	SPINT2;SPINT2;SPINT2;SPINT2
cg17779423	19	0.0537549	0.0156778	0.000639201	0.386512	1	0.368129	1	no	MEGF8
cg00366037	10	-0.0119393	0.00348279	0.000640636	0.386512	1			yes	MYST4
cg03762802	8	-0.0137358	0.00400749	0.000641915	0.386512	1	0.368532	1	no
cg17376030	22	0.00163263	0.000476332	0.00064203	0.386512	1			yes	PMM1
cg00665816	9	-0.0233468	0.00681065	0.000642482	0.386512	1	0.368532	1	no	APBA1
cg25072766	11	0.023112	0.00674406	0.000643074	0.386512	1			yes	CARS;CARS;CARS;CARS
cg21116410	17	-0.000754442	0.000220247	0.000646744	0.387577	1	0.369592	1	no	PEX12;PEX12
cg14619064	17	0.0110484	0.0032252	0.000646918	0.387577	1	0.369592	1	no	MPO
cg12630409	1	0.00252786	0.000738137	0.00064881	0.387577	1			yes	OSCP1;OSCP1
cg05747695	11	-0.00198525	0.000579737	0.000649101	0.387577	1			yes	OSBPL5;OSBPL5;OSBPL5
cg00757391	19	-0.0378051	0.0110403	0.000649463	0.387577	1	0.369741	1	no	SIN3B
cg06483820	17	-0.0160074	0.00467483	0.000649768	0.387577	1	0.369741	1	no	AKAP1
cg08240652	2	0.0226082	0.0066052	0.000652904	0.388798	1	0.370367	1	no	SLC8A1
cg10133462	4	0.0123118	0.00359702	0.000653461	0.388798	1	0.370367	1	no	MAEA;MAEA
cg00647403	16	0.00208373	0.000609076	0.000656828	0.389461	1	0.370396	1	no	GGA2
cg24692177	1	-0.00193559	0.000565825	0.000657708	0.389461	1	0.370396	1	no	CYR61
cg09622957	1	-0.00151639	0.000443291	0.000657786	0.389461	1			yes	ADAMTSL4;ADAMTSL4
cg05867499	7	0.008387	0.00245069	0.000658014	0.389461	1	0.370396	1	no	RADIL
cg03143959	16	-0.000974832	0.000285009	0.000658698	0.389461	1	0.370396	1	no
cg04999588	10	0.00125008	0.000365561	0.000660741	0.390181	1	0.370814	1	no
cg20840540	6	-0.016679	0.00487861	0.000662481	0.39072	1	0.371062	1	no	TRERF1
cg06009042	5	-0.0164859	0.00482293	0.000663842	0.391034	1	0.371097	1	no	ANXA6;ANXA6
cg05681076	5	0.00193754	0.00056707	0.000667304	0.392082	1			yes
cg19750824	1	0.0797775	0.0233522	0.000668501	0.392082	1			yes
cg12553689	15	0.0333574	0.00976543	0.000669479	0.392082	1	0.371972	1	no	IGF1R
cg10546626	20	-0.0165942	0.00485878	0.000670855	0.392082	1	0.371972	1	no	GNASAS;GNAS
cg13953458	11	-0.0226815	0.00664131	0.000671062	0.392082	1	0.371972	1	no	DNAJB13
cg18704979	3	0.0170246	0.00498552	0.000672106	0.392082	1	0.371972	1	no	LOC100129354
cg12475590	13	-0.010707	0.00313552	0.000672347	0.392082	1	0.371972	1	no	IL17D
cg01498609	6	0.00638607	0.00187007	0.000672591	0.392082	1			yes
cg10493506	2	-0.0286291	0.00838491	0.000673221	0.392082	1	0.371972	1	no	DNER
cg09496303	4	-0.0177519	0.00519975	0.000674019	0.392082	1			yes
cg17466567	3	0.00228229	0.000668423	0.00067475	0.392082	1	0.372097	1	no	ETV5
cg07523904	9	0.00267269	0.000783097	0.000676557	0.392649	1	0.372127	1	no	FAM73B
cg02677388	6	0.0156153	0.00457803	0.000681522	0.393623	1			yes	HIST1H3C
cg15820660	13	0.00120555	0.000353454	0.000682038	0.393623	1	0.372127	1	no
cg24491618	7	-0.0594289	0.0174248	0.000682344	0.393623	1	0.372127	1	no	KCNH2;KCNH2;KCNH2
cg01187920	5	-0.0028763	0.000843394	0.00068296	0.393623	1	0.372127	1	no	CARTPT
cg15010006	6	-0.0120548	0.00353486	0.000683288	0.393623	1			yes	STK19;DOM3Z
cg16249035	12	-0.00223424	0.000655209	0.000683954	0.393623	1	0.372127	1	no	TBX5;TBX5;TBX5;TBX5
cg16511841	6	0.00323465	0.000948599	0.000684067	0.393623	1	0.372127	1	no	C6orf167;MIR548H3
cg12000761	19	0.0161855	0.00474587	0.000684998	0.393679	1	0.372127	1	no	PRR12
cg01635821	8	-0.0073988	0.00217047	0.000686724	0.394191	1			yes	ANKRD46
cg02343648	10	0.00173425	0.000508866	0.000688868	0.394498	1	0.372127	1	no	C10orf75
cg04221650	1	-0.0146634	0.00430271	0.000688928	0.394498	1			yes	LCE4A;LCE4A
cg15440868	2	-0.0158445	0.00464996	0.000690155	0.394722	1	0.372127	1	no
cg14460003	20	0.005996	0.00175996	0.000691813	0.394734	1	0.372127	1	no
cg07857404	6	0.00295856	0.000868538	0.000692849	0.394734	1			yes	PHF1;PHF1;PHF1
cg04120766	8	-0.00134444	0.000394711	0.000693443	0.394734	1	0.372127	1	no	ZNF696
cg25934944	15	-0.00153948	0.000452015	0.000694277	0.394734	1	0.372127	1	no	TP53BP1
cg10159529	3	-0.0195692	0.00574629	0.00069492	0.394734	1	0.372127	1	no	IL5RA;IL5RA;IL5RA;IL5RA;IL5RA;IL5RA
cg14675361	13	-0.00936142	0.00274981	0.000698139	0.394734	1			yes	LMO7;LMO7
cg15808558	2	0.00126571	0.00037181	0.000698443	0.394734	1	0.372127	1	no	EPHA4
cg20384374	11	0.000887023	0.000260614	0.000700496	0.394734	1	0.372127	1	no	C11orf57;C11orf57;C11orf57;C11orf57;C11orf57;C11orf57;PIH1D2;PIH1D2
cg04929736	8	0.00142628	0.000419105	0.000700897	0.394734	1	0.372127	1	no	CLU
cg07312854	2	0.00318197	0.00093501	0.000701057	0.394734	1			yes	BMPR2
cg18744482	6	-0.0065279	0.00191847	0.000702256	0.394734	1			yes	RDBP
cg18581173	15	-0.00316333	0.000929691	0.000702508	0.394734	1	0.372127	1	no	CT62
cg04864648	4	0.00677877	0.00199239	0.000703205	0.394734	1			yes	PDHA2
cg10671572	6	0.00258569	0.000760011	0.000703496	0.394734	1	0.372127	1	no	PCMT1
cg02495604	1	-0.00233253	0.000685744	0.000705215	0.394734	1	0.372127	1	no	HPCAL4
cg24004532	6	-0.00253721	0.00074592	0.000705293	0.394734	1	0.372127	1	no	KLHL31
cg19719807	1	-0.00353483	0.00103923	0.000705377	0.394734	1	0.372127	1	no	CD164L2
cg26749306	17	-0.0200063	0.00588195	0.000706025	0.394734	1	0.372127	1	no	METRNL
cg12634602	6	-0.00505646	0.00148679	0.000706718	0.394734	1	0.372127	1	no
cg21364231	7	0.00904809	0.00266052	0.000706887	0.394734	1	0.372127	1	no	LOC100128822
cg03398691	4	0.00129464	0.000380754	0.000708408	0.394798	1	0.372127	1	no
cg02953562	14	-0.00827166	0.00243261	0.000708674	0.394798	1	0.372127	1	no	SNORD113-1
cg11202380	1	-0.0118898	0.00349749	0.000710165	0.395163	1			yes	AK2
cg03714619	2	0.0041699	0.00122677	0.000712117	0.395783	1			yes
cg00551647	21	0.0155607	0.00457876	0.000713407	0.39587	1	0.373715	1	no	CYYR1
cg24297454	6	0.00448519	0.00132008	0.000715278	0.39587	1			yes	TUBB
cg21688533	7	0.00963951	0.00283684	0.000715555	0.39587	1			yes
cg17001717	8	-0.00944563	0.00278023	0.000715626	0.39587	1	0.373715	1	no	CSMD1
cg09093342	17	-0.00555778	0.00163605	0.000716972	0.395926	1	0.373715	1	no	TMEM99
cg18439323	14	0.00176797	0.000520515	0.000717803	0.395926	1	0.373715	1	no	HOMEZ
cg26300517	4	0.0151266	0.00445371	0.000718241	0.395926	1	0.373715	1	no
cg14315054	1	0.0370084	0.0109014	0.000722215	0.397233	1	0.374461	1	no
cg22876713	6	0.0189713	0.00558827	0.000722295	0.397233	1	0.374461	1	no
cg08211801	19	-0.000809166	0.000238419	0.000724963	0.398237	1	0.375163	1	no
cg14749590	3	-0.021859	0.00644261	0.000728472	0.399455	1			yes	IL5RA;IL5RA;IL5RA;IL5RA;IL5RA;IL5RA
cg14588078	8	-0.0021554	0.000635454	0.00072993	0.399455	1	0.375775	1	no	LOC401463
cg19103169	7	0.00246591	0.000727048	0.000730514	0.399455	1	0.375775	1	no
cg20187011	21	0.0464119	0.0136842	0.000730564	0.399455	1	0.375775	1	no	ADAMTS1
cg03243226	11	-0.00967541	0.00285299	0.000731407	0.399455	1	0.375775	1	no	GRIA4;GRIA4;GRIA4;GRIA4;GRIA4;GRIA4;GRIA4
cg22580512	12	0.0365548	0.0107808	0.000732979	0.399851	1	0.375906	1	no	NCOR2;NCOR2
cg08519447	19	-0.0351048	0.01036	0.000738893	0.401975	1			yes	RAX2
cg02043083	6	-0.000938551	0.000276974	0.000739172	0.401975	1	0.37759	1	no	PCMT1
cg11557636	4	0.00245375	0.000724181	0.000739425	0.401975	1	0.37759	1	no	KIAA1239
cg19232164	11	-0.00810712	0.0023933	0.000741935	0.40246	1	0.37759	1	no	REXO2
cg14857851	3	-0.0168217	0.00496589	0.000742269	0.40246	1	0.37759	1	no	ZFYVE20
cg24617568	7	0.00204458	0.000603632	0.000742873	0.40246	1	0.37759	1	no	DPY19L2P4
cg01004278	5	-0.00115406	0.000340819	0.000745311	0.403272	1	0.37759	1	no	ANKRD43
cg27506210	22	-0.0212721	0.00628272	0.000746079	0.403272	1	0.37759	1	no	DEPDC5;DEPDC5;DEPDC5
cg13038025	15	0.0139911	0.00413316	0.000748016	0.403376	1	0.37759	1	no	JMJD7-PLA2G4B;JMJD7-PLA2G4B;PLA2G4B
cg10594237	3	0.00178514	0.000527349	0.000748158	0.403376	1	0.37759	1	no
cg08156867	16	-0.00975067	0.0028815	0.000751267	0.403376	1			yes	CREBBP;CREBBP
cg01917069	8	-0.00150127	0.000443711	0.000752543	0.403376	1	0.378193	1	no
cg10694959	1	0.00106356	0.000314365	0.000753085	0.403376	1	0.378193	1	no	KPNA6
cg16799961	2	-0.000901219	0.000266371	0.000753325	0.403376	1	0.378193	1	no	EIF5B;TXNDC9
cg01733459	4	-0.00251729	0.000744155	0.000754474	0.403376	1			yes	CRIPAK
cg22049342	2	-0.022363	0.00661107	0.000754574	0.403376	1			yes	AFF3;AFF3
cg23796713	6	-0.0133854	0.00395715	0.000754777	0.403376	1			yes	ZBTB22;DAXX;DAXX;ZBTB22;DAXX;DAXX
cg09401340	17	-0.0107824	0.00318787	0.000755389	0.403376	1	0.378564	1	no	CDK3
cg18190323	4	0.0219686	0.00649679	0.000757822	0.403376	1			yes	C4orf21
cg09387179	5	-0.017216	0.00509273	0.000760502	0.403376	1	0.380127	1	no	LOC644936
cg25276223	1	0.0105629	0.00312474	0.000760652	0.403376	1			yes	C1orf125;C1orf125
cg18107697	1	0.0117808	0.00348538	0.000762211	0.403376	1	0.380127	1	no	APH1A;APH1A
cg21455983	20	-0.0170712	0.00505107	0.0007625	0.403376	1	0.380127	1	no	SLC17A9
cg15765212	6	-0.0023047	0.000681934	0.000762783	0.403376	1			yes	BAT2
cg11137697	14	-0.00826698	0.00244669	0.000765003	0.403376	1			yes	SMOC1;SMOC1
cg09455342	17	0.0117552	0.00347888	0.000765178	0.403376	1	0.380504	1	no
cg03400303	16	-0.0158589	0.00469409	0.000765898	0.403376	1			yes	SLC12A4;SLC12A4;SLC12A4;SLC12A4;SLC12A4
cg12491594	11	-0.00849263	0.00251374	0.000766046	0.403376	1			yes	OSBPL5;OSBPL5;OSBPL5
cg12265878	7	0.00215386	0.000637552	0.000766555	0.403376	1	0.380504	1	no
cg19828499	2	0.024075	0.00712666	0.000766853	0.403376	1			yes
cg19478072	9	0.00204052	0.000604052	0.000767252	0.403376	1	0.380504	1	no	SNAPC3
cg20843277	11	-0.020256	0.00599745	0.000768857	0.403376	1			yes	SHANK2
cg21253881	15	-0.0128252	0.0037986	0.000771919	0.403376	1			yes
cg16048803	17	-0.0252911	0.00749067	0.000772095	0.403376	1			yes	KRT28
cg01213342	7	0.010171	0.00301254	0.000772404	0.403376	1			yes
cg10604646	1	-0.0053578	0.00158692	0.000772446	0.403376	1			yes	RGS5;RGS5
cg04578774	11	0.00255605	0.000757207	0.00077409	0.403376	1	0.381911	1	no	ALX4
cg25405787	17	-0.0106657	0.00315994	0.000774808	0.403376	1	0.381911	1	no	LASP1
cg23333878	9	-0.0023384	0.00069287	0.000775767	0.403376	1	0.381911	1	no	GLIS3;GLIS3
cg03863979	3	-0.00676215	0.00200378	0.000776517	0.403376	1			yes	RPL24
cg17972213	1	0.0301853	0.00894647	0.000778332	0.403376	1			yes	S1PR1
cg08154698	19	0.00227406	0.000674197	0.000781267	0.403376	1			yes	LASS4
cg04133658	3	-0.0118946	0.00352694	0.000782656	0.403376	1			yes	IFT122;IFT122;IFT122;IFT122
cg01041405	16	-0.0151267	0.00448547	0.000782816	0.403376	1			yes	SMPD3
cg14533068	6	0.0243729	0.00722777	0.000783568	0.403376	1			yes	SYNJ2
cg23599559	17	-0.00141725	0.000420311	0.000784254	0.403376	1	0.381911	1	no	CACNA1G;CACNA1G;CACNA1G;CACNA1G;CACNA1G;CACNA1G;CACNA1G;CACNA1G;CACNA1G;CACNA1G;CACNA1G;CACNA1G;CACNA1G;CACNA1G;CACNA1G
cg07915896	15	-0.00181264	0.000537614	0.000785115	0.403376	1			yes
cg04501571	16	-0.00557727	0.00165437	0.00078613	0.403376	1	0.381911	1	no	CBFB;CBFB
cg19616083	15	-0.00151755	0.000450161	0.00078637	0.403376	1	0.381911	1	no	CLK3;CLK3
cg03712038	19	-0.00118234	0.000350756	0.000787263	0.403376	1	0.381911	1	no	ZNF160;ZNF160;ZNF160
cg14218053	6	-0.00777544	0.00230666	0.000787336	0.403376	1			yes	TNXB
cg13130965	11	0.00194956	0.000578383	0.000787647	0.403376	1			yes	SDHAF2;CPSF7;CPSF7;CPSF7
cg07765167	17	-0.01337	0.00396728	0.00078953	0.403376	1	0.381911	1	no	MRPL45
cg20100151	3	0.028182	0.00836482	0.000792024	0.403376	1	0.381911	1	no
cg11557901	9	0.0118606	0.00352032	0.000792303	0.403376	1	0.381911	1	no
cg19077806	2	-0.022127	0.00656791	0.00079245	0.403376	1	0.381911	1	no	PDE1A;PDE1A
cg13716840	5	0.01547	0.00459226	0.000793346	0.403376	1	0.381911	1	no
cg12479139	12	-0.00131765	0.000391182	0.000794109	0.403376	1	0.381911	1	no	HTR7P;HEBP1
cg09562790	17	-0.00390062	0.0011581	0.000794859	0.403376	1			yes	DUS1L
cg11630242	17	0.00164922	0.000489668	0.000795248	0.403376	1	0.381911	1	no	AKAP10
cg20290167	17	-0.0371854	0.0110415	0.000795824	0.403376	1	0.381911	1	no	METRNL
cg10192164	16	0.00106278	0.000315595	0.000796535	0.403376	1	0.381911	1	no	ZNF771;ZNF771
cg14102267	9	-0.00265223	0.000787713	0.000798035	0.403376	1	0.381911	1	no	PALM2;PALM2
cg17416730	6	0.00251354	0.000746523	0.000798039	0.403376	1			yes	B3GALT4
cg02888633	6	0.00148612	0.000441377	0.000798169	0.403376	1			yes	C6orf173
cg26364598	10	-0.0064314	0.00191016	0.000798438	0.403376	1			yes	SORCS1;SORCS1
cg17876200	1	0.00100718	0.000299135	0.000798474	0.403376	1	0.381911	1	no	KLHDC9;KLHDC9;KLHDC9
cg13402847	8	-0.0119338	0.00354458	0.000798644	0.403376	1	0.381911	1	no	RHOBTB2
cg22083633	5	0.02072	0.00615507	0.00079994	0.403376	1	0.381911	1	no
cg04215968	2	0.00409554	0.00121668	0.00080079	0.403376	1	0.381911	1	no	DNPEP
cg09134668	5	0.0135596	0.00402833	0.000801573	0.403376	1	0.381911	1	no	COL23A1
cg20673965	19	-0.0149477	0.0044419	0.000803277	0.403376	1	0.381911	1	no	IRGC
cg26463328	4	0.0069653	0.00206996	0.000804217	0.403376	1	0.381911	1	no
cg21582973	6	0.0114409	0.00340056	0.000805424	0.403376	1			yes	GPX6
cg13574271	15	0.00191866	0.000570301	0.000805793	0.403376	1	0.381911	1	no
cg00837860	14	0.00279084	0.000829655	0.000807157	0.403376	1	0.381911	1	no
cg20956548	19	0.0356531	0.0105991	0.000807277	0.403376	1	0.381911	1	no	ZNF787
cg21218476	17	0.00235195	0.000699206	0.000807679	0.403376	1			yes	DLG4;DLG4
cg18278817	7	-0.00299635	0.000890847	0.00080812	0.403376	1			yes	VIPR2
cg03156032	17	0.00127301	0.000378483	0.000808372	0.403376	1	0.381911	1	no	TAOK1
cg12690119	3	-0.0136768	0.0040666	0.000809271	0.403376	1	0.381911	1	no	ZBTB38;ZBTB38
cg00869796	3	0.0207551	0.00617271	0.000811228	0.403376	1			yes
cg04313173	11	0.00168169	0.000500158	0.000811492	0.403376	1	0.381911	1	no	RELT;RELT
cg06967316	5	-0.0220095	0.00654634	0.000812097	0.403376	1	0.381911	1	no	IL13
cg18062874	17	-0.0101569	0.00302116	0.000812765	0.403376	1			yes
cg18764164	11	0.0110565	0.00328879	0.000812873	0.403376	1	0.381911	1	no	HBB
cg15014624	17	-0.0110631	0.00329158	0.000815442	0.404226	1			yes
cg20624980	19	0.00274998	0.000818509	0.000819271	0.40536	1	0.382797	1	no	NUP62;ATF5;NUP62;NUP62;IL4I1;NUP62;NUP62;NUP62;NUP62;IL4I1;NUP62
cg13167664	11	-0.00190907	0.000568206	0.000819543	0.40536	1	0.382797	1	no	INS-IGF2;IGF2;IGF2;IGF2
cg19877088	7	-0.0101182	0.00301195	0.000820302	0.40536	1	0.382797	1	no	ZNF800
cg18799048	8	-0.00189332	0.000563757	0.000823537	0.405916	1	0.382797	1	no	SLCO5A1
cg13905053	9	-0.0333839	0.00994116	0.000823623	0.405916	1	0.382797	1	no	GPSM1;GPSM1
cg13100962	11	0.0291091	0.00866853	0.000824006	0.405916	1			yes
cg15979173	1	-0.0114248	0.00340272	0.000825494	0.405982	1	0.382797	1	no	BARHL2
cg04317031	9	0.00270951	0.000807024	0.000825858	0.405982	1	0.382797	1	no	FAM73B
cg25672142	3	-0.00192559	0.000573602	0.000827095	0.406081	1	0.382797	1	no	TMEM45A;TMEM45A
cg27139933	6	0.00311336	0.00092753	0.000828411	0.406081	1	0.382797	1	no	DLL1
cg05764061	2	0.0020815	0.000620185	0.000829219	0.406081	1	0.382797	1	no	PPM1B;PPM1B;PPM1B;PPM1B;PPM1B
cg20534596	10	0.00208145	0.000620182	0.000829498	0.406081	1	0.382797	1	no	ARMC4
cg05531134	21	0.00272844	0.000813151	0.000831868	0.406377	1			yes	C21orf91;C21orf91;C21orf91
cg00141925	12	-0.0157751	0.00470189	0.000832776	0.406377	1	0.383661	1	no	A2M
cg00130528	2	0.0304116	0.00906535	0.000833812	0.406377	1			yes
cg02856420	7	0.00766028	0.00228348	0.000834057	0.406377	1	0.383661	1	no	CUX1;CUX1;CUX1
cg00149061	4	-0.0283568	0.00845264	0.000834851	0.406377	1			yes	UGT2A3;UGT2A3
cg20991985	6	-0.0118354	0.00352848	0.000835264	0.406377	1			yes	EHMT2;EHMT2
cg22089942	4	-0.0197862	0.00590001	0.000837303	0.406545	1	0.384535	1	no
cg08356705	11	0.00366576	0.00109313	0.000837877	0.406545	1			yes	LRP5
cg27363486	1	-0.00541291	0.00161419	0.000838191	0.406545	1			yes	TRIM17;TRIM17;TRIM17;TRIM17
cg10624784	7	-0.00759674	0.00226577	0.000839408	0.406718	1	0.384562	1	no	PHTF2;PHTF2;TMEM60
cg25391948	2	-0.013787	0.00411275	0.000841495	0.40692	1	0.384562	1	no	SH3RF3
cg09310966	6	0.0214219	0.00639124	0.00084261	0.40692	1	0.384562	1	no	TREM1
cg27351321	15	0.00305901	0.000912656	0.000842827	0.40692	1	0.384562	1	no	ABHD2;ABHD2
cg08657247	17	-0.00494915	0.00147687	0.000844566	0.40692	1			yes	PHF12;PHF12
cg27238887	11	-0.0258123	0.00770325	0.000845372	0.40692	1	0.384562	1	no	PNPLA2
cg12037493	13	0.0179503	0.00535555	0.00084544	0.40692	1	0.384562	1	no	ING1;ING1;ING1;ING1
cg25598409	6	-0.00192179	0.000573636	0.000847652	0.40692	1	0.384938	1	no	MRPS18A
cg23360149	10	0.00176581	0.000527133	0.000848544	0.40692	1			yes	ACBD5;ACBD5;ACBD5
cg11411227	2	0.019189	0.00572971	0.000850936	0.40692	1			yes	SCLY
cg06309629	10	-0.0124793	0.00372677	0.000852583	0.40692	1			yes
cg09326843	7	-0.00786561	0.00234931	0.000853958	0.40692	1	0.384938	1	no
cg24703400	2	-0.0165603	0.00494649	0.000854272	0.40692	1			yes
cg16672637	17	0.0219593	0.00655997	0.000855593	0.40692	1	0.384938	1	no	FOXJ1
cg00759043	17	0.0154221	0.00460722	0.000855935	0.40692	1	0.384938	1	no	MRPL38
cg19621076	1	0.0109073	0.00325902	0.000858008	0.40692	1	0.384938	1	no	HMGN2
cg06040925	2	-0.0163506	0.00488562	0.000858018	0.40692	1	0.384938	1	no	MFSD9
cg02540036	2	-0.00217384	0.000649682	0.000860073	0.40692	1	0.384938	1	no
cg13458609	9	-0.016396	0.00490042	0.000860555	0.40692	1			yes	ENG;ENG
cg07965110	1	0.00328753	0.000982599	0.000861024	0.40692	1	0.384938	1	no
cg08449860	17	0.00155697	0.0004654	0.000861771	0.40692	1	0.384938	1	no	C17orf28
cg07469887	10	-0.0123365	0.00368783	0.000862507	0.40692	1	0.384938	1	no
cg25575628	10	0.0107725	0.00322027	0.000862633	0.40692	1			yes	ITIH5;ITIH5
cg13329889	7	0.00905949	0.00270829	0.00086318	0.40692	1			yes	RNF216;RNF216
cg22158462	1	0.0112126	0.00335233	0.000863983	0.40692	1			yes	PLXNA2
cg07907917	19	0.00171747	0.000513528	0.000864783	0.40692	1	0.384938	1	no	SERTAD3;SERTAD3
cg05218490	2	0.00129003	0.000385721	0.000864803	0.40692	1	0.384938	1	no	ORC4L;ORC4L;ORC4L
cg05543443	5	0.0104164	0.00311471	0.000865342	0.40692	1			yes
cg02979923	20	-0.00202865	0.000606636	0.000866195	0.40692	1	0.384938	1	no	PCSK2
cg18148488	2	-0.0114677	0.00342932	0.000866339	0.40692	1	0.384938	1	no	SMYD1
cg24419198	11	-0.0033307	0.000996052	0.000866479	0.40692	1	0.384938	1	no	IGSF22
cg21556389	17	0.0115231	0.00344593	0.000866528	0.40692	1			yes	HIC1
cg10819708	15	-0.00783204	0.00234257	0.000868523	0.407452	1			yes	SEMA4B
cg23699775	6	-0.0101231	0.00302863	0.000870839	0.408133	1			yes
cg25080571	11	-0.0214139	0.00640877	0.000874397	0.4089	1	0.387568	1	no	CD59;CD59;CD59;CD59;CD59;CD59;CD59;CD59
cg15897921	1	0.0126154	0.00377578	0.000875112	0.4089	1	0.387568	1	no	C1orf156;C1orf112;C1orf112
cg06524192	16	0.0178909	0.00535489	0.000875386	0.4089	1			yes	A2BP1;A2BP1;A2BP1;A2BP1;A2BP1;A2BP1
cg21104546	7	-0.0199527	0.00597303	0.000877127	0.4089	1	0.387732	1	no
cg00340127	1	0.0195085	0.00584114	0.000879139	0.4089	1			yes
cg05866854	2	0.0369116	0.0110547	0.000881735	0.4089	1			yes	GORASP2
cg21250931	15	0.0105614	0.0031626	0.000881991	0.4089	1			yes	TMC3
cg02312904	17	-0.0104039	0.00311607	0.000882312	0.4089	1	0.387732	1	no	BCAS3;BCAS3
cg27297993	6	-0.0108605	0.00325276	0.000882325	0.4089	1			yes	GABBR1;GABBR1;GABBR1
cg17352157	19	0.002412	0.000722441	0.000882789	0.4089	1	0.387732	1	no	ZNF331;ZNF331
cg11915309	10	-0.00839592	0.00251509	0.000884186	0.4089	1			yes	LRRC18;WDFY4
cg03344693	1	0.0027672	0.000829022	0.000885081	0.4089	1	0.387732	1	no
cg08748948	22	-0.00375971	0.00112632	0.000885756	0.4089	1	0.387732	1	no	SCARF2;SCARF2
cg19539824	9	-0.00107719	0.000322775	0.000887144	0.4089	1	0.387732	1	no	C9orf69
cg20638045	15	0.00188918	0.000566112	0.000887582	0.4089	1	0.387732	1	no	MEF2A;MEF2A;MEF2A
cg07760851	11	0.00131804	0.000394967	0.000887659	0.4089	1	0.387732	1	no	TMEM80;DEAF1;TMEM80
cg21640749	17	-0.0194257	0.00582129	0.000887971	0.4089	1	0.387732	1	no	RAB37;CD300LF
cg23719549	7	0.00425594	0.00127549	0.00089013	0.4089	1			yes	ABCB8
cg23069677	1	-0.00141945	0.000425409	0.000890146	0.4089	1	0.387732	1	no	LSM10
cg01308419	7	0.00805325	0.00241387	0.000890415	0.4089	1	0.387732	1	no	GRID2IP
cg23201907	14	0.0129487	0.00388165	0.00089189	0.4089	1			yes
cg21609624	1	0.012252	0.00367308	0.000892416	0.4089	1			yes
cg17835016	13	-0.0125091	0.00374985	0.000892533	0.4089	1	0.387784	1	no	F10
cg25962210	11	-0.00170105	0.000510007	0.000893248	0.4089	1	0.387784	1	no	BDNF;BDNF;BDNF;BDNF;BDNF;BDNF;BDNF;BDNF;BDNF;BDNF;BDNF;BDNF;BDNF;BDNF;BDNF;BDNF
cg09929187	12	-0.0179177	0.00537295	0.00089497	0.408907	1	0.387942	1	no
cg13979194	7	-0.00391026	0.00117257	0.000894995	0.408907	1			yes
cg23845377	4	-0.00230587	0.000691503	0.000896417	0.409161	1			yes
cg19617741	2	-0.0169261	0.00507728	0.000898402	0.409671	1	0.388753	1	no
cg02316156	12	-0.0364711	0.0109428	0.000900981	0.409925	1	0.388753	1	no
cg23575099	14	-0.0121313	0.00364052	0.000903155	0.409925	1			yes	LGALS3;LGALS3
cg14138050	9	0.00130327	0.000391132	0.000903808	0.409925	1	0.388753	1	no	ZDHHC21
cg24130697	4	-0.00125837	0.000377735	0.000905919	0.409925	1	0.388753	1	no	MANBA
cg07195224	1	0.00641953	0.00192706	0.000907069	0.409925	1			yes	AIM2
cg25602892	11	-0.0135606	0.00407109	0.000907397	0.409925	1			yes
cg20472746	13	0.00320718	0.000962892	0.000908064	0.409925	1	0.388753	1	no	C13orf15
cg03170881	6	0.00227327	0.000682506	0.000908837	0.409925	1	0.388753	1	no	FAM54A;FAM54A
cg25975856	3	-0.0420677	0.0126275	0.000909663	0.409925	1			yes	EFHB
cg00699996	14	-0.00989842	0.00297238	0.000909859	0.409925	1	0.388753	1	no	MRPL52;MRPL52;MRPL52;MRPL52;MRPL52;MRPL52
cg08189198	14	-0.0210389	0.00631831	0.00091081	0.409925	1			yes	NIN;NIN;NIN;NIN;NIN
cg13673798	10	0.00186506	0.000560146	0.000911578	0.409925	1	0.388753	1	no	CCDC109A
cg09843855	10	-0.0193664	0.00581692	0.000912409	0.409925	1	0.388753	1	no	INPP5A
cg18601422	10	0.0273855	0.00822621	0.000913291	0.409925	1	0.388753	1	no	NCRNA00200
cg05521474	5	0.0150782	0.00452973	0.000914416	0.409925	1			yes
cg09358130	2	-0.0239127	0.00718403	0.000915151	0.409925	1	0.388753	1	no	PID1;PID1
cg11028923	5	-0.00291145	0.000874747	0.000915695	0.409925	1	0.388753	1	no	PAIP1;PAIP1;PAIP1
cg15902774	15	-0.0151163	0.00454197	0.00091653	0.409925	1	0.388753	1	no	SCAMP5
cg27366891	16	0.000780715	0.000234588	0.00091675	0.409925	1	0.388753	1	no	RSPRY1;FAM192A
cg09769218	1	0.0438038	0.0131649	0.000918887	0.409925	1	0.388753	1	no	GABRD
cg08185695	2	0.0171678	0.00515966	0.000919006	0.409925	1			yes
cg26469982	17	-0.0184315	0.00553986	0.000919715	0.409925	1	0.388753	1	no	RPTOR;RPTOR
cg11969913	2	0.00102393	0.000307771	0.000920615	0.409925	1	0.388753	1	no	FKBP7;MIR548N;FKBP7
cg02945811	10	0.00161058	0.000484136	0.000920904	0.409925	1			yes
cg15411303	4	-0.0177345	0.00533114	0.000921338	0.409925	1	0.388753	1	no	C4orf17
cg02500619	3	-0.0179608	0.00539961	0.000922172	0.409925	1			yes	ZXDC;ZXDC
cg01643090	1	0.0131196	0.0039442	0.000922388	0.409925	1			yes	CAMTA1
cg11737478	9	0.00200735	0.000603535	0.000923266	0.40993	1	0.38894	1	no	SH2D3C;SH2D3C;SH2D3C
cg06357748	12	0.0188635	0.00567186	0.000924506	0.410095	1	0.38894	1	no	RAD52
cg11229334	12	0.0195727	0.00588697	0.000927324	0.410959	1	0.389553	1	no
cg02360478	1	0.0291883	0.00878399	0.000933405	0.412908	1			yes	SLC25A33
cg26052194	5	-0.00687875	0.00207013	0.000933709	0.412908	1	0.39141	1	no	GZMA
cg23499749	2	0.0140747	0.00423603	0.000934343	0.412908	1			yes	CHCHD5
cg02666901	4	0.00103812	0.000312467	0.000935455	0.413013	1	0.39141	1	no	HMGB2;HMGB2;HMGB2
cg26096100	5	0.0147151	0.00442989	0.00093708	0.413344	1	0.39141	1	no
cg13849066	17	0.00773179	0.00232773	0.000938202	0.413453	1	0.39141	1	no	CACNB1
cg22798758	10	-0.0139585	0.00420344	0.000940663	0.413943	1	0.39141	1	no	PTPRE
cg14052112	7	0.00243586	0.000733645	0.00094235	0.413943	1	0.39141	1	no	ZNF746;ZNF746
cg11543304	7	-0.00991151	0.0029855	0.000943491	0.413943	1	0.39141	1	no	SMURF1;SMURF1
cg16973606	2	0.00217408	0.000654864	0.000943561	0.413943	1	0.39141	1	no	NAGK
cg12547959	5	0.0292993	0.00882612	0.000944281	0.413943	1	0.39141	1	no	TRIO
cg05121388	17	0.00275028	0.000828522	0.000944984	0.413943	1			yes	METTL2A
cg18666454	7	-0.0309392	0.0093206	0.000945448	0.413943	1	0.39141	1	no	KCNH2;KCNH2;KCNH2
cg01279378	15	-0.00747524	0.00225257	0.000948031	0.414324	1	0.391911	1	no	PAK6;PAK6;PAK6
cg05406637	14	-0.0140289	0.00422743	0.000948095	0.414324	1			yes
cg13863638	6	-0.011117	0.0033502	0.000948948	0.414324	1			yes	RREB1;RREB1;RREB1;RREB1
cg03750587	1	0.00204141	0.000615386	0.000952168	0.415107	1	0.392623	1	no	CNR2
cg09696385	7	-0.0118748	0.00357982	0.000952501	0.415107	1	0.392623	1	no	SND1
cg05625526	10	0.0120664	0.00363815	0.000954229	0.415478	1	0.392655	1	no
cg26321153	7	0.0188342	0.005679	0.000955328	0.415557	1	0.392655	1	no	PTPRN2;PTPRN2;PTPRN2
cg11031372	17	0.0147052	0.00443531	0.00095815	0.415557	1	0.393249	1	no	AZI1;AZI1
cg17505339	1	0.00953996	0.00287749	0.000958499	0.415557	1			yes
cg07995558	16	-0.00287158	0.000866141	0.000958697	0.415557	1			yes	LOC283922
cg07504864	6	0.00116786	0.000352208	0.000958811	0.415557	1			yes	NCRNA00120;AKIRIN2
cg09260603	1	0.00303957	0.000916907	0.000960102	0.415735	1	0.393485	1	no	DYRK3;DYRK3;DYRK3
cg27341866	19	0.0181489	0.00547592	0.000962201	0.416263	1			yes	C19orf35
cg07545535	7	-0.00325652	0.000982725	0.000963974	0.416453	1			yes	POMZP3;LOC100133091;POMZP3
cg21627181	6	-0.0133358	0.00402441	0.000964403	0.416453	1			yes	SLC17A4
cg09603829	2	-0.00739599	0.00223292	0.000969303	0.418186	1	0.396687	1	no	LOC100302652
cg08367318	6	0.0211294	0.00637995	0.000970548	0.418342	1			yes	C6orf27
cg04515268	17	-0.0143481	0.00433343	0.000973411	0.419193	1			yes
cg15558061	6	0.00600474	0.00181378	0.000974914	0.419458	1			yes
cg18600211	14	-0.00908585	0.00274469	0.000975927	0.41949	1	0.398575	1	no	METT11D1;METT11D1
cg16497431	13	-0.0150243	0.00453903	0.000976765	0.41949	1	0.398575	1	no	LOC348021
cg04406454	6	0.00586366	0.00177165	0.000978103	0.419684	1	0.398575	1	no	TFAP2A;TFAP2A;TFAP2A
cg18437584	13	0.00608376	0.00183824	0.000980515	0.420337	1	0.398989	1	no	ATP11A;ATP11A
cg03453890	8	-0.0161941	0.0048955	0.000983975	0.421438	1	0.399827	1	no	SLC39A4
cg12340454	15	-0.0020421	0.000617511	0.000987284	0.42196	1	0.400174	1	no	RORA
cg15607708	19	0.00648578	0.00196121	0.000988516	0.42196	1			yes	ZNF331;ZNF331
cg11094939	2	0.0012114	0.00036637	0.000988935	0.42196	1	0.400174	1	no	ACTR2;ACTR2
cg24143611	19	0.011156	0.00337429	0.000990098	0.42196	1	0.400174	1	no	SNORD23;GLTSCR2
cg20449590	1	0.0249397	0.0075448	0.000992269	0.42196	1	0.400174	1	no
cg22045107	19	0.00157133	0.000475371	0.000992471	0.42196	1	0.400174	1	no	ZNF653
cg09883582	3	0.00363317	0.00109908	0.000992497	0.42196	1			yes	PHLDB2;PHLDB2;PHLDB2;PHLDB2
cg01192077	5	0.00971165	0.00293802	0.000992708	0.42196	1			yes	EBF1
cg25035332	10	0.0191107	0.00578189	0.000993235	0.42196	1	0.400174	1	no	PCDH15;PCDH15;PCDH15;PCDH15;PCDH15;PCDH15;PCDH15;PCDH15;PCDH15;PCDH15;PCDH15;PCDH15
cg08184047	17	0.00117927	0.000356876	0.000996539	0.422984	1	0.40094	1	no	ANAPC11;ANAPC11;ANAPC11;ANAPC11;ANAPC11;ANAPC11;ANAPC11;ANAPC11;THOC4
cg22038124	15	-0.0150146	0.00454483	0.000999038	0.423664	1			yes	TNFAIP8L3

## Sheet: Table F3
Table E16 Results of longitudinal EWAS of DNA methylation at 16.5 years and current asthma at 7.5 years, adjusted for detailed cell counts.
CpG	Chromosome	Effect	SE	Pvalue	FDR	Bonferroni	FDR recalculated(after exclusions)	Bonferroni recalculated (after exclusions)	Exclude	Gene [Illumina annotation]
cg23153730	2	0.00278661	0.000538205	2.88029e-07	0.136069	0.136069	0.0822772	0.0822772	no	ALMS1
cg17975443	17	0.00365435	0.00072647	6.11602e-07	0.144465	0.28893	0.0873539	0.174708	no	TBX4
cg15858897	11	0.00301945	0.000612459	1.01185e-06	0.159338	0.478015	0.0963471	0.289041	no	CHKA;CHKA
cg19876689	17	0.0228502	0.00483387	2.71328e-06	0.2309	1			yes	NSF
cg11617975	13	0.00295779	0.000631574	3.34505e-06	0.2309	1	0.179603	0.955533	no
cg11882432	1	-0.00259865	0.000556892	3.62316e-06	0.2309	1	0.179603	1	no	GPR88
cg12013713	7	-0.0360752	0.0077452	3.77242e-06	0.2309	1	0.179603	1	no	PARP12
cg10101109	12	-0.00747736	0.00160773	3.91011e-06	0.2309	1			yes	ERP29;ERP29
cg15657220	18	-0.0901739	0.0197474	5.78599e-06	0.30371	1	0.236115	1	no
cg25932290	15	0.0266932	0.00587862	6.51566e-06	0.30781	1			yes	LOC254559
cg04193922	4	0.0142682	0.00316013	7.33668e-06	0.315088	1	0.254331	1	no	LOC729338;BBS12
cg01738168	15	0.00222688	0.000495468	8.0596e-06	0.31729	1	0.254331	1	no	CCNB2
cg15203522	6	0.00289146	0.000646444	8.90339e-06	0.323546	1	0.254331	1	no	BCKDHB;BCKDHB
cg20163667	1	-0.00804725	0.00182193	1.14731e-05	0.339902	1			yes	RASAL2;RASAL2
cg24445165	12	-0.0541353	0.0122855	1.20166e-05	0.339902	1			yes	RASAL1
cg00920254	6	0.0240328	0.00548071	1.32648e-05	0.339902	1			yes	SLC29A1;SLC29A1;SLC29A1;SLC29A1;SLC29A1
cg13760395	14	-0.0186236	0.0042557	1.37822e-05	0.339902	1			yes	C14orf49
cg04452959	8	0.0013632	0.0003116	1.38517e-05	0.339902	1	0.318704	1	no	ENPP2;ENPP2;ENPP2
cg16622906	5	0.0201338	0.00460908	1.42629e-05	0.339902	1	0.318704	1	no	PCDHB6
cg03375366	11	0.015873	0.00364395	1.50691e-05	0.339902	1	0.318704	1	no	CTTN;CTTN
cg19448780	13	0.0460012	0.0106008	1.62189e-05	0.339902	1	0.318704	1	no
cg18746504	6	0.0233414	0.00538039	1.63188e-05	0.339902	1			yes	GTF2H4
cg13796392	9	0.00385259	0.000892168	1.78123e-05	0.339902	1	0.318704	1	no	NR4A3;NR4A3;NR4A3
cg16007772	14	-0.00279962	0.000648441	1.78762e-05	0.339902	1	0.318704	1	no	C14orf149;JKAMP;JKAMP
cg21555798	7	0.0028802	0.000675555	2.26948e-05	0.339902	1			yes	ZNF853;ZNF853
cg24206978	19	0.00243151	0.000570452	2.27656e-05	0.339902	1	0.318704	1	no	ZNF224
cg00107187	14	-0.00301431	0.000709325	2.40926e-05	0.339902	1	0.318704	1	no	TMEM179
cg10865127	10	-0.0138789	0.00326817	2.43952e-05	0.339902	1			yes	PITRM1
cg03989260	1	-0.00416303	0.000982413	2.53694e-05	0.339902	1	0.318704	1	no	TBX15
cg22599236	21	-0.065477	0.015454	2.54413e-05	0.339902	1			yes	LRRC3
cg11288833	15	0.00256986	0.000607585	2.62577e-05	0.339902	1	0.318704	1	no	RSL24D1
cg14757311	16	-0.062644	0.0148317	2.69466e-05	0.339902	1	0.318704	1	no	LMF1
cg02779944	1	-0.00345808	0.000819012	2.71191e-05	0.339902	1	0.318704	1	no	NR5A2;NR5A2
cg05485853	11	-0.00964537	0.00228728	2.77582e-05	0.339902	1	0.318704	1	no	CDC42BPG
cg01889899	15	-0.0116987	0.00277537	2.79645e-05	0.339902	1	0.318704	1	no	PCSK6;PCSK6;PCSK6;PCSK6;PCSK6;PCSK6;PCSK6
cg06387669	17	-0.0142164	0.00337556	2.84058e-05	0.339902	1			yes	SERPINF2;SERPINF2;SERPINF2;SERPINF2;SERPINF2
cg27264384	10	-0.0252657	0.00600172	2.86719e-05	0.339902	1	0.318704	1	no
cg21564965	17	0.00208565	0.000495763	2.89918e-05	0.339902	1			yes	ARHGAP23
cg04410777	19	-0.00259345	0.000616509	2.9008e-05	0.339902	1	0.318704	1	no	SEMA6B
cg02502025	4	-0.0300617	0.00715227	2.94586e-05	0.339902	1			yes	BEND4;BEND4
cg06524165	13	0.0072605	0.00172738	2.94994e-05	0.339902	1			yes	LOC100188949
cg04917615	1	0.00234572	0.000560037	3.13665e-05	0.349505	1	0.331853	1	no	GLRX2;GLRX2
cg00812438	12	-0.0135388	0.00323658	3.2118e-05	0.349505	1			yes
cg07005523	1	0.00301058	0.000720224	3.25523e-05	0.349505	1	0.332098	1	no	NTNG1;NTNG1;NTNG1
cg02295856	16	0.0209964	0.00503234	3.3647e-05	0.35323	1			yes	MAPK8IP3;MAPK8IP3
cg21443763	12	-0.0123275	0.00295952	3.46495e-05	0.355847	1	0.341305	1	no	ANKS1B
cg02038233	15	-0.0161393	0.003888	3.68449e-05	0.362314	1			yes	DUOX1;DUOX1
cg18317439	17	0.0145986	0.00351959	3.74977e-05	0.362314	1	0.346288	1	no	FAM57A
cg09686610	12	0.00225225	0.000543183	3.75799e-05	0.362314	1	0.346288	1	no	TWF1
cg01350169	10	-0.0132211	0.0032	4.00287e-05	0.368467	1	0.357326	1	no	SLIT1
cg21680208	12	0.00760346	0.00184218	4.07829e-05	0.368467	1			yes	CCDC59;CCDC59;C12orf26
cg16417876	15	-0.0215468	0.00522444	4.13111e-05	0.368467	1			yes	ATP10A
cg00393435	22	0.00439589	0.0010659	4.13381e-05	0.368467	1			yes	LOC646851;LOC646851;CBY1;CBY1
cg21881859	17	0.0081066	0.00197134	4.3464e-05	0.377182	1			yes	C17orf85;C17orf85
cg25306939	11	0.00791841	0.0019283	4.45526e-05	0.377182	1	0.375646	1	no	KCNQ1OT1;KCNQ1;KCNQ1
cg19932523	11	0.00142379	0.000346798	4.4711e-05	0.377182	1	0.375646	1	no	CLPB
cg24461304	12	0.00386887	0.00094543	4.72978e-05	0.392004	1			yes
cg14753691	22	0.0234335	0.00574325	4.98632e-05	0.404638	1			yes	LOC150185
cg26735846	10	-0.0113581	0.00278617	5.05353e-05	0.404638	1	0.394616	1	no	HMX3
cg05309239	20	0.0109665	0.00269525	5.22203e-05	0.411161	1	0.394616	1	no	GNAS;GNAS;GNAS;GNASAS
cg26825544	5	-0.0119147	0.00293672	5.48233e-05	0.416523	1	0.394616	1	no
cg04435807	10	-0.0170075	0.00419352	5.51672e-05	0.416523	1			yes	ANKRD22
cg07846297	4	-0.00271954	0.000671514	5.65068e-05	0.416523	1	0.394616	1	no
cg17708167	15	-0.00264996	0.000655459	5.81752e-05	0.416523	1			yes	LBXCOR1
cg17252605	4	0.00216872	0.000537259	5.97067e-05	0.416523	1	0.394616	1	no	INPP4B;INPP4B
cg18125846	3	-0.016417	0.00406885	6.01817e-05	0.416523	1	0.394616	1	no
cg03030345	16	0.00253696	0.000628917	6.0422e-05	0.416523	1	0.394616	1	no	NUDT21;OGFOD1
cg20485042	1	0.00208724	0.000519373	6.4361e-05	0.416523	1	0.394616	1	no	SEP15;HS2ST1;SEP15;HS2ST1
cg06236748	11	-0.00155224	0.000386411	6.47821e-05	0.416523	1	0.394616	1	no	INPPL1
cg00239061	17	0.00264235	0.000658038	6.52482e-05	0.416523	1	0.394616	1	no	SFRS1;SFRS1
cg16454107	17	0.0280459	0.0069941	6.67194e-05	0.416523	1	0.394616	1	no	TMEM100;TMEM100
cg14529146	17	0.00216621	0.00054024	6.68483e-05	0.416523	1	0.394616	1	no	FKBP10;SC65
cg18542639	15	-0.0130435	0.00325514	6.75445e-05	0.416523	1	0.394616	1	no	INO80
cg06482535	16	-0.00465075	0.0011608	6.77219e-05	0.416523	1	0.394616	1	no	CNOT1;SNORA50;CNOT1
cg06331674	7	0.00212445	0.00053065	6.85561e-05	0.416523	1	0.394616	1	no	AVL9;LSM5;LSM5;LSM5;LSM5
cg26524899	14	0.00505872	0.00126548	7.02808e-05	0.416523	1	0.394616	1	no	AKAP5
cg02712553	10	-0.00904841	0.00226352	7.02992e-05	0.416523	1			yes	ZNF365;ZNF365;ZNF365
cg05981794	16	0.0244813	0.00612517	7.04765e-05	0.416523	1	0.394616	1	no
cg26744084	6	-0.0107838	0.00270113	7.17975e-05	0.416523	1			yes	GABBR1;GABBR1;GABBR1
cg26073427	3	0.0021321	0.000534077	7.18347e-05	0.416523	1	0.394616	1	no	PFN2;PFN2
cg11724557	14	-0.00323631	0.000810864	7.21644e-05	0.416523	1			yes	C14orf80;C14orf80;C14orf80
cg06752814	16	0.00219924	0.000551237	7.26955e-05	0.416523	1			yes	MON1B
cg19573198	12	0.00716492	0.00179676	7.31801e-05	0.416523	1			yes	LOC100240735;FLJ12825
cg23596249	4	0.00762241	0.00191559	7.58613e-05	0.426644	1			yes	MARCH1
cg00514684	3	0.00277949	0.000699859	7.82001e-05	0.429355	1	0.412608	1	no	TNK2;TNK2
cg26477576	10	-0.00686881	0.00173057	7.90337e-05	0.429355	1	0.412608	1	no	PAPSS2;PAPSS2
cg19139193	21	-0.0117261	0.00295554	7.95479e-05	0.429355	1	0.412608	1	no	PCNT
cg09307868	19	0.001201	0.000302897	8.03116e-05	0.429355	1			yes
cg13894021	22	0.00316248	0.000797906	8.08876e-05	0.429355	1	0.412608	1	no	RAB36
cg26065892	12	0.00173478	0.00043983	8.74579e-05	0.445316	1	0.421231	1	no	LETMD1;LETMD1
cg14467794	3	-0.0199828	0.00506897	8.81952e-05	0.445316	1	0.421231	1	no
cg03982820	1	0.00378744	0.000961524	8.94121e-05	0.445316	1			yes	ZMPSTE24
cg17755483	5	-0.015864	0.00402952	9.01003e-05	0.445316	1			yes	MRPS27
cg01995480	22	-0.00283391	0.000720171	9.08227e-05	0.445316	1	0.421231	1	no	PHF21B;PHF21B
cg05270325	17	0.0020558	0.00052264	9.141e-05	0.445316	1	0.421231	1	no
cg25622487	11	0.000983653	0.000250235	9.23972e-05	0.445316	1	0.421231	1	no	FAM76B;CEP57
cg04585364	2	0.00951611	0.00242125	9.27788e-05	0.445316	1	0.421231	1	no
cg26767154	4	0.00348629	0.00088719	9.29004e-05	0.445316	1	0.421231	1	no	NUP54
cg22984380	17	-0.0197778	0.00503526	9.38206e-05	0.445316	1			yes	RPTOR;RPTOR
cg03148428	7	0.0112009	0.00285479	9.51785e-05	0.445316	1			yes	C7orf13;RNF32;RNF32
cg26107397	2	0.0025637	0.00065343	9.52062e-05	0.445316	1	0.424941	1	no	NBAS
cg10669834	15	-0.0123221	0.00314587	9.781e-05	0.45301	1			yes
cg06109136	12	0.00174921	0.000447655	0.000101608	0.462217	1	0.437598	1	no	RIC8B;RIC8B
cg15869022	2	-0.0377105	0.00966603	0.000104127	0.462217	1	0.437598	1	no	GPR17;GPR17;LIMS2;LIMS2;LIMS2;GPR17;LIMS2;LIMS2;GPR17
cg19688887	19	0.00178223	0.000457002	0.000104793	0.462217	1	0.437598	1	no	ZNF682;ZNF682
cg12976582	3	-0.0119882	0.0030743	0.00010494	0.462217	1			yes	HYAL2;HYAL2
cg07321536	4	0.00573015	0.00146966	0.000105269	0.462217	1			yes	LIAS;RPL9;LIAS;RPL9
cg06748978	2	0.0373391	0.00959728	0.000108768	0.462217	1	0.437598	1	no	DNMT3A;DNMT3A;DNMT3A
cg04376817	16	-0.00108945	0.0002801	0.000109302	0.462217	1	0.437598	1	no	TAF1C;TAF1C;TAF1C;TAF1C
cg27591920	2	-0.0113232	0.00291144	0.000109424	0.462217	1			yes	BCL2L11;BCL2L11
cg18560264	3	-0.00989024	0.00254366	0.000109864	0.462217	1			yes	GLYCTK;GLYCTK;GLYCTK;GLYCTK;GLYCTK;GLYCTK
cg22525715	1	-0.0300161	0.00772068	0.00011001	0.462217	1	0.437598	1	no	DAB1;MIR548D2
cg00718694	2	-0.0280483	0.00721902	0.000111098	0.462217	1	0.437598	1	no
cg27152208	6	0.00315625	0.000812838	0.000112162	0.462217	1	0.437598	1	no	TFAP2A
cg17095489	8	-0.0238661	0.00614762	0.000112517	0.462217	1	0.437598	1	no
cg07955965	6	0.00129083	0.000333633	0.000118718	0.471353	1			yes	ZNRD1;NCRNA00171;ZNRD1
cg06898199	7	0.00383451	0.000991459	0.000119442	0.471353	1	0.437598	1	no	ATP6V1F
cg23431444	6	-0.0168445	0.00435671	0.000119938	0.471353	1	0.437598	1	no	JARID2
cg16290534	12	-0.00676851	0.00175142	0.000120796	0.471353	1			yes	ALDH2
cg10715272	1	-0.00681192	0.00176414	0.000122356	0.471353	1	0.437598	1	no	BMP8A
cg24075326	6	-0.0186223	0.0048286	0.000124665	0.471353	1			yes	C6orf136;C6orf136;C6orf136
cg22711792	1	-0.00595084	0.00154475	0.000127	0.471353	1	0.437598	1	no	DMRTA2
cg00158934	20	-0.0311395	0.008084	0.000127029	0.471353	1			yes	PTK6
cg01774894	17	0.0109107	0.00283427	0.000128434	0.471353	1			yes	LOC404266;LOC404266;LOC404266;LOC404266;HOXB6;LOC404266
cg15962313	11	0.0234281	0.00609186	0.000130212	0.471353	1	0.437598	1	no	KIRREL3;KIRREL3
cg18578954	6	0.0139324	0.00362388	0.000131025	0.471353	1			yes	TRIM27
cg20596329	11	-0.0114296	0.00297368	0.00013138	0.471353	1	0.437598	1	no
cg07585136	3	0.00349832	0.0009114	0.000134134	0.471353	1	0.437598	1	no	RNF168
cg09166556	1	0.0301707	0.00786168	0.000134502	0.471353	1	0.437598	1	no
cg19045894	2	0.00434944	0.00113395	0.000135684	0.471353	1	0.437598	1	no	ATF2;MIR933
cg09483781	19	0.00294798	0.000768651	0.000135958	0.471353	1			yes	FBXL12
cg11931949	2	0.00729758	0.00190466	0.000137929	0.471353	1	0.437598	1	no	TMEM87B
cg22777433	14	0.00477054	0.00124618	0.000139795	0.471353	1			yes
cg16643422	8	-0.0121485	0.00317371	0.000139914	0.471353	1	0.437598	1	no	DLC1
cg02727227	2	-0.0011782	0.000308098	0.000142215	0.471353	1	0.437598	1	no	MBOAT2
cg23788820	2	-0.0111063	0.00290472	0.000142358	0.471353	1	0.437598	1	no
cg24663338	1	0.0400545	0.0104885	0.000144956	0.471353	1			yes
cg14237147	9	0.026519	0.00694476	0.000145199	0.471353	1			yes
cg22990888	8	-0.0154815	0.00405443	0.000145241	0.471353	1	0.437598	1	no	GSR
cg12744006	17	-0.0242425	0.0063571	0.000148133	0.471353	1	0.437598	1	no	SCPEP1
cg14579819	11	-0.00138654	0.000363627	0.000148343	0.471353	1	0.437598	1	no	IGSF9B
cg21035142	7	0.00271076	0.000711298	0.000149594	0.471353	1	0.437598	1	no	CRYGN
cg06475972	17	0.00281229	0.00073817	0.000150287	0.471353	1	0.437598	1	no	ZNHIT3
cg01168028	20	-0.0219029	0.00575099	0.000151051	0.471353	1	0.437598	1	no
cg20227592	7	-0.00752087	0.00197495	0.000151369	0.471353	1	0.437598	1	no	PLXNA4
cg10318528	4	0.0364147	0.00956451	0.000151828	0.471353	1	0.437598	1	no	SFRP2
cg24384437	15	0.0207947	0.00547051	0.000155511	0.471353	1	0.437598	1	no	CGNL1
cg19803911	6	0.00339295	0.000892964	0.000156502	0.471353	1			yes	C6orf136;C6orf136;C6orf136
cg17896947	8	0.0025362	0.000668025	0.000158406	0.471353	1	0.437598	1	no	FBXO43;FBXO43
cg07669260	2	-0.00285083	0.000751265	0.000159558	0.471353	1	0.437598	1	no
cg08116408	6	0.03511	0.00925261	0.000159657	0.471353	1			yes	TRIM40
cg18941864	2	-0.0127732	0.00336796	0.000160911	0.471353	1	0.437598	1	no	TRPM8
cg12195444	8	0.00939806	0.00247826	0.00016116	0.471353	1			yes
cg16695714	6	-0.00911275	0.00240328	0.000161403	0.471353	1	0.437598	1	no	C6orf105;C6orf105
cg18571112	3	0.00412914	0.00108891	0.000161533	0.471353	1	0.437598	1	no	SFMBT1;SFMBT1;SFMBT1
cg01109464	15	-0.00622642	0.00164229	0.000161748	0.471353	1	0.437598	1	no
cg11491652	3	-0.0196089	0.00517722	0.00016417	0.471353	1			yes
cg08084675	11	0.00353246	0.000933217	0.000165653	0.471353	1	0.437598	1	no	QSER1
cg16883145	19	-0.0345894	0.0091431	0.000167051	0.471353	1			yes	B9D2;TGFB1
cg23124695	7	0.00210591	0.000557096	0.000168993	0.471353	1	0.437598	1	no	THAP5;THAP5;DNAJB9
cg24964103	6	0.0399408	0.0105665	0.00016913	0.471353	1			yes	VNN1
cg05116242	3	-0.00158803	0.000420956	0.000174253	0.471353	1	0.437598	1	no	NBEAL2;NBEAL2
cg12043818	10	-0.00577293	0.00153155	0.000176559	0.471353	1	0.437598	1	no
cg11874143	3	-0.0101852	0.00270722	0.000181365	0.471353	1			yes	MRAS
cg08122652	3	-0.0282345	0.00750483	0.000181383	0.471353	1	0.437598	1	no	PARP9;PARP9;DTX3L;PARP9;PARP9;PARP9;PARP9
cg26702985	10	0.00146385	0.000389199	0.000182117	0.471353	1	0.437598	1	no	ZNF37B
cg05839201	16	0.00238671	0.000634943	0.000183705	0.471353	1	0.437598	1	no	CORO1A
cg10675058	11	0.0187616	0.00499247	0.00018447	0.471353	1	0.437598	1	no	MACROD1
cg12535579	6	-0.0124264	0.0033085	0.00018591	0.471353	1			yes	GPX6
cg00908117	2	-0.00621303	0.00165529	0.000187746	0.471353	1	0.437598	1	no	LTBP1
cg08580836	5	-0.00513585	0.00136833	0.000187824	0.471353	1	0.437598	1	no	ZNF300
cg13851956	10	0.00188778	0.000503112	0.000188711	0.471353	1			yes	RET;RET
cg16313640	6	-0.00714962	0.0019062	0.000189735	0.471353	1	0.437598	1	no	FAM65B;FAM65B
cg01770400	1	-0.0132701	0.00353815	0.000189831	0.471353	1	0.437598	1	no	SERPINC1;SERPINC1
cg22363400	2	-0.0133213	0.00355189	0.000189919	0.471353	1			yes	ZNF385B
cg19384997	13	-0.011173	0.00297922	0.000190038	0.471353	1	0.437598	1	no	CRYL1
cg25254739	19	-0.0202994	0.00541338	0.000190394	0.471353	1	0.437598	1	no	BRUNOL5
cg25554998	11	0.0348656	0.00930242	0.000191861	0.471353	1			yes
cg27285278	5	0.00157987	0.000421659	0.000192668	0.471353	1	0.437598	1	no	TRIM41;TRIM41;TRIM41;TRIM41
cg24971036	3	0.00505628	0.0013498	0.000193374	0.471353	1			yes	ZNF148
cg11557636	4	0.00271721	0.0007255	0.000193805	0.471353	1	0.437598	1	no	KIAA1239
cg18507362	3	-0.00705927	0.00188531	0.000194755	0.471353	1	0.437598	1	no	ARPM1
cg15317628	11	-0.0106074	0.00283324	0.00019483	0.471353	1	0.437598	1	no	TRIM66
cg12251459	2	-0.0164073	0.00438327	0.000195397	0.471353	1			yes	LRRFIP1;LRRFIP1;LRRFIP1;LRRFIP1;LRRFIP1
cg18040436	1	0.00376655	0.00100777	0.000199788	0.471353	1			yes	GPR157
cg02205013	16	0.0140039	0.00374805	0.000200746	0.471353	1			yes	MAPK8IP3;MAPK8IP3
cg11195291	15	0.00404142	0.00108202	0.000201813	0.471353	1	0.437598	1	no	EDC3;EDC3;EDC3;EDC3;EDC3;EDC3
cg17054900	3	0.00890569	0.00238441	0.000201857	0.471353	1	0.437598	1	no	DHX36;DHX36
cg23113343	13	-0.0256079	0.00686337	0.00020493	0.471353	1	0.437598	1	no	RASA3
cg13698414	7	-0.032924	0.00882781	0.000206052	0.471353	1	0.437598	1	no	GPER;C7orf50;GPER;C7orf50;C7orf50;GPER
cg05395061	17	0.000875159	0.000234794	0.000207862	0.471353	1			yes	ALKBH5
cg03326608	5	0.00313785	0.000841901	0.000208063	0.471353	1	0.437598	1	no	SH3RF2
cg19987129	6	0.0279202	0.00749204	0.000208414	0.471353	1	0.437598	1	no
cg27613860	2	0.00243005	0.000652308	0.000209497	0.471353	1	0.437598	1	no	YPEL5;YPEL5;YPEL5;YPEL5
cg22678958	3	0.00127353	0.000341886	0.000209738	0.471353	1	0.437598	1	no	RSRC1
cg24620709	5	-0.00619235	0.00166324	0.000211413	0.471353	1			yes	TMEM161B
cg07986943	2	-0.00415369	0.0011162	0.000212815	0.471353	1	0.437598	1	no
cg09500437	2	0.0133594	0.00359055	0.000213354	0.471353	1			yes	SH3RF3
cg09296742	14	-0.00922895	0.00248107	0.000214107	0.471353	1	0.437598	1	no
cg07239018	16	0.0018984	0.000510502	0.000215097	0.471353	1	0.437598	1	no	C16orf63
cg05063895	16	-0.00234323	0.000630292	0.000215825	0.471353	1	0.437598	1	no
cg18031008	1	0.00172755	0.000464828	0.000216846	0.471353	1	0.437598	1	no	MRPS21;MRPS21;MRPS21;MRPS21
cg16980637	19	-0.00396945	0.00106901	0.000219615	0.471353	1	0.437598	1	no	IGLON5
cg18344452	15	0.00181398	0.000488611	0.000220182	0.471353	1			yes	DYX1C1;DYX1C1;DYX1C1
cg09303293	14	-0.00669803	0.00180474	0.0002212	0.471353	1			yes	FRMD6;FRMD6
cg23189494	6	-0.00811031	0.00218548	0.000221715	0.471353	1			yes
cg23284245	14	-0.0276944	0.00746397	0.000221992	0.471353	1	0.437598	1	no	ESR2;ESR2;ESR2
cg06092815	2	-0.00358004	0.000965104	0.000222812	0.471353	1			yes	SPHKAP;SPHKAP
cg14034782	12	-0.0220503	0.00594615	0.000223868	0.471353	1	0.437598	1	no	FBRSL1
cg01877816	2	0.0256651	0.00692227	0.000224407	0.471353	1	0.437598	1	no	NCK2;NCK2;NCK2
cg00256593	7	0.0343142	0.00925817	0.000225495	0.471353	1			yes	ADCYAP1R1
cg20239017	1	0.0336026	0.00906687	0.000225742	0.471353	1	0.437598	1	no
cg27314569	11	-0.00944616	0.00255181	0.000229627	0.471353	1	0.437598	1	no	BSX
cg07913124	12	-0.0190686	0.00515394	0.000231296	0.471353	1	0.437598	1	no
cg00720190	3	0.00144795	0.000391438	0.000232232	0.471353	1	0.437598	1	no	EXOG;EXOG
cg19247841	4	0.0044535	0.00120423	0.000232863	0.471353	1	0.437598	1	no	SLC10A4
cg08791788	13	-0.00614919	0.00166289	0.000233182	0.471353	1	0.437598	1	no	TUBGCP3
cg05177746	10	0.028891	0.00781321	0.000233308	0.471353	1			yes	LOC100216001
cg18827097	2	0.00247669	0.000670107	0.000234783	0.471353	1	0.437598	1	no	ADI1
cg26282236	12	0.0406641	0.0110061	0.000235919	0.471353	1	0.437598	1	no	RAD52
cg05564552	15	0.00231521	0.000626732	0.000236534	0.471353	1	0.437598	1	no	JMJD7;JMJD7-PLA2G4B;JMJD7-PLA2G4B
cg21081852	12	0.00185259	0.000501644	0.000237476	0.471353	1	0.437598	1	no	TXNRD1;TXNRD1;TXNRD1;TXNRD1;TXNRD1
cg05048917	6	0.006062	0.00164156	0.000237828	0.471353	1	0.437598	1	no	QRSL1;RTN4IP1;RTN4IP1
cg17182302	1	-0.00441094	0.00119458	0.000237994	0.471353	1			yes	C1orf203;C1orf203;C1orf203;C1orf203;C1orf203
cg25199575	5	-0.0237418	0.00643038	0.000238296	0.471353	1			yes	TMEM232
cg19895164	22	-0.00148854	0.000403529	0.000241413	0.471353	1	0.437598	1	no	SCARF2;SCARF2
cg07493837	6	0.00352437	0.000955439	0.000241487	0.471353	1			yes	MANEA
cg02936931	6	0.0136046	0.0036932	0.000246157	0.471353	1			yes
cg05971187	8	-0.0180981	0.0049131	0.000246252	0.471353	1			yes
cg23166787	1	-0.00790178	0.00214559	0.000247054	0.471353	1			yes
cg16233472	11	-0.00496918	0.00134975	0.000248384	0.471353	1	0.437598	1	no	OVOL1
cg06394103	2	0.0270097	0.00733703	0.000248452	0.471353	1			yes	DPP10;DPP10
cg22624212	21	0.00137664	0.000374004	0.000248896	0.471353	1	0.437598	1	no	WDR4;WDR4
cg13069531	3	0.0113666	0.0030881	0.000249192	0.471353	1			yes	CD86;CD86;CD86
cg03697856	19	-0.000890598	0.00024207	0.000250578	0.471353	1			yes	C19orf36;C19orf36;MOBKL2A
cg11974820	6	-0.0121011	0.00328917	0.000250579	0.471353	1	0.437598	1	no
cg06830800	18	-0.0153726	0.00418371	0.000255345	0.471353	1	0.437598	1	no	NPC1
cg15382669	21	0.00221452	0.000602885	0.00025637	0.471353	1	0.437598	1	no	IFNAR1
cg16706631	6	0.00465821	0.0012683	0.000256902	0.471353	1	0.437598	1	no	HIST1H4E
cg13049182	3	-0.0029541	0.000804636	0.000258133	0.471353	1	0.437598	1	no	SOX2OT;SOX2
cg08795645	10	-0.0151527	0.0041285	0.000259269	0.471353	1			yes	TUBGCP2
cg23046727	11	-0.0177472	0.00483658	0.000260111	0.471353	1	0.437598	1	no	UCP3;UCP3
cg11296826	1	-0.00653687	0.00178148	0.000260127	0.471353	1	0.437598	1	no	BMP8B;OXCT2
cg00218203	17	0.0206288	0.00562269	0.000260632	0.471353	1	0.437598	1	no	RNF157
cg20218614	8	0.00412325	0.00112418	0.000261721	0.471353	1	0.437598	1	no	FAM83A;FAM83A;FAM83A;FAM83A
cg18634296	10	0.00114718	0.000312805	0.000262167	0.471353	1			yes	THNSL1;ENKUR
cg20102010	3	-0.0239674	0.00653568	0.000262328	0.471353	1			yes	SLC25A38
cg18825430	2	0.00129394	0.00035283	0.000262532	0.471353	1	0.437598	1	no	IMMT;IMMT;IMMT
cg18043391	19	0.0305442	0.00833157	0.00026346	0.471353	1			yes
cg19278232	6	0.020215	0.00551459	0.000263774	0.471353	1			yes	RHAG
cg24980032	12	-0.0230978	0.00630143	0.00026402	0.471353	1	0.437598	1	no	EP400
cg17187143	7	-0.0430542	0.0117552	0.000267077	0.471353	1			yes	MAD1L1;MAD1L1;MAD1L1
cg17397028	4	0.00375035	0.00102448	0.000269252	0.471353	1	0.437598	1	no	FAM190A
cg24487656	1	0.00530389	0.00144917	0.000269723	0.471353	1	0.437598	1	no	KIAA2013
cg06713671	19	-0.023321	0.00637563	0.000271892	0.471353	1	0.437598	1	no	CAPS;CAPS
cg19785773	8	-0.0137024	0.00374565	0.000271937	0.471353	1	0.437598	1	no
cg10493506	2	-0.0307793	0.00842006	0.000274402	0.471353	1	0.437598	1	no	DNER
cg16834011	22	0.0206051	0.00563792	0.000275125	0.471353	1	0.437598	1	no	COMT
cg23448729	5	-0.0110109	0.00301401	0.00027685	0.471353	1	0.437598	1	no	HTR1A
cg26467538	3	-0.00224003	0.000613238	0.000277214	0.471353	1	0.437598	1	no
cg04463722	8	0.0016987	0.000465154	0.000278165	0.471353	1			yes	CHD7
cg00719771	6	0.0134296	0.00367692	0.000278231	0.471353	1	0.437598	1	no
cg21195231	9	-0.00884847	0.00242311	0.000278542	0.471353	1			yes	GPSM1
cg03143959	16	-0.00104605	0.000286512	0.000279116	0.471353	1	0.437598	1	no
cg24151841	2	0.0194671	0.00533317	0.000280012	0.471353	1	0.437598	1	no	SPATS2L;SPATS2L;SPATS2L;SPATS2L
cg23031387	19	-0.0104666	0.00286783	0.000280721	0.471353	1	0.437598	1	no	SPTBN4
cg06860600	2	0.0288759	0.00791254	0.000280826	0.471353	1	0.437598	1	no	ATG4B;ATG4B
cg00653460	3	0.0235997	0.00647212	0.000284132	0.471353	1			yes	RPL24
cg14933485	11	0.003457	0.000948503	0.000285961	0.471353	1	0.437598	1	no	PGR;PGR
cg19720347	12	-0.00200959	0.00055153	0.000287052	0.471353	1	0.437598	1	no	ENO2
cg06522946	2	0.00355652	0.000976249	0.000287709	0.471353	1	0.437598	1	no	DNER
cg03325664	8	-0.00794673	0.00218193	0.000289044	0.471353	1			yes
cg11067013	12	0.00100992	0.000277341	0.000289574	0.471353	1	0.437598	1	no
cg10658438	3	-0.00997853	0.00274049	0.000289798	0.471353	1			yes	GP5
cg26683414	3	0.0147228	0.00404532	0.000291663	0.471353	1			yes
cg07649862	16	0.00556123	0.00152816	0.000292099	0.471353	1			yes	GALNS
cg14846372	7	0.0257374	0.00707398	0.000292959	0.471353	1	0.437598	1	no
cg10313417	1	0.00315724	0.000867824	0.000293431	0.471353	1			yes	MFSD2A;MFSD2A;MFSD2A;MFSD2A
cg02343648	10	0.00185857	0.000510915	0.000293761	0.471353	1	0.437598	1	no	C10orf75
cg25208017	1	-0.00160383	0.000440874	0.000293773	0.471353	1	0.437598	1	no	FMN2
cg01309945	4	-0.00861802	0.00236954	0.000294444	0.471353	1	0.437598	1	no	SLC7A11
cg02459416	17	-0.00925543	0.00254536	0.000295532	0.471353	1	0.437598	1	no	TMEM88
cg08851840	10	0.0069959	0.00192409	0.000295786	0.471353	1	0.437598	1	no	TCF7L2;TCF7L2;TCF7L2;TCF7L2;TCF7L2;TCF7L2
cg20285263	6	0.00172523	0.000474926	0.000299405	0.471353	1	0.437598	1	no
cg00877938	4	0.0332764	0.00916505	0.000301476	0.471353	1	0.437598	1	no
cg16338046	14	-0.0159346	0.0043888	0.000301535	0.471353	1			yes	TRAF3;TRAF3;TRAF3
cg27151971	13	0.00155714	0.000428966	0.00030244	0.471353	1	0.437598	1	no	HNRNPA1L2;HNRNPA1L2
cg19238325	3	0.00621269	0.00171155	0.000302814	0.471353	1	0.437598	1	no	GPR62
cg13553453	12	0.00205391	0.000565946	0.000303442	0.471353	1	0.437598	1	no	UBE3B;UBE3B;UBE3B;KCTD10;UBE3B
cg01012089	14	0.00271512	0.000748158	0.000303587	0.471353	1	0.437598	1	no
cg00772000	6	-0.00452144	0.0012463	0.000304855	0.471353	1	0.437598	1	no	NHLRC1
cg12547930	20	-0.0137467	0.00378991	0.000305657	0.471353	1	0.437598	1	no	WFDC6
cg26128977	13	-0.00386363	0.00106522	0.000305792	0.471353	1	0.437598	1	no	DLEU2
cg04558115	17	-0.0326929	0.00901426	0.000306098	0.471353	1	0.437598	1	no
cg26666365	2	-0.00493005	0.00135943	0.000306561	0.471353	1	0.437598	1	no	NBAS
cg12928071	8	0.0214519	0.00591737	0.00030794	0.471353	1			yes
cg23291854	14	-0.00707274	0.00195142	0.000309172	0.471353	1			yes	KCNK10;KCNK10
cg24999924	20	0.00238204	0.000657282	0.00030946	0.471353	1			yes	C20orf20
cg02519504	16	-0.00277896	0.000766874	0.000309762	0.471353	1			yes	ZNF205;ZNF205
cg01146614	6	0.00210608	0.000581268	0.000310387	0.471353	1	0.437598	1	no	EZR;EZR
cg17913259	3	0.00111307	0.000307235	0.000310741	0.471353	1	0.437598	1	no	ZNF501
cg10206987	2	0.013827	0.00381927	0.00031372	0.471353	1			yes	E2F6;E2F6;E2F6;E2F6;E2F6
cg18861112	13	-0.00466485	0.00128902	0.000315576	0.471353	1	0.437598	1	no	WDFY2
cg26815291	15	0.00302722	0.00083649	0.000315655	0.471353	1			yes	NR2F2
cg24131595	18	-0.00441168	0.00121921	0.000316277	0.471353	1	0.437598	1	no	GRP;GRP;GRP
cg04857395	4	0.0544155	0.0150378	0.000317124	0.471353	1	0.437598	1	no	LRPAP1
cg08172445	7	-0.00152592	0.000421919	0.00031826	0.471353	1			yes	SGCE;SGCE;PEG10;SGCE;PEG10
cg05008061	1	-0.00754879	0.00208749	0.00031873	0.471353	1			yes
cg27383865	16	-0.0142761	0.00395083	0.000322028	0.471353	1	0.437598	1	no	SLC38A8
cg03871675	10	-0.00106472	0.000294697	0.000322879	0.471353	1	0.437598	1	no
cg05380003	5	-0.0225965	0.00625524	0.000323283	0.471353	1	0.437598	1	no	CLTB;CLTB
cg16633901	7	-0.00219947	0.000609083	0.00032488	0.471353	1	0.437598	1	no
cg07942010	3	0.00153958	0.000426362	0.000325095	0.471353	1	0.437598	1	no	ALCAM
cg11519930	1	0.0299227	0.00828674	0.000325131	0.471353	1	0.437598	1	no	RNF220
cg20823742	2	0.00150498	0.000416872	0.000326061	0.471353	1	0.437598	1	no	CXCR4
cg00406542	4	-0.00459307	0.00127224	0.000326102	0.471353	1			yes
cg08240652	2	0.0239905	0.00664574	0.000326363	0.471353	1	0.437598	1	no	SLC8A1
cg13559235	9	0.0195422	0.00541351	0.000326384	0.471353	1	0.437598	1	no
cg22964775	4	0.0114534	0.00317313	0.000326884	0.471353	1			yes	LPHN3
cg02205746	16	-0.00967879	0.00268223	0.000328412	0.471353	1	0.437598	1	no	KCTD5
cg02473562	20	0.00494673	0.00137104	0.000328721	0.471353	1	0.437598	1	no	CDH22
cg07134182	1	-0.00871604	0.00241601	0.000329214	0.471353	1			yes	ILDR2
cg17063731	7	-0.00985713	0.00273241	0.000329673	0.471353	1			yes
cg13601517	9	0.00153082	0.000424454	0.000330618	0.471353	1	0.437598	1	no
cg14602222	12	0.0166314	0.00461172	0.000330943	0.471353	1	0.437598	1	no	RAD52
cg25181941	17	0.0031139	0.000863516	0.000331151	0.471353	1	0.437598	1	no
cg01977798	1	0.0581212	0.0161242	0.000332994	0.471353	1	0.437598	1	no
cg01397661	7	0.0019024	0.000527829	0.000333534	0.471353	1	0.437598	1	no	EIF2AK1;EIF2AK1
cg10502957	12	-0.0292922	0.00812886	0.000334467	0.471353	1			yes	CDK2AP1
cg27406919	16	0.00222462	0.000617397	0.000334758	0.471353	1			yes
cg05659187	2	0.00598774	0.00166178	0.000334955	0.471353	1			yes	ADD2;ADD2;ADD2;ADD2;ADD2
cg17378509	4	-0.0156479	0.00434316	0.000335179	0.471353	1	0.437598	1	no
cg08356214	19	-0.00431681	0.00119828	0.000335641	0.471353	1	0.437598	1	no	ARHGEF18
cg02683621	7	-0.0245665	0.00681983	0.000336019	0.471353	1			yes
cg17310354	11	-0.02395	0.00664936	0.000336478	0.471353	1			yes	SAA2
cg12459358	17	0.00416948	0.00115784	0.000337718	0.471353	1	0.437598	1	no
cg26187313	6	-0.0174606	0.00485105	0.000339727	0.471353	1			yes
cg11406977	11	-0.0113758	0.00316056	0.000339776	0.471353	1	0.437598	1	no
cg23069677	1	-0.00153645	0.000426842	0.000339969	0.471353	1	0.437598	1	no	LSM10
cg09249800	1	-0.0186298	0.00517654	0.000340265	0.471353	1			yes	ACOT7;ACOT7;ACOT7;ACOT7
cg16347361	17	-0.0346351	0.00962496	0.00034082	0.471353	1			yes	TIMP2
cg25345767	1	0.00304602	0.000846549	0.000341231	0.471353	1	0.437598	1	no	TMEM63A;TMEM63A
cg11633264	8	-0.0228816	0.00636545	0.000345765	0.472477	1			yes
cg09099312	7	-0.00176989	0.000492398	0.000346065	0.472477	1	0.437598	1	no	SEPT13
cg12918473	7	0.0030651	0.000852753	0.000346196	0.472477	1	0.437598	1	no	WNT2;WNT2
cg27366891	16	0.000847026	0.000235687	0.000346842	0.472477	1	0.437598	1	no	RSPRY1;FAM192A
cg08335618	4	0.00264099	0.000735054	0.000348191	0.472477	1	0.437598	1	no	HADH
cg15769201	2	0.00237137	0.000660061	0.000348581	0.472477	1	0.437598	1	no	SLC35F5
cg01188685	1	-0.00185563	0.000516596	0.000349274	0.472477	1	0.437598	1	no	KIRREL;KIRREL
cg01403379	10	-0.00733556	0.00204254	0.000350045	0.472477	1			yes
cg24787692	2	-0.00717654	0.00199956	0.00035317	0.474679	1	0.440546	1	no	THNSL2
cg15725939	15	-0.0099272	0.00276628	0.000353686	0.474679	1			yes
cg11686427	5	0.00328562	0.000915818	0.000355041	0.475147	1	0.440954	1	no	PCDHGA4;PCDHGA6;PCDHGA1;PCDHGA8;PCDHGA5;PCDHGB1;PCDHGB4;PCDHGA3;PCDHGB5;PCDHGB5;PCDHGA2;PCDHGA7;PCDHGB2;PCDHGB3
cg14777873	3	0.0029167	0.000813413	0.000357561	0.477169	1	0.441558	1	no	ISY1;ISY1
cg11803803	1	-0.00692628	0.00193281	0.000360589	0.478017	1	0.441558	1	no	PHACTR4;PHACTR4
cg07093485	16	0.00147377	0.00041135	0.00036167	0.478017	1	0.441558	1	no	RBBP6;RBBP6;RBBP6;RBBP6;RBBP6;RBBP6
cg20515377	6	-0.00473265	0.00132096	0.000361727	0.478017	1	0.441558	1	no	RPS6KA2
cg17147885	3	0.0196689	0.00549164	0.000363191	0.478017	1			yes	NEK10
cg07236718	8	-0.00157749	0.000440416	0.000363256	0.478017	1	0.441558	1	no	RBPMS;RBPMS;RBPMS;RBPMS
cg24471459	8	-0.00054255	0.000151679	0.000369642	0.484417	1	0.442829	1	no	UBXN8
cg19778698	7	-0.00248894	0.000695901	0.00037017	0.484417	1	0.442829	1	no	MAFK
cg27077685	16	-0.0116331	0.00325344	0.000371435	0.484728	1			yes	PRMT7;SLC7A6OS
cg25366139	19	0.00234119	0.00065523	0.000375027	0.488068	1	0.442829	1	no	ZNF837;ZNF837
cg26718420	12	-0.0115922	0.00324496	0.000376084	0.4881	1	0.442829	1	no	C12orf59;C12orf59
cg24514884	6	-0.00864515	0.00242196	0.000380128	0.489373	1			yes	SGK1
cg10725937	6	0.0219796	0.00615914	0.000381357	0.489373	1	0.442829	1	no	TREM2
cg16332224	20	-0.0113034	0.00316803	0.000382461	0.489373	1	0.442829	1	no	MOCS3;DPM1
cg09843855	10	-0.0208509	0.00584612	0.000384222	0.489373	1	0.442829	1	no	INPP5A
cg26252077	1	-0.0185882	0.00521291	0.000385448	0.489373	1	0.442829	1	no	NFIA;NFIA;NFIA;NFIA
cg18744482	6	-0.00688415	0.0019307	0.000385744	0.489373	1			yes	RDBP
cg27660099	7	-0.00785122	0.00220244	0.000386912	0.489373	1	0.442829	1	no	EEPD1
cg04292187	1	0.00180676	0.000507018	0.000388781	0.489373	1	0.442829	1	no	B3GALNT2
cg15314170	20	-0.00308928	0.000867092	0.000389985	0.489373	1	0.442829	1	no	SIRPA;SIRPA;SIRPA
cg01484716	6	-0.01587	0.00445584	0.000391536	0.489373	1			yes
cg20749792	13	0.0375576	0.0105522	0.000395029	0.489373	1	0.442829	1	no
cg17647431	5	0.00180985	0.000508859	0.000398873	0.489373	1	0.442829	1	no	SFXN1
cg02771661	12	-0.00748127	0.00210362	0.000399408	0.489373	1	0.442829	1	no	WNT1
cg07809176	12	-0.0146419	0.00411807	0.000400546	0.489373	1	0.442829	1	no	REP15;REP15
cg23072981	2	0.00871009	0.00245019	0.000401676	0.489373	1			yes	TMEM87B
cg06212876	21	-0.00974582	0.00274117	0.00040336	0.489373	1			yes	NCRNA00161;NCRNA00161
cg14908557	15	0.00544479	0.00153211	0.000403423	0.489373	1			yes	FLJ42289;FLJ42289
cg23670208	6	-0.00829057	0.00233381	0.000405356	0.489373	1	0.442829	1	no
cg07468397	21	0.0176821	0.0049777	0.000405454	0.489373	1	0.442829	1	no
cg04557774	11	0.00185847	0.000523208	0.000405817	0.489373	1			yes	RAB6A;RAB6A
cg26385618	18	-0.0120719	0.00339966	0.000407495	0.489373	1	0.442829	1	no	C18orf62
cg27298324	1	0.0316193	0.00890762	0.000409369	0.489373	1	0.442829	1	no
cg03773636	3	-0.00359399	0.00101268	0.000410519	0.489373	1			yes
cg00647403	16	0.00217646	0.00061331	0.000410864	0.489373	1	0.442829	1	no	GGA2
cg06654905	9	0.00264241	0.000744647	0.000411136	0.489373	1	0.442829	1	no
cg25673948	8	0.00305324	0.000860354	0.000411486	0.489373	1	0.442829	1	no	MIR596
cg06325209	1	0.01261	0.00355499	0.000413346	0.489373	1	0.442829	1	no	DDR2;DDR2
cg22518769	7	-0.0049209	0.00138758	0.000414569	0.489373	1			yes	SLC29A4;SLC29A4
cg27394794	10	0.0204748	0.005774	0.000414986	0.489373	1	0.442829	1	no	A1CF;A1CF;A1CF
cg17695145	4	-0.0237392	0.00669459	0.000415071	0.489373	1			yes	C4orf10;NOP14
cg04501571	16	-0.00590081	0.00166412	0.000415272	0.489373	1	0.442829	1	no	CBFB;CBFB
cg01529466	11	0.00759911	0.00214306	0.000415333	0.489373	1	0.442829	1	no	PACS1
cg10038168	12	0.0266201	0.00750822	0.000415928	0.489373	1	0.442829	1	no	ZNF664
cg01187920	5	-0.00301085	0.000849299	0.000416503	0.489373	1	0.442829	1	no	CARTPT
cg02316156	12	-0.0390043	0.0110037	0.000417167	0.489373	1	0.442829	1	no
cg00291054	16	-0.00986986	0.00278481	0.000417988	0.489373	1	0.442829	1	no	ATMIN
cg19370346	2	-0.00823682	0.00232508	0.00042039	0.489373	1	0.442829	1	no
cg05095590	7	0.0294496	0.00831368	0.000420811	0.489373	1			yes	MAD1L1;MAD1L1;MAD1L1
cg02593579	12	0.00228029	0.000643746	0.00042112	0.489373	1	0.442829	1	no	C12orf49;RNFT2;RNFT2
cg14874541	3	0.00330907	0.000934418	0.000422405	0.489373	1	0.442829	1	no	KALRN;KALRN
cg03312805	22	-0.0176774	0.00499217	0.000422825	0.489373	1	0.442829	1	no	FAM19A5
cg12965799	14	0.00504007	0.00142364	0.000424349	0.489373	1			yes	SDR39U1;SDR39U1
cg07992604	16	0.0121471	0.0034314	0.000424985	0.489373	1	0.442829	1	no
cg02076804	7	-0.000503083	0.000142142	0.000425965	0.489373	1	0.442829	1	no	NDUFA4
cg04125099	12	-0.00330247	0.000933525	0.000428369	0.489373	1			yes	TXNRD1
cg27027055	16	0.0268245	0.00758331	0.000428734	0.489373	1	0.442829	1	no
cg21503237	4	0.0141697	0.00400854	0.000432685	0.489373	1	0.442829	1	no
cg09294660	16	-0.00500833	0.001417	0.000433493	0.489373	1			yes
cg08970226	19	-0.00150866	0.000426944	0.000434725	0.489373	1	0.442829	1	no	TSHZ3
cg21574064	19	0.0178324	0.00504649	0.000434734	0.489373	1	0.442829	1	no	ADAMTS10
cg21220721	1	-0.0203287	0.00575326	0.000434967	0.489373	1			yes	ACOT7;ACOT7;ACOT7;ACOT7
cg02953562	14	-0.008645	0.00244727	0.000436852	0.489373	1	0.442829	1	no	SNORD113-1
cg11366934	7	-0.00398554	0.0011284	0.00043722	0.489373	1	0.442829	1	no	BRI3;BRI3
cg21550612	6	0.0287547	0.00814195	0.000437824	0.489373	1			yes	PSORS1C1
cg09005580	3	-0.0128138	0.00362861	0.000438426	0.489373	1	0.442829	1	no	VPS8;VPS8
cg15075897	12	-0.0109429	0.00309935	0.000439498	0.489373	1	0.442829	1	no	DPPA3
cg08250921	16	0.0336014	0.00951714	0.000439534	0.489373	1	0.442829	1	no
cg08878352	6	0.00119906	0.000339637	0.000439843	0.489373	1			yes	PPP1R11
cg26391219	11	0.0243532	0.00689869	0.000440456	0.489373	1	0.442829	1	no
cg27273033	19	-0.0153036	0.00433518	0.000440503	0.489373	1	0.442829	1	no	HAMP
cg00248488	12	-0.0109444	0.00310042	0.000440815	0.489373	1	0.442829	1	no
cg02676262	10	-0.0214535	0.00607894	0.000442235	0.489373	1	0.442829	1	no	INPP5A
cg19056418	17	0.00116487	0.000330127	0.00044294	0.489373	1	0.442829	1	no	TMC8;TMC6
cg18002185	16	0.00137122	0.000388634	0.000443363	0.489373	1	0.442829	1	no	KATNB1
cg26964061	10	0.00212786	0.000603317	0.000445657	0.490758	1	0.44357	1	no	MXI1;MXI1
cg00029161	7	0.0023108	0.000655422	0.000447688	0.491425	1	0.444045	1	no	HIP1
cg04813159	17	-0.0112327	0.00318558	0.000448342	0.491425	1			yes	AATK
cg20843277	11	-0.0212823	0.00603896	0.000450221	0.491746	1			yes	SHANK2
cg09968361	14	-0.0115537	0.00327936	0.000451921	0.491746	1			yes	SERPINA1;SERPINA1;SERPINA1;SERPINA1;SERPINA1;SERPINA1;SERPINA1;SERPINA1;SERPINA1;SERPINA1;SERPINA1
cg06473082	19	0.001474	0.000418445	0.000453119	0.491746	1			yes	EVI5L
cg07780782	17	0.0178567	0.00506975	0.000453852	0.491746	1	0.4486	1	no	STAT3;STAT3;STAT3
cg04691829	5	-0.0177417	0.00503799	0.000454784	0.491746	1			yes	SKP1;SKP1
cg24650501	1	0.00423583	0.00120312	0.000456066	0.491746	1	0.449235	1	no	LMX1A;LMX1A
cg24882192	2	-0.00526368	0.00149546	0.000457781	0.491746	1			yes	MYO7B
cg04284463	2	-0.00341848	0.000971263	0.000458018	0.491746	1	0.449607	1	no	RPRM
cg05658771	16	0.0178357	0.00506783	0.00045859	0.491746	1			yes	FANCA;FANCA
cg04444969	5	-0.0105448	0.0029966	0.000459045	0.491746	1			yes	HSPB3
cg00909706	1	-0.0169206	0.00481072	0.000461898	0.492648	1	0.449661	1	no	MIR34A
cg23274561	1	-0.00165726	0.000471253	0.000462808	0.492648	1	0.449661	1	no	LMNA;LMNA;LMNA
cg19573236	10	-0.0394301	0.0112126	0.000463015	0.492648	1			yes
cg20384374	11	0.000922642	0.000262407	0.000464424	0.493016	1	0.449661	1	no	C11orf57;C11orf57;C11orf57;C11orf57;C11orf57;C11orf57;PIH1D2;PIH1D2
cg22310744	8	-0.0134214	0.00381814	0.000465627	0.493016	1	0.449661	1	no	ARHGEF10
cg13560452	6	0.00469487	0.00133585	0.000466779	0.493016	1	0.449661	1	no	OLIG3;OLIG3
cg04362112	1	0.0158033	0.00449739	0.000467688	0.493016	1	0.449661	1	no	MST1P9
cg17376030	22	0.00168615	0.000479933	0.000468844	0.493016	1			yes	PMM1
cg19093689	12	0.0246759	0.00702535	0.000470262	0.493016	1	0.449661	1	no	SPATS2
cg09309453	17	-0.00126217	0.000359359	0.000470666	0.493016	1	0.449661	1	no	MYO19;MYO19;PIGW;MYO19;MYO19;MYO19;MYO19
cg03714619	2	0.00433662	0.00123508	0.000472964	0.493917	1			yes
cg01086075	20	0.00586053	0.00166942	0.000473617	0.493917	1	0.450518	1	no	MYBL2
cg17505251	8	0.00096879	0.000276062	0.000475852	0.494526	1	0.450518	1	no	MYC
cg10177394	6	-0.00661508	0.00188511	0.000476295	0.494526	1	0.450518	1	no
cg11969913	2	0.00108697	0.000309847	0.000478119	0.495332	1	0.450751	1	no	FKBP7;MIR548N;FKBP7
cg01320040	21	-0.00107847	0.000307663	0.000482794	0.498118	1	0.451008	1	no	ZNF295;ZNF295;ZNF295;ZNF295;ZNF295;ZNF295
cg19096849	7	0.0176246	0.00503014	0.000485469	0.498118	1	0.451008	1	no	CD36
cg19621076	1	0.0114897	0.0032791	0.000485527	0.498118	1	0.451008	1	no	HMGN2
cg06273422	4	-0.0158827	0.00453304	0.000485697	0.498118	1			yes	GSTCD;GSTCD
cg08146945	16	-0.00447843	0.00127827	0.000486081	0.498118	1			yes
cg22221025	1	0.0031588	0.000901896	0.000487988	0.49899	1	0.451008	1	no
cg23055315	8	0.00196727	0.000561872	0.000490002	0.499291	1	0.451008	1	no	LYN;LYN
cg04798929	17	0.00132105	0.000377358	0.000491257	0.499291	1	0.451008	1	no	RPL26
cg27297993	6	-0.0114633	0.00327472	0.000491453	0.499291	1			yes	GABBR1;GABBR1;GABBR1
cg00956423	6	0.00454494	0.00129865	0.00049293	0.499705	1			yes	ZNRD1;NCRNA00171;ZNRD1
cg18581173	15	-0.00327691	0.000936492	0.000493976	0.499705	1	0.451008	1	no	CT62
cg08565320	5	-0.00722531	0.00206549	0.000495849	0.500284	1			yes
cg24788291	2	-0.0111572	0.00319096	0.000498711	0.500284	1	0.451008	1	no	PRKCE
cg10594237	3	0.00185726	0.000531169	0.000498825	0.500284	1	0.451008	1	no
cg15179805	13	-0.00138821	0.000397134	0.000500578	0.500284	1	0.451008	1	no	MCF2L
cg18107697	1	0.0122724	0.00351079	0.000500824	0.500284	1	0.451008	1	no	APH1A;APH1A
cg23662671	12	-0.0219943	0.00629478	0.000503367	0.500284	1			yes	POLE
cg12553689	15	0.034368	0.00983673	0.000503636	0.500284	1	0.451008	1	no	IGF1R
cg22202121	6	0.00590975	0.0016918	0.000505045	0.500284	1	0.451008	1	no	ZNF292
cg15217011	17	0.00115803	0.00033156	0.000506083	0.500284	1	0.451008	1	no
cg01213342	7	0.0105955	0.00303388	0.000506508	0.500284	1			yes
cg25503044	2	0.00140324	0.000401846	0.000507188	0.500284	1	0.451008	1	no	LOC151534;LBX2
cg26336955	1	-0.0168165	0.00481567	0.000507257	0.500284	1	0.451008	1	no	ZNF678;ZNF678
cg19938199	15	0.019462	0.00557943	0.000514284	0.501227	1	0.451008	1	no
cg00141925	12	-0.0165098	0.00473409	0.000515679	0.501227	1	0.451008	1	no	A2M
cg10074544	4	0.00207124	0.000593911	0.000515776	0.501227	1	0.451008	1	no	COL25A1;COL25A1;COL25A1;COL25A1
cg26672098	2	0.018762	0.00538026	0.000516145	0.501227	1	0.451008	1	no
cg00757391	19	-0.0387879	0.0111241	0.00051686	0.501227	1	0.451008	1	no	SIN3B
cg18010617	2	0.00161222	0.000462432	0.000517713	0.501227	1	0.451008	1	no	PPM1G;PPM1G
cg11411227	2	0.0201087	0.00576933	0.00051955	0.501227	1			yes	SCLY
cg23360149	10	0.00184904	0.000530541	0.000520061	0.501227	1			yes	ACBD5;ACBD5;ACBD5
cg04397884	14	0.016893	0.00484785	0.000521125	0.501227	1	0.451008	1	no	PELI2
cg04574991	1	0.00158363	0.000454456	0.000521307	0.501227	1			yes	KIAA0907
cg20340250	2	-0.00915079	0.00262618	0.000521366	0.501227	1	0.451008	1	no	VPS24;VPS24
cg19077806	2	-0.0230429	0.00661424	0.000522539	0.501227	1	0.451008	1	no	PDE1A;PDE1A
cg00394153	11	0.00119062	0.000341833	0.000524294	0.501227	1	0.451008	1	no	CCDC82;JRKL
cg10546626	20	-0.0170495	0.00489537	0.000524588	0.501227	1	0.451008	1	no	GNASAS;GNAS
cg08836619	5	0.00253434	0.000727792	0.000525628	0.501227	1	0.451008	1	no	C5orf32
cg22012156	1	0.0135142	0.00388124	0.000526306	0.501227	1	0.451008	1	no
cg10544039	5	-0.00197381	0.000566896	0.000526586	0.501227	1			yes	TRIM52
cg06638433	17	0.00295928	0.000850098	0.000527844	0.501227	1	0.451008	1	no	IGF2BP1;IGF2BP1
cg17553881	5	0.0275461	0.00791443	0.00052901	0.501227	1	0.451008	1	no	EXOC3;C5orf55
cg00514407	2	-0.00163652	0.000470224	0.000529604	0.501227	1	0.451008	1	no	SERPINE2;SERPINE2;SERPINE2
cg14018100	8	0.00378846	0.0010887	0.000530493	0.501227	1	0.451008	1	no	WDYHV1
cg18863333	2	-0.00482958	0.00138821	0.000532262	0.501236	1	0.451169	1	no	SOX11
cg07736415	13	-0.012633	0.00363225	0.000533848	0.501236	1			yes
cg07833710	1	0.00982157	0.00282394	0.000534104	0.501236	1			yes
cg01973456	13	0.0268373	0.00772029	0.000537474	0.501236	1			yes
cg07757386	14	0.00210741	0.000606338	0.000538527	0.501236	1	0.453825	1	no	RAGE;RAGE
cg25326319	7	-0.023308	0.00670598	0.000538573	0.501236	1	0.453825	1	no
cg10157951	12	0.017202	0.00495002	0.000539511	0.501236	1			yes	MORN3
cg18660409	3	-0.0106567	0.00306655	0.000539873	0.501236	1			yes	ATP2B2;ATP2B2
cg22039204	5	0.0227683	0.006553	0.000540791	0.501236	1			yes	VCAN;VCAN;VCAN;VCAN
cg08933844	16	-0.0106066	0.00305286	0.000541113	0.501236	1	0.454624	1	no	ZNF23
cg17156855	1	-0.00116408	0.000335105	0.000542411	0.501455	1			yes	SFT2D2
cg16249035	12	-0.00229271	0.000660215	0.000544465	0.502218	1	0.455514	1	no	TBX5;TBX5;TBX5;TBX5
cg03361585	20	-0.000924463	0.000266244	0.000545362	0.502218	1	0.455514	1	no	PREX1
cg08008931	2	0.00156605	0.000451428	0.000551982	0.507325	1			yes	NRXN1;NRXN1;NRXN1;NRXN1
cg22796922	7	0.00180606	0.000520759	0.000553718	0.507421	1			yes	SUNC1;SUNC1
cg24777950	14	0.0199943	0.00576661	0.000555407	0.507421	1			yes	CTSG
cg01373595	6	-0.0120382	0.0034736	0.000558642	0.507421	1			yes
cg24460720	19	-0.0205814	0.00593883	0.000558825	0.507421	1	0.462007	1	no
cg02228804	6	0.00283788	0.00081895	0.000559382	0.507421	1	0.462007	1	no	HIST1H2AI;HIST1H2BL
cg07260592	6	-0.00546723	0.00157773	0.000559471	0.507421	1	0.462007	1	no
cg01004278	5	-0.00118947	0.00034326	0.000559605	0.507421	1	0.462007	1	no	ANKRD43
cg14460003	20	0.00614358	0.00177391	0.000563649	0.510109	1	0.462096	1	no
cg16490757	10	-0.00831496	0.00240147	0.000565304	0.510628	1	0.462096	1	no	AP3M1;AP3M1
cg21343189	10	0.0153082	0.00442198	0.000566426	0.510666	1	0.462096	1	no	LDB3;LDB3;LDB3;LDB3;LDB3;LDB3;LDB3
cg17569486	2	0.00174633	0.000504579	0.000568305	0.511384	1	0.462096	1	no	AP1S3;AP1S3
cg14453187	2	-0.00845481	0.00244349	0.000569982	0.511918	1	0.462096	1	no
cg25975856	3	-0.0440456	0.0127268	0.000571417	0.512233	1			yes	EFHB
cg12258093	10	-0.00295175	0.000853448	0.000573238	0.512892	1	0.462096	1	no
cg23275644	5	0.0306522	0.00886648	0.000576362	0.51356	1	0.462096	1	no	ROPN1L
cg26921482	16	-0.01738	0.00502823	0.000577651	0.51356	1			yes	AMDHD2;AMDHD2
cg26463088	22	0.00186063	0.000538541	0.000580932	0.51356	1			yes	PATZ1;PATZ1;PATZ1;PATZ1
cg11302293	4	-0.00594238	0.00172025	0.000582263	0.51356	1	0.462096	1	no
cg15897921	1	0.0131263	0.00380059	0.000583518	0.51356	1	0.462096	1	no	C1orf156;C1orf112;C1orf112
cg23482397	18	0.00197128	0.000570837	0.000584574	0.51356	1			yes	TCF4;TCF4
cg17352157	19	0.00251106	0.000727294	0.000585958	0.51356	1	0.462096	1	no	ZNF331;ZNF331
cg27539746	10	-0.00927281	0.00268584	0.00058618	0.51356	1	0.462096	1	no	KIAA1598;KIAA1598
cg21225170	5	0.0020769	0.000601578	0.000586418	0.51356	1	0.462096	1	no	GFRA3
cg14884039	22	-0.0136167	0.00394457	0.000587642	0.51356	1	0.462096	1	no	MORC2
cg01041405	16	-0.0156004	0.00451956	0.000587691	0.51356	1			yes	SMPD3
cg05747695	11	-0.00201598	0.000584308	0.000591026	0.51356	1			yes	OSBPL5;OSBPL5;OSBPL5
cg01754162	4	0.00179153	0.000519503	0.00059462	0.51356	1	0.462096	1	no	RG9MTD2;RG9MTD2;MTTP;RG9MTD2;RG9MTD2
cg07857404	6	0.00301807	0.000875207	0.000594913	0.51356	1			yes	PHF1;PHF1;PHF1
cg09996797	6	-0.00114036	0.000330692	0.000595147	0.51356	1	0.462096	1	no	ZNF323;ZNF323;ZNF323;ZNF323;ZNF323;ZNF323
cg27412680	6	0.00201455	0.000584247	0.000595538	0.51356	1	0.462096	1	no	KCNQ5;KCNQ5;KCNQ5;KCNQ5;KCNQ5
cg26469982	17	-0.0192371	0.00557934	0.000595984	0.51356	1	0.462096	1	no	RPTOR;RPTOR
cg03189990	11	0.000797076	0.000231187	0.000596418	0.51356	1	0.462096	1	no	NTM
cg12265878	7	0.0022148	0.000642443	0.000597177	0.51356	1	0.462096	1	no
cg14588078	8	-0.00220717	0.000640328	0.000598144	0.51356	1	0.462096	1	no	LOC401463
cg05756181	2	0.0020176	0.00058536	0.000598559	0.51356	1	0.462096	1	no	ALS2;ALS2
cg26265787	19	0.0258934	0.00751447	0.000600665	0.51356	1	0.462096	1	no	TYK2
cg06611358	19	0.0028833	0.0008368	0.000601044	0.51356	1	0.462096	1	no
cg08147226	8	0.00855342	0.00248239	0.000601538	0.51356	1	0.462096	1	no	ERICH1
cg02540036	2	-0.00225443	0.000654431	0.000602672	0.51356	1	0.462096	1	no
cg13167664	11	-0.00197055	0.000571997	0.000602911	0.51356	1	0.462096	1	no	INS-IGF2;IGF2;IGF2;IGF2
cg22621663	3	0.0169115	0.00490958	0.000603337	0.51356	1			yes
cg24504361	12	-0.0141621	0.00411187	0.000604463	0.513593	1	0.462096	1	no	KRT8
cg05578452	5	-0.010196	0.00296174	0.000607809	0.513594	1			yes	SQSTM1;SQSTM1;SQSTM1
cg01589779	1	0.00281315	0.000817253	0.000608502	0.513594	1	0.462096	1	no
cg20133191	7	0.00723426	0.00210159	0.000608764	0.513594	1	0.462096	1	no	IQCE;IQCE
cg12634602	6	-0.00515703	0.00149821	0.000608812	0.513594	1	0.462096	1	no
cg11829291	2	-0.0124243	0.00361047	0.000610782	0.514337	1			yes
cg12479139	12	-0.00135585	0.000394152	0.000613598	0.514537	1	0.462096	1	no	HTR7P;HEBP1
cg12000761	19	0.0164469	0.00478034	0.000614336	0.514537	1	0.462096	1	no	PRR12
cg08879365	12	-0.00830322	0.00241423	0.000615012	0.514537	1	0.462096	1	no
cg11796507	6	0.00162609	0.000472821	0.000615376	0.514537	1	0.462096	1	no	HIST1H2AL
cg24500487	10	-0.0225064	0.00654774	0.000619499	0.51641	1	0.462096	1	no	PAPSS2;PAPSS2
cg03243226	11	-0.0098827	0.00287529	0.000619884	0.51641	1	0.462096	1	no	GRIA4;GRIA4;GRIA4;GRIA4;GRIA4;GRIA4;GRIA4
cg14294859	9	0.0442564	0.012879	0.00062168	0.51641	1			yes	SLC25A25;SLC25A25;SLC25A25;SLC25A25
cg08619119	6	0.00244594	0.000711831	0.000622121	0.51641	1	0.462096	1	no	SIRT5;SIRT5
cg18637383	2	0.0032176	0.000936494	0.000623334	0.51641	1			yes	HEATR5B
cg02985445	7	-0.0266113	0.00774703	0.000624598	0.51641	1	0.462096	1	no
cg15023139	13	0.0237093	0.00690375	0.000626422	0.51641	1	0.462096	1	no	ATP11A;ATP11A
cg15721981	6	0.00329285	0.000958999	0.00062777	0.51641	1	0.462096	1	no	SLC16A10
cg24617568	7	0.00209045	0.000608835	0.000628314	0.51641	1	0.462096	1	no	DPY19L2P4
cg20042639	20	0.00228758	0.00066628	0.000628547	0.51641	1	0.462096	1	no
cg05410790	1	0.00115208	0.00033566	0.000631069	0.516785	1	0.462096	1	no	KLHDC9;KLHDC9;KLHDC9
cg11274527	3	0.0135774	0.00395595	0.000631192	0.516785	1	0.462096	1	no	CADPS;CADPS;CADPS
cg17660245	19	-0.0471401	0.0137372	0.000632507	0.516966	1	0.462096	1	no	NUMBL
cg19728051	1	-0.0166197	0.00484529	0.000635933	0.518152	1			yes
cg12576859	19	0.0197455	0.00575731	0.000636921	0.518152	1	0.464134	1	no	DYRK1B;DYRK1B;DYRK1B
cg25813679	4	0.0246505	0.00718765	0.000637248	0.518152	1			yes	C4orf44;C4orf44
cg15154635	3	-0.0100324	0.00292608	0.000639401	0.519009	1			yes	OR5H14
cg04215968	2	0.00420352	0.00122615	0.000640543	0.519045	1	0.465585	1	no	DNPEP
cg01539849	11	-0.00444928	0.00129864	0.000645576	0.520002	1	0.46796	1	no	SPI1;SPI1
cg04999588	10	0.00126262	0.000368603	0.000647087	0.520002	1	0.46796	1	no
cg16450683	7	-0.00476647	0.00139178	0.000648734	0.520002	1			yes	TAS2R4
cg07995558	16	-0.00298724	0.000872473	0.000650521	0.520002	1			yes	LOC283922
cg20996124	1	-0.00439069	0.00128236	0.000650685	0.520002	1			yes
cg26312059	12	0.00639969	0.00186923	0.00065133	0.520002	1	0.468513	1	no	UBC
cg00665816	9	-0.0234459	0.00684823	0.000652709	0.520002	1	0.468513	1	no	APBA1
cg14102267	9	-0.00271659	0.000793764	0.000653841	0.520002	1	0.468513	1	no	PALM2;PALM2
cg25267392	2	-0.00693611	0.0020267	0.000654411	0.520002	1	0.468513	1	no
cg26155032	15	-0.005907	0.00172661	0.000657142	0.520002	1			yes
cg24326782	8	0.0187301	0.00547681	0.000659853	0.520002	1			yes
cg21667139	6	0.00840833	0.00245856	0.00066006	0.520002	1			yes
cg18672421	14	0.00145232	0.00042469	0.000660606	0.520002	1	0.471373	1	no	TMED10
cg14857851	3	-0.0170987	0.00500058	0.000661707	0.520002	1	0.471373	1	no	ZFYVE20
cg07312854	2	0.00322308	0.000942672	0.000661843	0.520002	1			yes	BMPR2
cg24912902	2	0.0349523	0.0102231	0.00066213	0.520002	1			yes
cg16270222	17	0.00205387	0.000600758	0.000662536	0.520002	1			yes
cg08446798	16	0.00826437	0.00241724	0.000662572	0.520002	1			yes	ZCCHC14
cg19750824	1	0.0804581	0.0235383	0.00066393	0.520002	1			yes
cg12851526	7	-0.00631274	0.00184695	0.00066457	0.520002	1	0.472235	1	no
cg05121388	17	0.00285467	0.000835208	0.00066486	0.520002	1			yes	METTL2A
cg04217850	3	-0.0123558	0.00361669	0.000668379	0.520002	1	0.472742	1	no	SLC25A26;SLC25A26;SLC25A26
cg23954787	8	-0.00335977	0.000983462	0.000668593	0.520002	1	0.472742	1	no
cg08169026	11	0.010486	0.00307024	0.000670838	0.520002	1			yes
cg01971203	2	-0.00464827	0.00136151	0.000673912	0.520002	1			yes
cg27363486	1	-0.00554374	0.00162381	0.000674223	0.520002	1			yes	TRIM17;TRIM17;TRIM17;TRIM17
cg15527348	19	-0.00442429	0.00129606	0.000675016	0.520002	1			yes	ONECUT3
cg01498609	6	0.00642743	0.00188355	0.0006787	0.520002	1			yes
cg00009796	16	-0.00950214	0.00278504	0.000679364	0.520002	1			yes
cg05995572	3	0.0160281	0.00469783	0.00067944	0.520002	1	0.474065	1	no	FLJ25363
cg23845377	4	-0.002378	0.000696962	0.000679699	0.520002	1			yes
cg04798158	14	0.00108348	0.000317575	0.000680184	0.520002	1	0.474065	1	no	FCF1;KIAA0317
cg25864024	15	0.00314037	0.000920631	0.000681506	0.520002	1			yes	FAM174B
cg11251319	19	0.00833522	0.00244378	0.00068228	0.520002	1	0.474065	1	no	ATP8B3
cg15158847	1	0.00134864	0.00039552	0.000684502	0.520002	1	0.474065	1	no	FAIM3;FAIM3;FAIM3;FAIM3;FAIM3
cg08657247	17	-0.0050731	0.00148821	0.000686699	0.520002	1			yes	PHF12;PHF12
cg09009788	13	0.0196694	0.00577106	0.000688139	0.520002	1			yes	MYCBP2
cg07504864	6	0.00120853	0.000354542	0.00068852	0.520002	1			yes	NCRNA00120;AKIRIN2
cg23844174	1	0.00362435	0.00106348	0.000689016	0.520002	1	0.474065	1	no	PRKCZ;PRKCZ;PRKCZ
cg06309629	10	-0.0128208	0.00376347	0.000692509	0.520002	1			yes
cg07097722	20	-0.0156689	0.00460063	0.000694362	0.520002	1	0.474065	1	no	PKIG;PKIG;PKIG
cg10624784	7	-0.0077743	0.00228303	0.000695671	0.520002	1	0.474065	1	no	PHTF2;PHTF2;TMEM60
cg08211801	19	-0.000818375	0.000240345	0.000696546	0.520002	1	0.474065	1	no
cg11137697	14	-0.00839397	0.00246579	0.000698497	0.520002	1			yes	SMOC1;SMOC1
cg15765212	6	-0.00233996	0.000687465	0.000699557	0.520002	1			yes	BAT2
cg15616173	14	-0.000758745	0.000222965	0.000701417	0.520002	1	0.474065	1	no	XRCC3;XRCC3;ZFYVE21;XRCC3
cg10192164	16	0.00108219	0.000318024	0.000701792	0.520002	1	0.474065	1	no	ZNF771;ZNF771
cg13183694	6	0.0230601	0.00677793	0.000703316	0.520002	1			yes	DYNLT1
cg24805681	15	-0.0387431	0.0113855	0.000704387	0.520002	1			yes	MEX3B
cg13329889	7	0.00928219	0.00272958	0.000707807	0.520002	1			yes	RNF216;RNF216
cg15448829	8	-0.00226696	0.000666735	0.000708768	0.520002	1	0.474065	1	no	SAMD12;SAMD12
cg15902774	15	-0.015556	0.00457519	0.000708985	0.520002	1	0.474065	1	no	SCAMP5
cg06040925	2	-0.0167353	0.00492333	0.000711142	0.520002	1	0.474065	1	no	MFSD9
cg21028981	3	-0.0245218	0.00721441	0.000711515	0.520002	1	0.474065	1	no
cg04515268	17	-0.0148417	0.00436739	0.00071342	0.520002	1			yes
cg07065220	3	-0.0188915	0.00556034	0.000715261	0.520002	1	0.474065	1	no
cg15440868	2	-0.0159227	0.00468734	0.000716771	0.520002	1	0.474065	1	no
cg04337056	3	-0.0326655	0.00961893	0.000719376	0.520002	1			yes	GFM1
cg12716346	4	-0.0181947	0.00535958	0.000722381	0.520002	1			yes
cg25602892	11	-0.0139236	0.00410178	0.000723293	0.520002	1			yes
cg08378598	13	0.00186226	0.000548614	0.00072339	0.520002	1	0.474065	1	no	C13orf18
cg07907917	19	0.00175602	0.000517459	0.000725629	0.520002	1	0.474065	1	no	SERTAD3;SERTAD3
cg14246661	2	0.0230731	0.00679938	0.000725993	0.520002	1	0.474065	1	no	ROCK2
cg24844313	1	-0.00136679	0.000402858	0.000727787	0.520002	1	0.474065	1	no	ITPKB
cg21688533	7	0.00971712	0.00286386	0.000728455	0.520002	1			yes
cg07523904	9	0.00267939	0.000789829	0.000728755	0.520002	1	0.474065	1	no	FAM73B
cg21218476	17	0.00239188	0.000705059	0.000728806	0.520002	1			yes	DLG4;DLG4
cg27501380	16	-0.000964523	0.000284353	0.000729858	0.520002	1	0.474065	1	no	RBBP6;RBBP6;RBBP6;RBBP6;RBBP6;RBBP6
cg09387179	5	-0.0174141	0.00513404	0.000730056	0.520002	1	0.474065	1	no	LOC644936
cg22855052	12	0.00426466	0.00125756	0.000732133	0.520002	1	0.474065	1	no	SPSB2;SPSB2
cg02725620	7	0.0169497	0.00499932	0.000734247	0.520002	1	0.474065	1	no	CUX1;CUX1;CUX1
cg14690580	12	-0.0125184	0.00369266	0.000734817	0.520002	1	0.474065	1	no
cg01917069	8	-0.00151606	0.000447251	0.000735798	0.520002	1	0.474065	1	no
cg27041049	14	0.0204688	0.00603866	0.000736221	0.520002	1	0.474065	1	no	COCH;COCH
cg09407712	7	0.00982764	0.00289846	0.000736449	0.520002	1	0.474065	1	no	HIPK2;HIPK2
cg14052112	7	0.00250529	0.000739182	0.000736908	0.520002	1	0.474065	1	no	ZNF746;ZNF746
cg01423695	7	0.0326657	0.00963794	0.000736994	0.520002	1	0.474065	1	no	PRKAG2;PRKAG2
cg22049342	2	-0.0225842	0.00666459	0.000738502	0.520002	1			yes	AFF3;AFF3
cg27348043	3	0.00783074	0.00231094	0.000739007	0.520002	1	0.474065	1	no	ILDR1
cg22027305	17	0.000884439	0.000261017	0.000739146	0.520002	1			yes
cg21123913	4	0.00482862	0.00142505	0.000739275	0.520002	1	0.474065	1	no	HERC3;HERC3
cg19438674	10	0.00409463	0.00120889	0.000742871	0.520002	1	0.474065	1	no	GRID1
cg08075719	14	-0.0049074	0.00144888	0.000742945	0.520002	1	0.474065	1	no
cg11293112	17	-0.0125353	0.00370104	0.000743074	0.520002	1	0.474065	1	no	TOM1L2;TOM1L2
cg18985738	11	0.0187935	0.00554982	0.000744725	0.520002	1	0.474065	1	no
cg09134668	5	0.0137473	0.00406026	0.000746868	0.520002	1	0.474065	1	no	COL23A1
cg02662277	10	-0.0101599	0.00300095	0.000746995	0.520002	1	0.474065	1	no	PHYHIPL;PHYHIPL;PHYHIPL
cg03762802	8	-0.0136854	0.00404265	0.000747742	0.520002	1	0.474065	1	no
cg25934944	15	-0.0015419	0.000455638	0.000750891	0.520002	1	0.474065	1	no	TP53BP1
cg08748948	22	-0.00384347	0.00113572	0.000751524	0.520002	1	0.474065	1	no	SCARF2;SCARF2
cg03065383	2	0.00147765	0.000436716	0.00075241	0.520002	1	0.474065	1	no	KCNIP3;KCNIP3
cg01373896	19	-0.0221456	0.00654528	0.000753833	0.520002	1	0.474065	1	no	KLF16
cg27141534	12	-0.015201	0.00449362	0.000754333	0.520002	1	0.474065	1	no	NCOR2;NCOR2
cg01950511	2	0.016324	0.00482644	0.000755981	0.520002	1	0.474065	1	no	TRAF3IP1;TRAF3IP1
cg08937612	1	-0.0119733	0.0035403	0.00075648	0.520002	1			yes	VSIG8
cg01023203	3	-0.00236463	0.000699194	0.000756526	0.520002	1	0.474065	1	no	SOX2OT;SOX2
cg05218490	2	0.00131455	0.000388701	0.000756682	0.520002	1	0.474065	1	no	ORC4L;ORC4L;ORC4L
cg06160221	16	-0.0048215	0.00142571	0.000757004	0.520002	1			yes	C16orf55
cg16054590	1	0.00244672	0.000723744	0.000760045	0.520002	1	0.474065	1	no	TOR1AIP2;TOR1AIP2
cg04166238	8	-0.00950663	0.00281215	0.000760542	0.520002	1	0.474065	1	no	FAM110B
cg21582973	6	0.0115851	0.00342739	0.000761437	0.520002	1			yes	GPX6
cg13733394	13	0.0300727	0.00889919	0.000763817	0.520002	1			yes	CLDN10;CLDN10
cg06564069	2	0.0165872	0.00490866	0.000764087	0.520002	1			yes
cg19365843	19	0.00384849	0.00113885	0.000764203	0.520002	1	0.474065	1	no	NOSIP;PRRG2;NOSIP
cg03062952	16	0.0108759	0.00321861	0.000764473	0.520002	1			yes
cg03527683	7	-0.0131934	0.00390503	0.000765868	0.520002	1			yes	GRM8;GRM8;GRM8
cg12277789	10	-0.0247927	0.00733875	0.000766537	0.520002	1	0.474065	1	no
cg13622546	9	0.0271496	0.00803664	0.000766643	0.520002	1	0.474065	1	no	ASB6;ASB6
cg13321967	4	-0.0106289	0.00314619	0.000766741	0.520002	1	0.474065	1	no
cg10523001	5	-0.00636579	0.0018844	0.000766929	0.520002	1	0.474065	1	no	FBXW11;FBXW11;FBXW11
cg14618310	10	0.0200369	0.00593263	0.000768927	0.520002	1			yes	C10orf84;C10orf84
cg02495604	1	-0.00233414	0.000691262	0.00077105	0.520002	1	0.474065	1	no	HPCAL4
cg15002214	17	-0.00119345	0.000353455	0.000771363	0.520002	1	0.474065	1	no	NOG
cg11308170	11	0.00959697	0.00284215	0.000771912	0.520002	1	0.474065	1	no	SNORA1;SNORA8;SNORD5;SNORA18
cg17441724	20	0.00683972	0.00202574	0.000772356	0.520002	1	0.474065	1	no	C20orf96
cg19617741	2	-0.0172695	0.00511534	0.000772716	0.520002	1	0.474065	1	no
cg11291081	3	0.0028012	0.000830054	0.00077651	0.520002	1	0.474065	1	no	MLH1;MLH1;MLH1;EPM2AIP1;MLH1
cg16497431	13	-0.0154336	0.00457359	0.000776927	0.520002	1	0.474065	1	no	LOC348021
cg04120766	8	-0.00134272	0.00039798	0.000778859	0.520002	1	0.474065	1	no	ZNF696
cg17876200	1	0.00101739	0.000301561	0.000779436	0.520002	1	0.474065	1	no	KLHDC9;KLHDC9;KLHDC9
cg03863979	3	-0.00681413	0.00202012	0.000780916	0.520002	1			yes	RPL24
cg17001717	8	-0.00944694	0.0028012	0.000782753	0.520002	1	0.474065	1	no	CSMD1
cg24430189	2	0.00249252	0.000739091	0.000782793	0.520002	1	0.474065	1	no
cg08471800	1	-0.00334101	0.000991348	0.000789465	0.520002	1			yes
cg12478092	22	0.0312898	0.00928702	0.000792092	0.520002	1	0.474065	1	no	CCDC116
cg23719549	7	0.00432856	0.00128466	0.000792338	0.520002	1			yes	ABCB8
cg09769218	1	0.0446957	0.0132675	0.000792927	0.520002	1	0.474065	1	no	GABRD
cg00676224	11	0.00285797	0.00084837	0.000793216	0.520002	1	0.474065	1	no
cg06938772	14	0.00244627	0.000726293	0.000794761	0.520002	1	0.474065	1	no	RAB2B;TOX4;RAB2B;RAB2B
cg05129610	7	0.00223654	0.000664123	0.000796255	0.520002	1	0.474065	1	no	FAM126A
cg17501384	2	0.0198596	0.00589842	0.000798343	0.520002	1			yes	RPL37A
cg10819708	15	-0.00795169	0.00236191	0.000799463	0.520002	1			yes	SEMA4B
cg08981514	11	-0.00993327	0.00295052	0.000799991	0.520002	1			yes
cg15411303	4	-0.0180797	0.00537137	0.000801191	0.520002	1	0.474065	1	no	C4orf17
cg24036830	6	-0.0103199	0.0030665	0.000802929	0.520002	1	0.474065	1	no	ZNF389
cg04738355	2	-0.00809705	0.00240606	0.000803378	0.520002	1			yes	EXOC6B
cg14716689	10	-0.0221401	0.00658134	0.000806535	0.520002	1	0.474065	1	no	MARCH8;MARCH8
cg12475590	13	-0.0106267	0.00315892	0.000806774	0.520002	1	0.474065	1	no	IL17D
cg15890484	2	0.00131085	0.000389683	0.000807016	0.520002	1	0.474065	1	no	DYNC2LI1;DYNC2LI1;DYNC2LI1
cg20078817	22	-0.0046305	0.00137685	0.000809353	0.520002	1	0.474065	1	no	RFPL3S;RFPL3S
cg09883582	3	0.00372352	0.00110715	0.000809615	0.520002	1			yes	PHLDB2;PHLDB2;PHLDB2;PHLDB2
cg10104542	2	-0.0131352	0.0039059	0.000809812	0.520002	1	0.474065	1	no
cg17603988	7	0.0216038	0.00642692	0.000814031	0.520002	1	0.474065	1	no	PHKG1
cg23730649	6	-0.0194603	0.00578956	0.00081467	0.520002	1			yes
cg13794390	1	-0.0234644	0.00698181	0.000816022	0.520002	1			yes	FOXJ3
cg07176168	1	-0.0129213	0.00384469	0.000816025	0.520002	1	0.474065	1	no
cg20540428	3	0.0470422	0.0139969	0.000816977	0.520002	1			yes	PPP4R2
cg04353438	19	-0.0201415	0.00599435	0.000818252	0.520002	1	0.474065	1	no	SAFB2
cg04804618	10	-0.00492157	0.00146507	0.000821157	0.520002	1	0.474065	1	no	EBF3
cg25376238	19	0.00972578	0.00289534	0.000821296	0.520002	1	0.474065	1	no	FXYD5;FXYD5;FXYD5;FXYD5
cg24905248	2	-0.0175624	0.00522872	0.000821661	0.520002	1	0.474065	1	no	LRPPRC
cg24108215	1	0.0146998	0.00437654	0.00082213	0.520002	1			yes
cg08348962	1	0.00260699	0.000776308	0.000823563	0.520002	1	0.474065	1	no	ILDR2
cg25705836	15	-0.00277464	0.000826363	0.000825143	0.520002	1	0.474065	1	no	ADAMTS7;ADAMTS7
cg23335460	10	-0.00643845	0.00191754	0.000825594	0.520002	1	0.474065	1	no	CRTAC1
cg03170881	6	0.00230802	0.000687379	0.000825978	0.520002	1	0.474065	1	no	FAM54A;FAM54A
cg09039890	6	-0.0158691	0.00472649	0.000826147	0.520002	1	0.474065	1	no
cg14851204	17	0.0535235	0.0159451	0.000827819	0.520002	1	0.474065	1	no	BAIAP2;BAIAP2;BAIAP2;BAIAP2
cg01053260	15	-0.00222457	0.000662713	0.000827899	0.520002	1	0.474065	1	no
cg11869628	15	-0.0134826	0.00401714	0.000829408	0.520002	1			yes	CPEB1;CPEB1;CPEB1;CPEB1
cg05867499	7	0.00829629	0.00247079	0.000829552	0.520002	1	0.474065	1	no	RADIL
cg23674202	17	0.0208395	0.00621026	0.000831093	0.520002	1	0.474065	1	no	FOXK2
cg15592143	7	-0.0117145	0.00349101	0.000831693	0.520002	1			yes	SRCRB4D
cg15979173	1	-0.0115035	0.00342923	0.000834355	0.520002	1	0.474065	1	no	BARHL2
cg03960811	2	0.0227048	0.00676978	0.000836435	0.520002	1	0.474065	1	no	ZNF385B;ZNF385B;ZNF385B
cg03397307	12	0.00148641	0.000443157	0.000836557	0.520002	1	0.474065	1	no	EFCAB4B;EFCAB4B;EFCAB4B
cg21563078	7	0.00189042	0.000563707	0.000837345	0.520002	1	0.474065	1	no	MAGI2
cg15866213	12	0.00135304	0.000403473	0.000837643	0.520002	1			yes	CCNT1;CCNT1
cg18512780	17	0.00700427	0.00208869	0.000837922	0.520002	1			yes	TMC6;TMC6
cg21519701	17	0.0214602	0.00639959	0.00083819	0.520002	1			yes	TEX2
cg19539824	9	-0.00109122	0.000325422	0.000838223	0.520002	1	0.474065	1	no	C9orf69
cg04846036	10	-0.00424226	0.00126515	0.000838653	0.520002	1	0.474065	1	no
cg19616083	15	-0.00152177	0.000453864	0.000839191	0.520002	1	0.474065	1	no	CLK3;CLK3
cg03762258	12	-0.0162961	0.0048603	0.000839425	0.520002	1			yes	TMEM132D
cg08367318	6	0.0215573	0.00642961	0.000839539	0.520002	1			yes	C6orf27
cg09622957	1	-0.0014984	0.000446937	0.00084017	0.520002	1			yes	ADAMTSL4;ADAMTSL4
cg01885948	6	-0.00414238	0.00123561	0.000840449	0.520002	1	0.474065	1	no
cg01308419	7	0.00815323	0.00243329	0.000845869	0.520002	1	0.474065	1	no	GRID2IP
cg03874728	12	0.00243603	0.000727082	0.000846669	0.520002	1	0.474065	1	no	CCDC38;AMDHD1
cg05543443	5	0.0105215	0.00314055	0.000847267	0.520002	1			yes
cg25672142	3	-0.00193692	0.000578235	0.000848938	0.520002	1	0.474065	1	no	TMEM45A;TMEM45A
cg13574271	15	0.00192522	0.000574828	0.000850299	0.520002	1	0.474065	1	no
cg15957413	2	-0.00646115	0.00192925	0.000850836	0.520002	1			yes
cg00415333	6	-0.0131627	0.00393067	0.000852034	0.520002	1	0.474065	1	no	IL22RA2;IL22RA2;IL22RA2
cg05771261	1	-0.00250285	0.000747422	0.000852041	0.520002	1			yes	FAM43B;FAM43B
cg13716840	5	0.0154933	0.00462687	0.00085245	0.520002	1	0.474065	1	no
cg01962086	3	-0.00319398	0.000953926	0.000853243	0.520002	1	0.474065	1	no	TNK2
cg02856420	7	0.00770612	0.00230176	0.000854344	0.520002	1	0.474065	1	no	CUX1;CUX1;CUX1
cg17779423	19	0.0528929	0.0158028	0.000857138	0.520002	1	0.474065	1	no	MEGF8
cg22255532	3	0.00488672	0.00146002	0.000857259	0.520002	1			yes
cg18190824	5	-0.00995244	0.00297365	0.000857455	0.520002	1	0.474065	1	no	ANKH
cg20534596	10	0.00209161	0.000625195	0.000861614	0.520002	1	0.474065	1	no	ARMC4
cg09188845	11	0.0024613	0.000735772	0.000862918	0.520002	1			yes	SPCS2;XRRA1
cg09106556	19	0.00196933	0.000588758	0.000863533	0.520002	1	0.474065	1	no	ZNF302;ZNF302
cg25555424	11	0.00248796	0.000743827	0.00086383	0.520002	1			yes	PHLDA2
cg13122532	19	0.0195608	0.00584824	0.000863947	0.520002	1			yes	MIR520C
cg24951893	4	-0.0151039	0.00451574	0.000864024	0.520002	1			yes
cg25575628	10	0.0108542	0.00324544	0.000864971	0.520002	1			yes	ITIH5;ITIH5
cg04654363	8	-0.00365399	0.00109282	0.000867397	0.520002	1	0.474065	1	no
cg01129641	2	0.0020361	0.000609028	0.000869095	0.520002	1			yes
cg11654737	6	0.00194341	0.000581372	0.000870243	0.520002	1	0.474065	1	no	BCKDHB;BCKDHB
cg04325312	12	0.0108536	0.00324673	0.000870604	0.520002	1	0.474065	1	no
cg08686960	19	0.027917	0.00835231	0.000872501	0.520002	1	0.474065	1	no	COX7A1
cg22531018	7	0.015137	0.00452933	0.000873059	0.520002	1			yes	TMEM139
cg16511841	6	0.00319447	0.000955932	0.000873286	0.520002	1	0.474065	1	no	C6orf167;MIR548H3
cg03712965	6	-0.00245612	0.000734967	0.00087347	0.520002	1			yes
cg06357748	12	0.0190971	0.00571562	0.000875459	0.520002	1	0.474065	1	no	RAD52
cg16973606	2	0.00220532	0.000660114	0.000876288	0.520002	1	0.474065	1	no	NAGK
cg11031372	17	0.0149338	0.00447046	0.000876928	0.520002	1	0.474065	1	no	AZI1;AZI1
cg22753888	6	-0.0345497	0.0103442	0.000878582	0.520002	1	0.474065	1	no	HCRTR2
cg00251358	5	0.0182137	0.00545316	0.0008786	0.520002	1	0.474065	1	no
cg18437584	13	0.00618288	0.00185096	0.000879446	0.520002	1	0.474065	1	no	ATP11A;ATP11A
cg22876713	6	0.0188184	0.0056348	0.000879726	0.520002	1	0.474065	1	no
cg02978150	11	-0.0195426	0.0058518	0.000879954	0.520002	1			yes	PATE4
cg16782719	12	0.049333	0.0147741	0.000881276	0.520002	1	0.474065	1	no	SLC15A4
cg10278318	2	-0.00720897	0.00215907	0.000882126	0.520002	1			yes
cg10671572	6	0.00255753	0.000766018	0.000882662	0.520002	1	0.474065	1	no	PCMT1
cg07520161	12	-0.000733021	0.000219576	0.000884097	0.520002	1	0.474065	1	no	TMTC3;CEP290;CEP290
cg22331159	2	0.00192076	0.000575357	0.000884118	0.520002	1			yes	INPP5D;INPP5D
cg04498023	8	0.0025121	0.000752558	0.000884651	0.520002	1	0.474065	1	no	HOOK3;RNF170;RNF170;RNF170;RNF170;RNF170;RNF170
cg26476939	6	-0.00553995	0.00165966	0.000884986	0.520002	1			yes	TNXB
cg23153680	2	-0.0144494	0.00432985	0.000887495	0.520151	1	0.474065	1	no	ABCB6
cg11848592	6	0.0111363	0.00333767	0.000889497	0.520151	1			yes	C6orf10
cg24213196	17	-0.00222411	0.000666613	0.000890011	0.520151	1	0.474065	1	no	CNTNAP1;CNTNAP1;CCR10
cg17833303	1	0.00227181	0.000680983	0.00089119	0.520151	1	0.474065	1	no	HNRNPU;HNRNPU
cg00849692	6	-0.00208578	0.000625294	0.00089225	0.520151	1	0.474065	1	no
cg13849066	17	0.00782956	0.00234726	0.000892847	0.520151	1	0.474065	1	no	CACNB1
cg18518804	14	0.00736388	0.00220863	0.000897174	0.520151	1			yes	TTC7B
cg13765206	18	-0.00238618	0.000715704	0.000897387	0.520151	1	0.475531	1	no	EMILIN2
cg07180523	6	0.00149298	0.000447799	0.000897453	0.520151	1			yes
cg00702547	16	-0.0128809	0.00386384	0.000899028	0.520151	1			yes
cg02880256	15	-0.00276023	0.000828169	0.000901139	0.520151	1			yes	PTPN9
cg04199354	12	-0.0101324	0.00304022	0.000901437	0.520151	1			yes	PLXNC1
cg05764061	2	0.00208316	0.00062508	0.000901888	0.520151	1	0.475531	1	no	PPM1B;PPM1B;PPM1B;PPM1B;PPM1B
cg07230107	1	-0.00133025	0.000399158	0.000902367	0.520151	1	0.475531	1	no	CNIH3;CNIH3
cg08356705	11	0.00367343	0.00110232	0.000902803	0.520151	1			yes	LRP5
cg26269196	19	-0.0118951	0.00356883	0.000903816	0.520151	1	0.475531	1	no
cg04864648	4	0.00669149	0.00200834	0.000904596	0.520151	1			yes	PDHA2
cg11114313	12	-0.0058883	0.00176763	0.000906639	0.520151	1	0.475531	1	no	SSH1;SSH1;SSH1
cg20385284	15	-0.022273	0.00668658	0.000907124	0.520151	1	0.475531	1	no	SNORD116-15
cg19716930	17	0.0355997	0.0106876	0.000907261	0.520151	1	0.475531	1	no	ARHGDIA
cg24891986	2	0.00479645	0.00144028	0.000910387	0.520715	1	0.475668	1	no	WDR75
cg08449860	17	0.00156154	0.000468953	0.000910851	0.520715	1	0.475668	1	no	C17orf28
cg14343513	17	0.0336346	0.0101016	0.00091155	0.520715	1			yes	RPTOR;RPTOR
cg07545535	7	-0.0032976	0.000990771	0.000915725	0.521445	1			yes	POMZP3;LOC100133091;POMZP3
cg04313173	11	0.0016776	0.000504126	0.00091762	0.521445	1	0.47687	1	no	RELT;RELT
cg23255995	12	0.00180024	0.000540981	0.00091791	0.521445	1			yes	MLF2;MLF2
cg14415066	14	-0.00351486	0.0010563	0.000918336	0.521445	1	0.47687	1	no	FLJ44817
cg26394619	6	0.00184586	0.000554717	0.000918348	0.521445	1	0.47687	1	no	SLC35A1;SLC35A1
cg14851482	20	-0.00441796	0.00132805	0.000921234	0.522456	1	0.47687	1	no	SNAP25;SNAP25
cg00429513	4	-0.0199448	0.00599633	0.000922871	0.522756	1	0.47687	1	no	RGS12;RGS12;RGS12
cg26364598	10	-0.00640218	0.00192509	0.000924722	0.522759	1			yes	SORCS1;SORCS1
cg04221650	1	-0.0144182	0.00433674	0.000927614	0.522759	1			yes	LCE4A;LCE4A
cg01963476	7	-0.000967971	0.000291196	0.000929436	0.522759	1	0.47687	1	no	RHEB
cg15820660	13	0.0011842	0.000356267	0.000930278	0.522759	1	0.47687	1	no
cg06211255	11	-0.00297496	0.000895055	0.000930684	0.522759	1	0.47687	1	no	FRMD8
cg09770904	12	-0.00180863	0.000544187	0.000931492	0.522759	1	0.47687	1	no	CD9;CD9
cg25529303	6	0.0023463	0.000705975	0.000931495	0.522759	1	0.47687	1	no	MTHFD1L
cg24028381	8	-0.00666906	0.00200685	0.000932642	0.522759	1	0.47687	1	no	EXOSC4
cg10608004	19	0.00316521	0.000952516	0.000933186	0.522759	1	0.47687	1	no	RPL13AP5;RPL13A
cg05203346	5	-0.0183122	0.00551115	0.00093394	0.522759	1			yes
cg10727416	19	0.0187852	0.00565503	0.000936889	0.523403	1	0.477907	1	no	ZNF529;ZNF529
cg01635821	8	-0.00726617	0.00218746	0.000937353	0.523403	1			yes	ANKRD46
cg17761976	12	-0.0119378	0.00359488	0.000940433	0.523403	1			yes
cg24130697	4	-0.00126441	0.000380774	0.00094093	0.523403	1	0.478478	1	no	MANBA
cg00094858	19	0.00237621	0.000715694	0.000942552	0.523403	1	0.478478	1	no	PPFIA3;C19orf73
cg11915309	10	-0.00841645	0.00253496	0.000942635	0.523403	1			yes	LRRC18;WDFY4
cg27309383	2	-0.00308958	0.000930596	0.000943033	0.523403	1	0.478478	1	no	GALNT14
cg22158462	1	0.011218	0.00337918	0.000943955	0.523403	1			yes	PLXNA2
cg21455983	20	-0.0168936	0.00509085	0.000948334	0.524714	1	0.479282	1	no	SLC17A9
cg17835016	13	-0.01255	0.00378193	0.000949485	0.524714	1	0.479282	1	no	F10
cg03398691	4	0.00127337	0.000383774	0.000949651	0.524714	1	0.479282	1	no
cg24630201	15	-0.00127935	0.000385684	0.000952802	0.52533	1	0.479612	1	no
cg06205331	3	-0.00300114	0.000904811	0.000953663	0.52533	1	0.479612	1	no	KALRN;KALRN
cg09206774	10	-0.00773444	0.00233247	0.00095706	0.52533	1			yes
cg07582697	5	0.00152006	0.000458446	0.000957644	0.52533	1	0.480001	1	no	COL4A3BP;COL4A3BP;COL4A3BP;POLK
cg06753689	10	0.0026775	0.000807547	0.000957798	0.52533	1	0.480001	1	no	GTPBP4
cg10590622	4	0.0682739	0.0205928	0.000958392	0.52533	1			yes	PDHA2
cg19751300	18	0.00355086	0.0010713	0.000961453	0.52533	1	0.480234	1	no	ST8SIA5
cg04317031	9	0.00269647	0.000813541	0.000961624	0.52533	1	0.480234	1	no	FAM73B
cg15625495	1	-0.0286026	0.00862886	0.000962165	0.52533	1			yes	VPS72
cg02360478	1	0.0293315	0.00885084	0.000963313	0.52533	1			yes	SLC25A33
cg04836221	2	0.00276095	0.000833216	0.0009648	0.52533	1	0.480979	1	no	ZEB2;ZEB2;ZEB2;ZEB2;ZEB2
cg19828499	2	0.0237926	0.00718113	0.000965959	0.52533	1			yes
cg11915090	5	0.00118042	0.000356284	0.000966135	0.52533	1			yes	LYSMD3
cg19719807	1	-0.00346968	0.00104733	0.000967053	0.52533	1	0.481022	1	no	CD164L2
cg13728472	20	0.0105142	0.00317404	0.000968255	0.52533	1	0.481022	1	no	GNAS;GNAS;GNAS;GNASAS
cg25072766	11	0.0225017	0.0067933	0.000969011	0.52533	1			yes	CARS;CARS;CARS;CARS
cg13720745	9	-0.0242037	0.00730763	0.00096967	0.52533	1			yes	NTNG2
cg16799961	2	-0.000889384	0.000268621	0.000974438	0.526953	1	0.482834	1	no	EIF5B;TXNDC9
cg18064171	12	-0.0323822	0.00978345	0.000977252	0.526953	1	0.482834	1	no	SLC38A4;SLC38A4
cg03190020	2	0.00243253	0.000734962	0.000977993	0.526953	1	0.482834	1	no	ALS2;ALS2
cg12340454	15	-0.00205993	0.000622431	0.000978663	0.526953	1	0.482834	1	no	RORA
cg14675361	13	-0.0091636	0.00276895	0.00097933	0.526953	1			yes	LMO7;LMO7
cg24297454	6	0.00440383	0.00133069	0.000979358	0.526953	1			yes	TUBB
cg21609624	1	0.0122512	0.00370338	0.000983519	0.528589	1			yes
cg13130965	11	0.00192868	0.000583187	0.00098695	0.529462	1			yes	SDHAF2;CPSF7;CPSF7;CPSF7
cg24082826	12	-0.000792691	0.000239701	0.000987385	0.529462	1	0.486297	1	no	ITPR2;ITPR2
cg17500103	4	-0.00161607	0.000488808	0.000990299	0.530356	1	0.486517	1	no	NPY1R
cg22798758	10	-0.0140093	0.00423817	0.00099255	0.530356	1	0.486517	1	no	PTPRE
cg11630242	17	0.00163218	0.000493788	0.00099294	0.530356	1	0.486517	1	no	AKAP10
cg09596645	3	-0.0125795	0.0038059	0.000993542	0.530356	1			yes
cg09364756	6	0.00562588	0.00170249	0.000996159	0.530956	1	0.486793	1	no	WTAP;WTAP;WTAP;WTAP
cg20480041	5	-0.000905155	0.000273936	0.000996913	0.530956	1	0.486793	1	no	FCHO2;FCHO2

## Sheet: Table F4
Table E16 Results of longitudinal EWAS of DNA methylation at 7.5 years and current asthma at 16.5 years, unadjusted for cell counts.
CpG	Chromosome	Effect	SE	Pvalue	FDR	Bonferroni	FDR recalculated(after exclusions)	Bonferroni recalculated (after exclusions)	Exclude	Gene [Illumina annotation]
cg06824199	1	-13.3414	2.48595	8.01754e-08	0.0176386	0.0379217			yes	KIAA0494
cg20673965	19	-9.01202	1.67974	8.08972e-08	0.0176386	0.0382631	0.0159944	0.0231309	no	IRGC
cg24818699	13	-13.213	2.49005	1.11877e-07	0.0176386	0.0529159	0.0159944	0.0319888	no	C13orf30
cg03815552	16	-6.69912	1.31384	3.41682e-07	0.032522	0.16161	0.0245753	0.0976969	no	NHLRC4
cg08058191	17	8.43542	1.65475	3.43796e-07	0.032522	0.16261	0.0245753	0.0983014	no	KRT17
cg20315954	17	-7.40155	1.47737	5.44419e-07	0.0429169	0.257501			yes	PMP22;PMP22;PMP22
cg13482814	9	-10.9134	2.22651	9.50776e-07	0.0565025	0.449702			yes
cg01116831	16	-7.7502	1.5869	1.04034e-06	0.0565025	0.492065			yes
cg23144852	3	-11.2596	2.30854	1.07514e-06	0.0565025	0.508522	0.0614825	0.307413	no	OPA1;OPA1;OPA1;OPA1;OPA1;OPA1;OPA1;OPA1
cg20317437	1	-8.29616	1.72713	1.55975e-06	0.0737739	0.737739	0.0743298	0.445979	no	FUCA1
cg02494549	2	-10.5427	2.21283	1.8945e-06	0.0781231	0.896069	0.0773789	0.541693	no
cg00381391	3	-9.70871	2.04168	1.98205e-06	0.0781231	0.937477			yes
cg26235490	17	-6.85584	1.44718	2.16498e-06	0.0787694	1	0.0773789	0.619032	no	ABR;ABR
cg15700636	11	-6.1425	1.31364	2.92625e-06	0.0887626	1	0.0905701	0.836701	no	PRG2
cg13054523	17	-8.77065	1.88167	3.14515e-06	0.0887626	1			yes
cg11881599	12	-6.59221	1.41904	3.39166e-06	0.0887626	1	0.0905701	0.969774	no	CLLU1OS;CLLU1;CLLU1
cg25235766	19	58.3708	12.5868	3.52737e-06	0.0887626	1	0.0905701	1	no	CACNG8;MIR935
cg05184016	7	-11.8023	2.54689	3.58666e-06	0.0887626	1			yes	ZNF862
cg03945895	1	-15.9255	3.45796	4.11526e-06	0.0887626	1	0.0905701	1	no	PRDM2;PRDM2;PRDM2;PRDM2
cg13423371	9	-8.70431	1.89005	4.11785e-06	0.0887626	1	0.0905701	1	no	CAMSAP1
cg04290133	7	-6.14758	1.33935	4.43307e-06	0.0887626	1			yes	GUSB
cg10163122	6	-9.28357	2.02346	4.47597e-06	0.0887626	1			yes	C6orf106;C6orf106
cg01614759	10	-5.87016	1.28353	4.79782e-06	0.0887626	1			yes	C10orf25;ZNF22
cg27469152	17	-7.14016	1.5625	4.88421e-06	0.0887626	1	0.0984399	1	no	EPX
cg08773180	11	-6.79888	1.4887	4.94778e-06	0.0887626	1			yes	PRG2
cg26543112	6	-17.6247	3.86038	4.98238e-06	0.0887626	1			yes
cg10142874	2	-8.26927	1.81556	5.24708e-06	0.0887626	1			yes	LPIN1
cg17341370	6	-12.2765	2.69834	5.3733e-06	0.0887626	1	0.0984399	1	no	NUP43
cg26272088	15	-7.225	1.59183	5.65772e-06	0.0887626	1	0.0984399	1	no	IGF1R
cg02069390	2	-31.0126	6.84358	5.85277e-06	0.0887626	1	0.0984399	1	no
cg04933530	14	-6.84351	1.51102	5.92461e-06	0.0887626	1			yes
cg08968636	16	-38.3842	8.48043	6.00528e-06	0.0887626	1			yes
cg23642826	1	-6.27885	1.39343	6.60441e-06	0.0920902	1			yes	ZBTB48
cg19928703	13	-8.79274	1.95404	6.80234e-06	0.0920902	1	0.102551	1	no	SLC7A1
cg14933200	11	-11.2681	2.50437	6.81451e-06	0.0920902	1	0.102551	1	no
cg13612583	9	-10.0967	2.25913	7.84799e-06	0.101663	1			yes
cg04983687	16	-5.0065	1.12186	8.09493e-06	0.101663	1	0.115729	1	no	ZFPM1
cg16362140	5	-6.16604	1.38229	8.1677e-06	0.101663	1			yes	DAP
cg15033511	17	7.39283	1.66162	8.61983e-06	0.10454	1			yes
cg14612966	9	-7.28842	1.64343	9.21205e-06	0.108929	1	0.125314	1	no	SLC25A25;SLC25A25;SLC25A25;SLC25A25
cg01942646	1	-7.25721	1.64194	9.87427e-06	0.11083	1	0.125314	1	no	NR0B2
cg18592964	5	-13.0308	2.9512	1.00802e-05	0.11083	1	0.125314	1	no	CAST;CAST;CAST;CAST;CAST;CAST;CAST;CAST;CAST;CAST
cg06494199	17	7.94483	1.80237	1.04341e-05	0.11083	1			yes	LPO;LPO;LPO;LPO;LPO
cg14783123	8	-7.44114	1.68948	1.06078e-05	0.11083	1			yes	CSPP1;CSPP1
cg19434937	12	-5.78789	1.3142	1.06222e-05	0.11083	1			yes	LPCAT3
cg09247486	1	-8.82759	2.00967	1.12026e-05	0.11083	1			yes
cg07636225	11	-8.9568	2.03919	1.1214e-05	0.11083	1			yes	RTN3;RTN3;RTN3;RTN3
cg11649068	17	28.2926	6.4423	1.12474e-05	0.11083	1	0.133998	1	no	TAF15;TAF15
cg20189937	14	-7.6323	1.74737	1.25462e-05	0.121105	1			yes	ATP5S;ATP5S;L2HGDH;ATP5S
cg25869889	11	13.225	3.03688	1.33197e-05	0.126	1			yes	APBB1;APBB1
cg15547534	7	-89.9931	20.7194	1.40285e-05	0.128063	1	0.150219	1	no	C7orf47
cg00711896	16	-7.04661	1.62266	1.40793e-05	0.128063	1			yes	ZNF48
cg04692506	11	-7.97281	1.84536	1.55694e-05	0.138945	1	0.150219	1	no	SPI1;SPI1
cg23147443	7	-2.90416	0.673975	1.63994e-05	0.139109	1	0.150219	1	no	KCNH2;KCNH2;KCNH2
cg09686308	19	6.96148	1.61558	1.64023e-05	0.139109	1	0.150219	1	no	CIB3
cg09820180	6	-9.11419	2.11562	1.64701e-05	0.139109	1	0.150219	1	no
cg08264507	17	4.38523	1.01928	1.69029e-05	0.139812	1	0.150219	1	no	PCTP;PCTP
cg06558622	7	-5.71146	1.32871	1.7196e-05	0.139812	1			yes	ZNF862
cg15445554	3	9.85863	2.29834	1.79117e-05	0.139812	1	0.150219	1	no	SLC6A1
cg06756385	14	-6.37564	1.48659	1.79655e-05	0.139812	1	0.150219	1	no	EVL
cg04782072	6	42.2647	9.87162	1.85694e-05	0.139812	1	0.150219	1	no	EEF1E1;EEF1E1
cg06319919	16	47.4227	11.0775	1.86065e-05	0.139812	1	0.150219	1	no
cg12819873	11	-7.23322	1.6909	1.88811e-05	0.139812	1	0.150219	1	no	PRG2
cg10118167	12	27.2603	6.37326	1.89182e-05	0.139812	1	0.150219	1	no	PLXNC1
cg12077754	2	-4.80941	1.126	1.94387e-05	0.141449	1	0.150219	1	no	HK2
cg00869582	16	-6.27156	1.47862	2.22036e-05	0.157483	1			yes	SNX29
cg20840540	6	-6.69336	1.57846	2.23081e-05	0.157483	1	0.167856	1	no	TRERF1
cg25872816	18	-3.94647	0.936383	2.50238e-05	0.171952	1	0.183462	1	no	ZNF516
cg11890744	11	-17.9284	4.25444	2.50848e-05	0.171952	1			yes
cg23172995	5	-6.75918	1.60749	2.61294e-05	0.174205	1			yes	ANXA6;ANXA6
cg17378535	17	-12.3223	2.93064	2.61501e-05	0.174205	1			yes
cg14436861	11	-8.92562	2.13044	2.79488e-05	0.17529	1	0.189491	1	no	WEE1;WEE1
cg02794104	8	-4.72225	1.12718	2.79648e-05	0.17529	1			yes
cg15488596	1	-8.47315	2.02309	2.81134e-05	0.17529	1			yes	C1orf26;C1orf26
cg16599817	1	-5.44886	1.30175	2.84185e-05	0.17529	1	0.189491	1	no	PRKCZ;PRKCZ;PRKCZ;PRKCZ
cg09249800	1	-5.84348	1.39639	2.85523e-05	0.17529	1			yes	ACOT7;ACOT7;ACOT7;ACOT7
cg08799394	10	-3.67956	0.880122	2.9056e-05	0.17529	1	0.189491	1	no	PDLIM1
cg26791242	1	-3.7022	0.885671	2.91376e-05	0.17529	1			yes	LOC339524;LOC339524;LOC339524;LOC339524;LOC339524
cg13459606	7	-5.42499	1.29918	2.9706e-05	0.17529	1	0.189491	1	no	GRB10
cg06722594	17	-8.91137	2.13482	2.98925e-05	0.17529	1	0.189491	1	no	HEATR6
cg11982546	8	-17.542	4.20632	3.04058e-05	0.17529	1	0.189491	1	no	LYN;LYN
cg05958985	16	-4.71198	1.13107	3.10085e-05	0.17529	1	0.189491	1	no	ZFPM1
cg17641443	17	-7.00595	1.68285	3.13896e-05	0.17529	1			yes	CPSF4L
cg20825532	1	-6.87341	1.65118	3.14481e-05	0.17529	1			yes	FLG2
cg00736681	8	-5.54949	1.33403	3.18338e-05	0.17529	1	0.189491	1	no	ST3GAL1;ST3GAL1
cg00613786	3	7.89441	1.89785	3.1872e-05	0.17529	1	0.189491	1	no
cg05736642	4	-8.23469	1.98314	3.29073e-05	0.178904	1	0.189491	1	no	HTT
cg12213680	6	-9.68974	2.33641	3.36457e-05	0.180578	1	0.189491	1	no	FAM65B;FAM65B;FAM65B
cg11456013	6	-6.37722	1.54081	3.49024e-05	0.180578	1			yes
cg16908770	1	-8.40914	2.03188	3.49425e-05	0.180578	1	0.189491	1	no
cg20472746	13	28.1363	6.80031	3.51094e-05	0.180578	1	0.189491	1	no	C13orf15
cg00414077	20	-9.796	2.36766	3.51242e-05	0.180578	1	0.189491	1	no	C20orf118
cg14165909	18	51.7654	12.5403	3.66072e-05	0.181673	1	0.190122	1	no	LOXHD1
cg14292528	6	27.2564	6.60473	3.67834e-05	0.181673	1			yes	TAPBP;TAPBP;RGL2;RGL2
cg09108404	16	-4.94664	1.19903	3.69878e-05	0.181673	1	0.190122	1	no	NAT15;NAT15;NAT15
cg04010582	17	-10.5708	2.56485	3.76524e-05	0.181673	1	0.190122	1	no	RAB11FIP4
cg21220721	1	-5.26289	1.27729	3.78309e-05	0.181673	1			yes	ACOT7;ACOT7;ACOT7;ACOT7
cg20537640	12	44.0847	10.7004	3.79009e-05	0.181673	1	0.190122	1	no
cg17960717	10	-8.26737	2.00705	3.80258e-05	0.181673	1			yes
cg17030628	1	-9.0521	2.20534	4.04969e-05	0.191327	1	0.199642	1	no	IL20
cg16838132	22	6.01406	1.46682	4.13027e-05	0.191327	1			yes	SMCR7L
cg12425700	4	-6.17884	1.50773	4.16527e-05	0.191327	1			yes
cg15907310	3	-52.6683	12.8588	4.20553e-05	0.191327	1	0.200479	1	no	C3orf58;C3orf58;C3orf58
cg17558547	5	-6.43955	1.57223	4.2069e-05	0.191327	1	0.200479	1	no	SAP30L;SAP30L;SAP30L;SAP30L
cg26577178	12	50.2903	12.3043	4.36604e-05	0.195052	1	0.201312	1	no	KRR1
cg24224501	7	-7.71133	1.88702	4.37903e-05	0.195052	1	0.201312	1	no	LRRC17;FBXL13;LRRC17;FBXL13
cg06284479	3	-12.013	2.94181	4.43559e-05	0.195052	1	0.201312	1	no	LRRFIP2;LRRFIP2;LRRFIP2
cg09762120	7	-9.91393	2.42933	4.48567e-05	0.195052	1			yes	PLEKHA8
cg26501518	11	-10.282	2.51982	4.49502e-05	0.195052	1			yes
cg08017165	20	-47.278	11.6126	4.67616e-05	0.198443	1			yes	SNRPB;SNRPB
cg03453890	8	-7.41488	1.82157	4.68919e-05	0.198443	1	0.204161	1	no	SLC39A4
cg06634717	1	-18.765	4.61044	4.69902e-05	0.198443	1	0.204161	1	no	RERE;RERE;RERE
cg13963033	5	-5.56674	1.36867	4.75698e-05	0.199113	1			yes	MARCH3
cg03408904	22	5.97991	1.47112	4.80596e-05	0.199398	1	0.204161	1	no	CECR2
cg03939612	17	104.758	25.7928	4.87551e-05	0.200525	1			yes	C17orf103
cg24676303	2	-11.4004	2.81074	4.99185e-05	0.201545	1	0.204161	1	no	PXDN
cg03165195	19	-9.86343	2.43344	5.05016e-05	0.201545	1	0.204161	1	no	PDE4C;PDE4C;PDE4C
cg14978242	5	-6.21172	1.53288	5.07135e-05	0.201545	1			yes	SERINC5
cg00390941	12	-8.90077	2.19875	5.16339e-05	0.201545	1	0.204161	1	no	PDE6H
cg07308161	2	4.80443	1.18692	5.16961e-05	0.201545	1	0.204161	1	no	ACADL
cg08067346	16	-6.16392	1.52324	5.19714e-05	0.201545	1	0.204161	1	no	ARHGAP17;ARHGAP17
cg10330847	3	-11.7288	2.90023	5.25296e-05	0.201545	1	0.204161	1	no
cg23990557	15	-5.11789	1.26581	5.27355e-05	0.201545	1	0.204161	1	no	IGF1R
cg13531735	3	-7.71967	1.90953	5.28381e-05	0.201545	1	0.204161	1	no
cg05786348	2	-5.55623	1.37608	5.39748e-05	0.204234	1	0.205773	1	no	GPD2;GPD2
cg09423651	3	-8.92479	2.21789	5.72197e-05	0.214793	1			yes	NCK1
cg25270424	7	-8.92292	2.22373	6.00534e-05	0.221964	1	0.22537	1	no	OSBPL3;OSBPL3;OSBPL3;OSBPL3
cg11793380	22	11.7071	2.91762	6.00684e-05	0.221964	1			yes	C1QTNF6;C1QTNF6
cg12077460	8	-5.95068	1.48392	6.06915e-05	0.222528	1	0.22537	1	no	MFHAS1
cg20657674	5	39.4763	9.8555	6.18838e-05	0.225154	1			yes
cg16070444	22	68.4265	17.1087	6.34752e-05	0.229181	1	0.232684	1	no	TMEM184B
cg03487430	9	-5.44648	1.36244	6.39863e-05	0.229277	1			yes	CD72
cg09332506	1	-9.47909	2.37497	6.57285e-05	0.233748	1			yes	COPA;COPA
cg05613273	17	-8.16033	2.04658	6.68305e-05	0.235894	1			yes	NARF;NARF;NARF;NARF
cg23826320	3	11.0103	2.76722	6.92585e-05	0.240377	1			yes
cg02703032	6	9.01317	2.26597	6.96071e-05	0.240377	1			yes	BRD2;BRD2;BRD2
cg21049397	12	7.6625	1.92652	6.96792e-05	0.240377	1	0.250665	1	no
cg09648233	7	-177.573	44.6631	7.01334e-05	0.240377	1	0.250665	1	no	ALKBH4;LRWD1
cg10159529	3	-5.44639	1.37097	7.1074e-05	0.240389	1	0.25089	1	no	IL5RA;IL5RA;IL5RA;IL5RA;IL5RA;IL5RA
cg15344640	5	-8.19263	2.06282	7.14016e-05	0.240389	1			yes	LMAN2
cg27647177	15	-115.446	29.0745	7.16617e-05	0.240389	1			yes	PML;PML;PML;PML;PML;PML;PML;PML;PML
cg11014921	3	-9.23426	2.32887	7.33601e-05	0.243198	1			yes	TRANK1
cg09494876	5	5.90463	1.48984	7.39324e-05	0.243198	1			yes
cg20723271	5	-19.8631	5.01226	7.40417e-05	0.243198	1			yes
cg12105691	3	-8.26614	2.08741	7.49521e-05	0.24449	1	0.259952	1	no	C3orf50
cg22286382	6	28.633	7.23971	7.65356e-05	0.245094	1	0.259952	1	no	SLC17A3;SLC17A3
cg04615639	17	-3.30238	0.835015	7.65754e-05	0.245094	1	0.259952	1	no	TBC1D16
cg05541460	22	-3.32628	0.841135	7.66916e-05	0.245094	1			yes
cg01330991	17	-6.04926	1.53153	7.82168e-05	0.247756	1	0.259952	1	no	DNAH2
cg11976407	1	-78.3258	19.8419	7.89742e-05	0.247756	1	0.259952	1	no	PHC2;PHC2
cg07496207	5	4.34879	1.10176	7.9096e-05	0.247756	1	0.259952	1	no	ERGIC1
cg02926622	6	53.4666	13.5635	8.08209e-05	0.251493	1			yes	PLAGL1;PLAGL1
cg18607411	13	5.58435	1.41796	8.20606e-05	0.252569	1			yes	SPRY2
cg11950982	21	-3.52393	0.8949	8.22346e-05	0.252569	1	0.267042	1	no
cg15695478	3	9.02805	2.29417	8.3121e-05	0.253645	1	0.267042	1	no	SYN2;SYN2
cg04739306	7	43.2661	11.0087	8.48869e-05	0.257373	1	0.269685	1	no	TFR2
ch.7.122480889F	7	83.8738	21.3537	8.57144e-05	0.257565	1			yes
cg07970948	7	-5.21184	1.32751	8.63563e-05	0.257565	1			yes	ZNF862
cg04847043	16	-6.94656	1.76964	8.6584e-05	0.257565	1	0.272053	1	no	KIAA0182;KIAA0182
cg02803925	3	-8.95174	2.28236	8.77625e-05	0.259439	1	0.272759	1	no	PCYT1A
cg10210448	1	-5.58639	1.42488	8.83269e-05	0.259486	1			yes	ACOT7;ACOT7;ACOT7;ACOT7
cg25620548	19	18.2792	4.67231	9.14413e-05	0.263935	1	0.277559	1	no	MIR330;EML2
cg03274456	11	5.79428	1.48181	9.219e-05	0.263935	1			yes	AHNAK
cg01499988	9	-5.89712	1.50824	9.23221e-05	0.263935	1	0.277559	1	no	MSMP
cg24911283	4	6.51579	1.66684	9.26531e-05	0.263935	1	0.277559	1	no
cg13835688	9	-4.35027	1.11293	9.27356e-05	0.263935	1			yes	SLC25A25;SLC25A25;SLC25A25;SLC25A25
cg02711899	6	-8.35004	2.13683	9.31896e-05	0.263935	1	0.277559	1	no	TRERF1
cg05942306	11	-66.0842	16.9383	9.56087e-05	0.269175	1	0.281828	1	no	C11orf61
cg02761866	12	-4.68042	1.20104	9.74014e-05	0.2726	1	0.282195	1	no	ASB8
cg11957699	1	5.59987	1.43799	9.85138e-05	0.272987	1	0.282195	1	no	SMYD2
cg02994291	16	-10.5335	2.70521	9.8694e-05	0.272987	1	0.282195	1	no	MAPK8IP3;MAPK8IP3
cg25580656	14	-11.6851	3.00379	0.000100199	0.275537	1			yes	ZFYVE21
cg01998785	16	-3.49897	0.900546	0.000102168	0.278465	1			yes	LPCAT2
cg09723161	7	-24.2785	6.24972	0.000102441	0.278465	1	0.290008	1	no	LFNG;LFNG;LFNG;LFNG
cg18556976	3	6.1252	1.5783	0.000104075	0.28129	1			yes
cg06834503	3	84.8317	21.9032	0.00010749	0.287104	1	0.295053	1	no	PLCXD2;PLCXD2;PLCXD2;PLCXD2
cg24926052	1	17.038	4.40241	0.000108765	0.287104	1			yes
cg05946309	16	10.1662	2.6274	0.000109148	0.287104	1			yes
cg01553231	5	7.20362	1.86307	0.000110394	0.287104	1	0.295053	1	no
cg00692462	1	5.91371	1.52973	0.000110704	0.287104	1	0.295053	1	no	AJAP1;AJAP1
cg11644402	7	-17.2145	4.4539	0.000111069	0.287104	1	0.295053	1	no	CUX1;CUX1;CUX1
cg02427831	19	-5.86625	1.51925	0.0001128	0.287104	1	0.295053	1	no	SIGLEC8
cg14025883	9	-3.74474	0.96985	0.000112853	0.287104	1	0.295053	1	no	C9orf46
cg26625290	11	99.1648	25.6851	0.000113024	0.287104	1	0.295053	1	no	ARHGEF12
cg12404858	10	5.45731	1.41374	0.000113296	0.287104	1			yes
cg22215942	22	5.53763	1.4346	0.000113367	0.287104	1	0.295053	1	no
cg03661160	7	45.2087	11.7129	0.00011351	0.287104	1	0.295053	1	no	TECPR1
cg26572165	1	62.3791	16.1868	0.000116344	0.288968	1	0.295435	1	no	CD244;CD244;CD244
cg24651828	5	11.0039	2.85594	0.000116683	0.288968	1			yes	JAKMIP2
cg01283417	18	45.5471	11.8252	0.000117292	0.288968	1	0.295435	1	no
cg18517540	18	5.77425	1.49925	0.000117437	0.288968	1	0.295435	1	no	DTNA;DTNA;DTNA;DTNA;DTNA;DTNA;DTNA
cg21855816	7	-4.06314	1.05517	0.00011779	0.288968	1	0.295435	1	no	C7orf50;C7orf50;C7orf50
cg12613382	12	4.65179	1.2095	0.000120034	0.288968	1	0.296164	1	no
cg02116416	7	-5.50413	1.43122	0.000120179	0.288968	1			yes	PTPRN2;PTPRN2;PTPRN2
cg14984307	14	103.497	26.914	0.000120317	0.288968	1	0.296164	1	no	ACYP1;ACYP1
cg00944309	5	-6.00453	1.56185	0.0001208	0.288968	1			yes
cg15655655	7	-7.81512	2.03312	0.000121088	0.288968	1			yes	SRI;SRI
cg13153661	8	-6.63336	1.72577	0.000121188	0.288968	1	0.296164	1	no	TOP1MT
cg24076774	2	-32.4349	8.44018	0.000121578	0.288968	1			yes	SRBD1;SRBD1
cg04385523	3	-9.17376	2.38823	0.000122413	0.289496	1	0.296621	1	no	C3orf23;C3orf23;C3orf23
cg18879389	21	-6.43579	1.6781	0.000125475	0.295262	1	0.301487	1	no	TFF2;TFF2
cg21913632	21	-4.27472	1.11506	0.000126274	0.295671	1			yes	ADARB1;ADARB1;ADARB1;ADARB1;ADARB1;ADARB1;ADARB1
cg02962647	6	6.42249	1.6781	0.000129589	0.299716	1	0.305791	1	no
cg18777299	4	-5.18103	1.35395	0.000129925	0.299716	1	0.305791	1	no	STIM2;STIM2;STIM2
cg27446442	1	10.453	2.73306	0.000130961	0.299716	1	0.305791	1	no
cg11762213	19	-9.58143	2.5059	0.000131544	0.299716	1	0.305791	1	no	LINGO3
cg02469356	7	-9.2459	2.41823	0.000131613	0.299716	1			yes	SMURF1;SMURF1
cg14689122	3	7.31726	1.91398	0.000131804	0.299716	1			yes	PDIA5;PDIA5
cg00835825	16	-8.96335	2.34632	0.00013336	0.301707	1	0.307511	1	no
ch.7.54842076F	7	-150.291	39.3638	0.000134542	0.301707	1			yes
cg00958225	1	8.29751	2.17332	0.000134593	0.301707	1			yes	RNF220
cg19374430	12	-22.8153	5.9822	0.000136815	0.305243	1	0.312956	1	no	MED13L
cg03630756	19	7.54194	1.97834	0.000137701	0.305599	1			yes	TGFB1
cg24859352	6	-63.3448	16.6205	0.000138267	0.305599	1	0.313603	1	no	FLJ22536
cg14769121	7	-6.6144	1.73711	0.000140267	0.307485	1	0.313603	1	no	SMURF1;SMURF1
cg23803603	1	-6.18701	1.62499	0.000140421	0.307485	1	0.313603	1	no	PRKCZ;PRKCZ;PRKCZ
cg27000590	8	-5.12736	1.34835	0.000143133	0.308907	1	0.313603	1	no	PRAGMIN
cg15889057	12	-8.52876	2.24297	0.000143275	0.308907	1			yes	ITGB7
cg26396815	4	-8.26947	2.17501	0.000143506	0.308907	1			yes	BANK1;BANK1;BANK1
cg23510807	7	-6.83146	1.79806	0.000145077	0.308907	1	0.313603	1	no	LFNG;LFNG;LFNG;LFNG
cg01991967	2	-5.28283	1.39168	0.000147048	0.308907	1			yes	IL1RN;IL1RN;IL1RN;IL1RN
cg03149567	10	-4.29996	1.13302	0.000147571	0.308907	1	0.313603	1	no	INPP5A
cg13233042	11	-6.93517	1.82742	0.000147602	0.308907	1	0.313603	1	no	ATL3
cg04605532	1	5.39099	1.4212	0.000148684	0.308907	1	0.313603	1	no
cg06528816	2	-5.15822	1.36008	0.000149084	0.308907	1	0.313603	1	no	TTC7A
cg11150191	14	13.5127	3.56323	0.000149282	0.308907	1			yes	FAM181A;C14orf86
cg03002688	4	5.28658	1.39431	0.000149709	0.308907	1	0.313603	1	no
cg03776082	2	-5.19063	1.369	0.000149716	0.308907	1	0.313603	1	no
cg22419414	13	-6.88187	1.81549	0.00015026	0.308907	1	0.313603	1	no	COG3
cg23575099	14	-8.39161	2.21433	0.000150838	0.308907	1			yes	LGALS3;LGALS3
cg26188814	4	-37.2188	9.82119	0.000150867	0.308907	1			yes	MAEA;MAEA
cg15673896	1	-5.25817	1.38942	0.000154053	0.312011	1	0.314362	1	no	ADORA3;ADORA3;ADORA3;ADORA3;ADORA3
cg03329755	6	-6.59351	1.74243	0.000154273	0.312011	1	0.314362	1	no	RPS6KA2
cg11938718	2	6.5282	1.7256	0.000154855	0.312011	1	0.314362	1	no	HPCAL1;HPCAL1
cg21187669	17	5.11279	1.35156	0.000155021	0.312011	1	0.314362	1	no	ATPAF2
cg23214207	17	-15.6877	4.14818	0.000155682	0.312013	1			yes
cg06482220	5	-10.27	2.71658	0.000156514	0.312356	1	0.314486	1	no
cg03163459	5	-25.445	6.7329	0.000157334	0.312675	1	0.314486	1	no	ZBED3
cg13000014	7	-216.492	57.3102	0.000158382	0.312928	1	0.314486	1	no	NUP205
cg13990065	11	5.03241	1.3327	0.000159304	0.312928	1			yes	RAB6A;RAB6A
cg04128967	14	-5.17248	1.37037	0.000160326	0.312928	1			yes
cg22478258	6	-5.39755	1.43004	0.000160386	0.312928	1	0.314854	1	no	PNPLA1;PNPLA1;PNPLA1
cg18607010	12	-6.12604	1.6233	0.00016077	0.312928	1	0.314854	1	no	GDF3
cg03950172	15	76.4303	20.2822	0.000164337	0.317532	1	0.318207	1	no	LRRC49;THAP10
cg14608318	19	-54.7063	14.5186	0.000164553	0.317532	1			yes	ANKLE1
cg01953317	2	-5.77854	1.53417	0.000165518	0.317532	1	0.318207	1	no	CCDC88A;CCDC88A
cg16658191	10	-8.1098	2.15337	0.00016582	0.317532	1	0.318207	1	no	HK1;HK1;HK1;HK1
cg24507955	15	8.19933	2.17954	0.00016859	0.31827	1			yes	SECISBP2L
cg12042678	10	51.8264	13.785	0.000170161	0.31827	1	0.32296	1	no	SUV39H2;SUV39H2
cg01258949	11	-7.7181	2.0531	0.000170424	0.31827	1			yes	C11orf49;C11orf49;C11orf49;C11orf49
cg03695871	11	-6.64797	1.76852	0.000170556	0.31827	1	0.32296	1	no	DKFZp761E198
cg16597993	19	-6.09631	1.62178	0.000170582	0.31827	1			yes	EPS15L1
cg06219103	11	-8.44759	2.24773	0.00017109	0.31827	1			yes	FERMT3;FERMT3
cg11420667	11	13.2263	3.52052	0.000172013	0.31827	1			yes	HCCA2
cg15042302	7	4.1019	1.09184	0.000172046	0.31827	1			yes	PKD1L1
cg10704177	1	-3.50785	0.933792	0.000172262	0.31827	1			yes	INADL
cg27417469	8	40.1695	10.7035	0.000174771	0.321649	1			yes	ADAM32
cg10724947	15	55.5986	14.8205	0.000175804	0.322296	1	0.330542	1	no	C2CD4A
cg00820535	22	-16.2034	4.32241	0.000177759	0.322623	1	0.330542	1	no	MGAT3
cg10101109	12	-13.3519	3.56188	0.000177858	0.322623	1			yes	ERP29;ERP29
cg02985445	7	-3.42388	0.913445	0.000178028	0.322623	1	0.330542	1	no
cg00506299	3	6.25636	1.67024	0.000179831	0.323185	1			yes	RFTN1
cg04758185	16	-20.9879	5.60382	0.000180186	0.323185	1			yes	PLK1
cg06164608	8	-117.108	31.28	0.00018121	0.323185	1	0.332546	1	no	DLC1;DLC1
cg15970259	11	-5.23331	1.39817	0.000181867	0.323185	1	0.332546	1	no	TUB;TUB
cg21481321	5	-9.04053	2.41543	0.000181968	0.323185	1			yes
cg12229841	19	23.0489	6.15959	0.000182597	0.323185	1	0.332546	1	no	STAP2;STAP2
cg12833508	2	52.0223	13.9055	0.000183187	0.323185	1			yes	AP1S3
cg09043511	12	10.0952	2.6993	0.000184087	0.323185	1			yes	ACVRL1;ACVRL1
cg14226212	9	-6.1117	1.63463	0.00018484	0.323185	1			yes	MUSK;MUSK;MUSK
cg20283107	8	-4.38418	1.17273	0.000185171	0.323185	1	0.3351	1	no	FAM91A1
cg21216130	20	-4.88336	1.30712	0.000186997	0.325171	1			yes	DEFB128
cg17860158	1	36.396	9.74506	0.000187851	0.325461	1	0.337812	1	no	CNTN2
cg08301612	17	-8.56512	2.29553	0.000190552	0.328606	1			yes	HEXIM1;HEXIM1
cg23644457	11	5.60114	1.50154	0.000191286	0.328606	1			yes	OR8U8
cg10708898	1	-4.29524	1.15165	0.000191751	0.328606	1			yes
cg00366037	10	-8.52115	2.28644	0.000193911	0.329799	1			yes	MYST4
cg18265297	4	-8.0769	2.16736	0.000194081	0.329799	1			yes
cg04497992	16	-8.01168	2.15102	0.000195631	0.329799	1			yes	NHLRC4
cg05596294	1	46.5466	12.5032	0.000197051	0.329799	1			yes	LPPR4;LPPR4
cg00209484	22	-10.7608	2.89101	0.00019754	0.329799	1	0.353015	1	no	CACNA1I;CACNA1I
cg10065736	12	-3.82549	1.02792	0.000197971	0.329799	1			yes	FBXW8;FBXW8
cg02000032	7	8.7182	2.34322	0.000198741	0.329799	1			yes	MIR29B1
cg06176929	7	-25.0484	6.73302	0.000199038	0.329799	1			yes	PTPRN2;PTPRN2;PTPRN2
cg24793228	19	6.60548	1.77557	0.00019906	0.329799	1	0.353521	1	no	MEGF8
cg06088427	6	5.9719	1.60546	0.00019942	0.329799	1			yes
cg20783319	11	26.938	7.24632	0.000201224	0.329994	1	0.353808	1	no	NCAM1;NCAM1;NCAM1
cg06139341	12	-40.3413	10.854	0.00020183	0.329994	1	0.353808	1	no
cg19269039	1	6.97042	1.87554	0.000202008	0.329994	1			yes	DENND2D;DENND2D
cg12465251	8	57.4307	15.4577	0.000202933	0.329994	1	0.353808	1	no
cg19154438	19	3.58235	0.964443	0.000203665	0.329994	1			yes	CKM
cg19696103	5	6.69975	1.80375	0.000203724	0.329994	1			yes	ZCCHC10
cg21787560	6	-9.47997	2.55305	0.00020466	0.330379	1	0.354657	1	no	EPB41L2;EPB41L2;EPB41L2
cg18966140	10	-6.09655	1.64257	0.000205952	0.331333	1			yes	FAM188A
cg06315149	1	-4.65556	1.25484	0.000207183	0.332185	1	0.356866	1	no	PRKCZ;PRKCZ;PRKCZ
cg04923746	1	-5.54525	1.49549	0.000208912	0.333825	1	0.357689	1	no	RD3;RD3
cg03050473	7	6.09577	1.64506	0.000210985	0.334342	1			yes	FIGNL1;FIGNL1
cg06340987	11	28.9298	7.80801	0.000211269	0.334342	1	0.357881	1	no	DBX1
cg08783219	16	-5.37408	1.45056	0.000211528	0.334342	1	0.357881	1	no	TSC2;TSC2;TSC2
cg02742098	3	-5.79631	1.5648	0.000212064	0.334342	1			yes	VWA5B2
cg11569329	19	12.8391	3.46784	0.000213631	0.335376	1	0.359313	1	no	RPS9
cg11883418	6	-17.8751	4.82885	0.000214137	0.335376	1			yes
cg11192688	1	-7.26899	1.96484	0.000216004	0.336143	1			yes	FMO1
cg19756947	1	-65.3653	17.6716	0.000216542	0.336143	1	0.362079	1	no	TAF1A;TAF1A
cg18626478	2	-5.15112	1.39271	0.000216759	0.336143	1			yes	PARD3B;PARD3B;PARD3B
cg11699125	1	-4.34797	1.17621	0.000218514	0.337757	1			yes	ACOT7;ACOT7;ACOT7;ACOT7
cg01729288	7	-9.62578	2.60544	0.000220331	0.339296	1			yes	IGF2BP3
cg13446863	9	-5.50661	1.49092	0.000221242	0.339296	1	0.367787	1	no	CARD9;CARD9;DNLZ
cg10433549	17	-6.82502	1.84812	0.000221662	0.339296	1			yes
cg01766943	2	-5.30925	1.43813	0.000222702	0.33963	1	0.368074	1	no	SPTBN1;SPTBN1
cg17843722	21	-5.02643	1.362	0.000223824	0.33963	1			yes	NCRNA00162
cg09090376	11	5.58434	1.5138	0.000225173	0.33963	1	0.368275	1	no	DEPDC7;DEPDC7
cg00016783	2	13.3751	3.62596	0.000225399	0.33963	1	0.368275	1	no	KIDINS220
cg17470397	3	-5.74217	1.55672	0.00022547	0.33963	1			yes
cg15224291	18	-14.1421	3.83528	0.000226592	0.339837	1			yes	MBP;MBP;MBP;MBP;MBP;MBP
cg17024452	12	58.9657	15.9962	0.0002276	0.339837	1	0.369758	1	no
cg15937266	1	-5.57994	1.51438	0.000229038	0.339837	1			yes	DFFB
cg18119863	2	37.3186	10.1297	0.00022955	0.339837	1	0.370483	1	no
cg02565196	13	7.35979	1.9981	0.00023015	0.339837	1			yes
cg10819260	11	23.5231	6.3867	0.000230372	0.339837	1			yes	P4HA3
cg23039333	3	61.5522	16.7132	0.000230637	0.339837	1	0.370483	1	no
cg27346882	19	93.2798	25.3598	0.000234839	0.344954	1	0.374405	1	no	GLTSCR1
cg10195894	13	-19.0194	5.17209	0.000235698	0.345144	1	0.374405	1	no
cg26360792	2	-61.8685	16.8422	0.000239319	0.348478	1			yes	HAAO
cg16831185	17	-39.3823	10.7213	0.000239449	0.348478	1	0.378261	1	no	ATAD5
cg01932762	12	-8.52571	2.32269	0.00024196	0.351053	1	0.380129	1	no
cg23464183	6	53.595	14.6122	0.000244611	0.352968	1	0.380618	1	no
cg08776942	16	-5.51568	1.50393	0.000244934	0.352968	1			yes
cg06254274	1	8.88991	2.42451	0.000245717	0.352968	1	0.380618	1	no	PTPRV
cg07410597	3	-7.07399	1.92956	0.000246265	0.352968	1	0.380618	1	no	SLC25A26;SLC25A26;SLC25A26
cg21749091	17	38.178	10.4256	0.000250298	0.355406	1	0.382155	1	no	MBTD1;UTP18
cg04332619	16	2.70754	0.739458	0.000250722	0.355406	1	0.382155	1	no	ABAT;ABAT;ABAT
cg10621597	4	6.71845	1.83488	0.000250723	0.355406	1			yes
cg23249140	3	9.16879	2.50431	0.000251033	0.355406	1			yes	ADIPOQ
cg13117339	6	115.623	31.5878	0.000251857	0.355406	1	0.382155	1	no
cg07572233	1	-4.97838	1.36036	0.000252605	0.355406	1	0.382155	1	no
cg05337681	15	3.22724	0.882273	0.000254317	0.355406	1	0.382326	1	no	LIPC
cg19132680	12	30.4891	8.33712	0.000255151	0.355406	1			yes	NR2C1;NR2C1;NR2C1
cg23044680	13	-4.65897	1.27422	0.000255842	0.355406	1			yes	ERCC5
cg21718627	11	-9.07012	2.48116	0.000256586	0.355406	1	0.382326	1	no	TMEM135;TMEM135;TMEM135
cg04986931	22	-5.58981	1.52917	0.00025673	0.355406	1	0.382326	1	no
cg06996254	12	-7.89644	2.16033	0.000256983	0.355406	1			yes
cg18003214	7	76.9628	21.07	0.000259479	0.357812	1	0.383611	1	no	GBX1
cg03137629	2	-10.8929	2.98277	0.000260276	0.357868	1	0.383611	1	no
cg21878650	5	-3.4988	0.958814	0.000263166	0.360224	1	0.384532	1	no	ADAMTS6
cg07394400	1	-8.3296	2.28335	0.000264313	0.360224	1	0.384532	1	no	RCC2;RCC2
cg14430499	15	-15.0071	4.11478	0.000265204	0.360224	1	0.384532	1	no	TBC1D21
cg12877335	12	-5.78069	1.58517	0.000265593	0.360224	1			yes
cg05934090	22	-2.79732	0.767216	0.000266281	0.360224	1	0.384532	1	no	KCNJ4;KCNJ4
cg01304182	16	-6.59733	1.80957	0.000266559	0.360224	1			yes	ZNF48
cg09596645	3	-5.98802	1.64278	0.000267337	0.360246	1			yes
cg03753391	17	-34.6043	9.50566	0.000272226	0.365659	1	0.390892	1	no	TBX2
cg07091529	2	-5.12966	1.40953	0.000273419	0.365659	1	0.390892	1	no	FAM49A
cg22381248	1	-6.11192	1.67955	0.000273674	0.365659	1			yes	HIVEP3;HIVEP3
cg02966329	6	56.8366	15.6321	0.000277019	0.367592	1	0.392685	1	no	TTK;TTK
cg20311501	5	74.472	20.4846	0.00027742	0.367592	1	0.392685	1	no	APC;APC;APC
cg06574757	3	-9.29106	2.55566	0.000277452	0.367592	1			yes	PPM1L
cg15068593	12	-1.24814	0.343493	0.000279407	0.369148	1			yes	ELK3
cg21783371	2	14.4	3.96675	0.000283234	0.371138	1			yes	KLHL29
cg03434085	1	-5.00739	1.37942	0.00028334	0.371138	1	0.39829	1	no	LOC339524
cg05720511	6	-14.7319	4.05858	0.000283623	0.371138	1			yes	PKIB;PKIB;PKIB
cg07330908	3	-57.2324	15.7739	0.000285303	0.371138	1	0.39829	1	no	ARL8B
cg07313882	17	22.6924	6.2547	0.000285558	0.371138	1	0.39829	1	no	TMC6;TMC6
cg15620384	6	-52.9693	14.6001	0.000285621	0.371138	1			yes
cg03131767	12	-4.90283	1.35186	0.000287017	0.371707	1	0.398382	1	no	ABCB9;ABCB9;ABCB9
cg13792581	20	-7.75461	2.13976	0.00029002	0.371707	1	0.399473	1	no	TOMM34
cg23250910	19	-93.7048	25.86	0.000290598	0.371707	1	0.399473	1	no	ZNF304
cg04452731	7	22.0854	6.09736	0.000292195	0.371707	1			yes
cg06511330	1	6.63729	1.83256	0.000292481	0.371707	1			yes
cg12329853	10	-4.20644	1.16164	0.000293332	0.371707	1	0.401303	1	no	MIR604;SVIL;SVIL
cg05523662	6	31.0525	8.57909	0.000295108	0.371707	1			yes	HLA-A
cg03145815	11	2.9348	0.810825	0.000295138	0.371707	1			yes
cg16034787	5	-26.2564	7.25608	0.000296271	0.371707	1			yes	SLC9A3
cg09082617	20	-4.37626	1.20949	0.000296586	0.371707	1			yes	MIR645
cg06864151	7	-3.66388	1.01311	0.000298646	0.371707	1	0.404266	1	no	MAD1L1;MAD1L1;MAD1L1
cg26316599	5	-5.90326	1.63239	0.000298804	0.371707	1	0.404266	1	no	ATP6V0E1
cg02596508	16	-5.66247	1.56599	0.000299297	0.371707	1			yes
cg01993799	5	50.1344	13.866	0.000299619	0.371707	1			yes	B4GALT7;B4GALT7
cg14465148	6	10.7827	2.98232	0.00029974	0.371707	1	0.404266	1	no	SLC22A23;SLC22A23
cg22249752	12	5.00181	1.38382	0.000300925	0.371707	1			yes
cg03940883	16	1.76066	0.487316	0.00030271	0.371707	1			yes
cg13645296	15	-4.06912	1.12629	0.000302853	0.371707	1	0.404272	1	no	DAPK2
cg25698205	1	9.31522	2.57847	0.000303026	0.371707	1			yes	FCRL6
cg27376810	7	8.93994	2.47615	0.000305698	0.371707	1			yes	BRI3;BRI3
cg20801603	18	-36.2148	10.0315	0.000306056	0.371707	1			yes
cg02124524	16	-9.01367	2.49775	0.000307714	0.371707	1			yes	KIAA0182;KIAA0182
cg16452361	15	31.348	8.68741	0.000308038	0.371707	1			yes	C15orf27
cg08241528	4	11.2283	3.11199	0.000308476	0.371707	1			yes
cg10572624	1	-9.93691	2.75441	0.000309004	0.371707	1	0.404272	1	no	MFSD2A;MFSD2A
cg14565651	1	-7.35796	2.03982	0.000309575	0.371707	1	0.404272	1	no	SLC2A5
cg26104073	1	5.7429	1.59215	0.000309759	0.371707	1			yes
cg04223924	2	-6.84379	1.89776	0.000310658	0.371707	1			yes	TMEM131
cg23231453	4	-12.5268	3.47518	0.000312578	0.371707	1	0.404272	1	no
cg18931760	11	-6.35211	1.76286	0.00031421	0.371707	1	0.404272	1	no	EIF3M
cg14503981	5	-6.04969	1.67915	0.000314782	0.371707	1	0.404272	1	no	SOX30;SOX30
cg15418499	11	4.51333	1.25306	0.000315975	0.371707	1			yes	IL18
cg08252499	10	53.7286	14.9178	0.00031622	0.371707	1			yes	ANKRD16;ANKRD16;ANKRD16;FBXO18
cg14334161	10	10.4277	2.89558	0.000316688	0.371707	1	0.404272	1	no	NODAL
cg23862978	18	5.98832	1.66305	0.000317241	0.371707	1	0.404272	1	no
cg19448292	20	-5.10601	1.41835	0.000318252	0.371707	1	0.404272	1	no	C20orf118
cg00516092	20	7.42084	2.06181	0.000319215	0.371707	1	0.404272	1	no
cg14086364	5	3.82033	1.06159	0.000319846	0.371707	1			yes	SLC36A3;SLC36A3
cg11390541	20	-6.55251	1.82095	0.000320174	0.371707	1			yes	UBE2V1;UBE2V1;TMEM189-UBE2V1;UBE2V1;UBE2V1
cg02359181	19	-5.48989	1.52578	0.000320563	0.371707	1	0.404272	1	no	GPI
cg19102955	20	4.06408	1.12976	0.000321543	0.371707	1	0.404272	1	no	TRMT6
cg03719509	5	-6.58393	1.83033	0.000321742	0.371707	1	0.404272	1	no	LHFPL2
cg14281535	20	84.9994	23.6308	0.000321939	0.371707	1	0.404272	1	no	C20orf195;C20orf195
cg12069540	10	-5.45008	1.51534	0.000322406	0.371707	1			yes	C10orf58;C10orf58
cg23095729	22	5.82992	1.62109	0.000322789	0.371707	1			yes	C22orf25;MIR185
ch.16.9041202R	16	-48.363	13.4489	0.000323085	0.371707	1	0.404272	1	no
cg23515460	14	-42.6312	11.8552	0.000323147	0.371707	1	0.404272	1	no	DPF3
cg09446896	2	-7.85508	2.1847	0.000323781	0.371707	1	0.404272	1	no	AAK1
cg25739700	17	7.55789	2.10348	0.000326832	0.374302	1	0.406308	1	no	MIS12
cg19944675	2	143.163	39.8607	0.000328664	0.37549	1	0.406474	1	no	CCDC93
cg10470200	5	-29.7899	8.29672	0.00032996	0.375699	1	0.406474	1	no	EFNA5
cg13946128	1	6.34218	1.76678	0.00033109	0.375699	1			yes
cg05300717	11	-5.55905	1.54867	0.00033123	0.375699	1	0.406474	1	no	DKFZp761E198
cg05670865	6	-127.343	35.4884	0.000332825	0.376441	1			yes	TRIM27
cg19321018	12	25.7584	7.17947	0.000333497	0.376441	1	0.40695	1	no	EPS8
cg05384450	17	-5.35653	1.49324	0.000334271	0.376441	1			yes	CBX4
cg06154903	11	-5.01865	1.3998	0.000336745	0.377773	1			yes	EHD1
cg03128499	17	-5.50407	1.53542	0.000337442	0.377773	1			yes	MAP2K6
cg18805734	12	-6.16923	1.72113	0.000337851	0.377773	1	0.40695	1	no	FAM60A;FAM60A;FAM60A
cg16582660	6	23.2747	6.49746	0.000340805	0.378482	1	0.40695	1	no	NEDD9
cg15318311	4	87.044	24.2996	0.00034081	0.378482	1	0.40695	1	no
cg07117700	17	3.79622	1.05999	0.000341803	0.378482	1	0.40695	1	no	PSMC5;FTSJ3
cg17038633	5	5.57091	1.55556	0.00034191	0.378482	1	0.40695	1	no	C5orf58
cg01878963	1	7.22836	2.01869	0.000342643	0.378482	1	0.40695	1	no
cg27268486	7	58.6265	16.3751	0.000343286	0.378482	1	0.40695	1	no	GNAI1;GNAI1
cg11805852	19	-26.8505	7.506	0.000347278	0.381993	1	0.40695	1	no
cg01021719	14	-6.40718	1.79189	0.00034935	0.382501	1			yes	GMPR2;GMPR2;GMPR2;GMPR2
cg10684486	10	-4.6291	1.29462	0.000349358	0.382501	1	0.40695	1	no
cg05466767	16	9.81023	2.74454	0.000350957	0.383365	1	0.40695	1	no	FTSJD1;FTSJD1
cg00470505	9	49.122	13.7464	0.00035232	0.383483	1	0.40695	1	no
cg10025396	16	105.649	29.5673	0.000352686	0.383483	1			yes	SLC7A5P2
cg18443571	15	-6.55391	1.83454	0.000353581	0.383574	1	0.40695	1	no	ZNF710
cg25293896	19	-6.74751	1.88909	0.0003545	0.383691	1	0.40695	1	no	EXOC3L2
cg11191049	14	48.584	13.6053	0.000355669	0.384077	1	0.40695	1	no	ENTPD5;C14orf45
cg27466104	17	-6.29511	1.7634	0.000357168	0.384194	1			yes
cg10084213	10	-13.1691	3.68913	0.000357402	0.384194	1			yes	STK32C
cg24459209	11	-7.2237	2.02407	0.000358493	0.384493	1	0.40695	1	no	PRG3
cg09549605	2	-7.85124	2.2003	0.000359354	0.384544	1	0.40695	1	no	SH3YL1;SH3YL1
cg10635645	12	17.2345	4.83166	0.0003611	0.385099	1	0.40695	1	no	APOLD1;APOLD1
cg09495207	16	-6.18514	1.73464	0.000362934	0.385099	1	0.40695	1	no	SLC12A4;SLC12A4;SLC12A4;SLC12A4;SLC12A4;LCAT
cg04725215	5	13.4518	3.77275	0.000363161	0.385099	1			yes	SLC12A7
cg11306587	16	27.3173	7.66218	0.000363554	0.385099	1	0.40695	1	no	NDRG4;NDRG4;NDRG4
cg03172341	8	17.0729	4.78966	0.000364513	0.385099	1	0.40695	1	no	EIF2C2;EIF2C2
cg11697159	14	61.6785	17.3044	0.000364796	0.385099	1	0.40695	1	no	EML5
cg21239317	7	-5.39757	1.51477	0.000366234	0.385099	1	0.40695	1	no	CCDC126
cg04721812	16	-114.373	32.1018	0.000366886	0.385099	1	0.40695	1	no	N4BP1
cg09212118	1	-5.30001	1.48768	0.0003672	0.385099	1	0.40695	1	no	GUCA2A
cg21643265	12	-7.78133	2.18509	0.000369296	0.385643	1			yes	COQ5
cg03929575	12	-5.22936	1.46866	0.000369964	0.385643	1	0.40787	1	no	TMTC1
cg17176005	6	-12.8958	3.62193	0.000370164	0.385643	1			yes	DDR1;DDR1;DDR1
cg14067101	9	28.5026	8.0068	0.00037114	0.385809	1	0.40787	1	no	DMRT3
cg09113474	6	3.52318	0.989944	0.000372309	0.386176	1	0.40787	1	no
cg00959334	22	-41.5948	11.6915	0.000374117	0.387202	1	0.408286	1	no
cg25939647	15	-4.67749	1.31509	0.000375419	0.387701	1			yes	GPR176
cg07221438	22	7.44558	2.09373	0.000376343	0.387808	1			yes
cg21518332	12	-5.32854	1.49952	0.000380155	0.390886	1			yes
cg24491618	7	-1.68737	0.475032	0.000382125	0.391422	1	0.411051	1	no	KCNH2;KCNH2;KCNH2
cg02477175	16	78.4198	22.0847	0.000383973	0.391422	1	0.411051	1	no	PRMT7;SLC7A6OS
cg11029191	18	-18.8012	5.29666	0.000385755	0.391422	1	0.411051	1	no	SIGLEC15
cg27250032	10	6.38493	1.79893	0.000386255	0.391422	1	0.411051	1	no
cg10462529	17	-13.5027	3.80443	0.000386401	0.391422	1			yes	RPTOR;RPTOR
cg02458812	6	62.5004	17.6121	0.000387109	0.391422	1	0.411051	1	no	PPIL1
cg02758053	19	39.9383	11.2546	0.000387264	0.391422	1			yes	U2AF2;U2AF2;U2AF2;U2AF2
cg20579564	8	5.08061	1.43173	0.000387298	0.391422	1	0.411051	1	no	KIAA1688
cg04259326	1	-54.6455	15.4075	0.000390121	0.392632	1	0.411051	1	no	RCSD1
cg05279864	7	-9.35928	2.6389	0.000390155	0.392632	1			yes
cg20286114	14	74.0181	20.8734	0.000391058	0.392705	1	0.411051	1	no
cg16466899	7	43.1275	12.1666	0.000393007	0.393108	1	0.411051	1	no	IGF2BP3
cg11849105	7	75.7245	21.3643	0.000393451	0.393108	1			yes	GSTK1;GSTK1;GSTK1;GSTK1
cg09489470	11	-5.07049	1.43068	0.000393952	0.393108	1	0.411051	1	no
cg05738924	2	5.41137	1.52775	0.000397044	0.393516	1			yes	GTDC1;GTDC1;GTDC1
cg12510999	2	5.15651	1.45638	0.000399165	0.393516	1	0.411051	1	no	RBKS
cg09705784	17	-3.91244	1.10517	0.000399927	0.393516	1	0.411051	1	no	DNAH17
cg01314834	4	145.788	41.1896	0.000400999	0.393516	1	0.411051	1	no	C4orf3;C4orf3
cg20441912	4	4.63175	1.30892	0.000402258	0.393516	1			yes	TUBB4Q
cg20220255	12	8.05236	2.27608	0.000403447	0.393516	1	0.411051	1	no	MIR492
cg01956781	6	66.2805	18.7373	0.000404168	0.393516	1			yes	FAM120B;FAM120B
cg16581476	15	16.2259	4.58755	0.000404804	0.393516	1	0.411051	1	no
cg04221461	1	-3.77585	1.06757	0.00040491	0.393516	1	0.411051	1	no	AKT3;AKT3
cg13353699	13	32.9036	9.30308	0.00040493	0.393516	1			yes	WASF3
cg12173604	19	-16.63	4.70224	0.000405293	0.393516	1	0.411051	1	no	ZSWIM4
cg04141008	16	-4.93708	1.39622	0.000406186	0.393516	1	0.411051	1	no	CREBBP;CREBBP
cg06070625	3	-5.5935	1.58189	0.000406295	0.393516	1	0.411051	1	no	MITF;MITF
cg03698956	16	41.1711	11.6441	0.000406535	0.393516	1	0.411051	1	no	ABAT
cg07573020	5	5.60761	1.58604	0.000406841	0.393516	1	0.411051	1	no	ANKH
cg17859552	10	21.507	6.08471	0.000408394	0.394212	1			yes	INPP5A
cg06043201	8	5.46423	1.54638	0.000410012	0.394968	1	0.412797	1	no	KIF13B
cg08622757	7	39.2116	11.1038	0.000413426	0.397447	1	0.414773	1	no	MNX1;MNX1
cg10129391	4	4.52379	1.2818	0.000416726	0.398516	1			yes
cg01560773	21	5.63564	1.59715	0.000417848	0.398516	1			yes
cg07779387	2	48.3535	13.704	0.00041806	0.398516	1	0.416717	1	no
cg03634833	7	12.5714	3.56315	0.000418458	0.398516	1			yes	ADAP1
cg11241750	5	6.6398	1.88206	0.000418805	0.398516	1			yes	GRAMD3
cg19445588	12	5.54296	1.57138	0.000419593	0.398516	1	0.416717	1	no
cg10356410	2	6.36871	1.80596	0.000421092	0.399138	1	0.416717	1	no
cg27229366	17	5.00653	1.42035	0.00042371	0.399558	1			yes
cg19031085	5	-4.33656	1.23031	0.000423859	0.399558	1	0.416717	1	no	IL9
cg10529387	3	-42.42	12.0383	0.00042548	0.399558	1	0.416717	1	no	BOC
cg25599129	1	3.62327	1.02851	0.000426944	0.399558	1	0.416717	1	no
cg23384615	7	-6.84285	1.94393	0.000431373	0.399558	1			yes	PTPRN2;PTPRN2;PTPRN2
cg10137837	17	-5.18371	1.47307	0.000433214	0.399558	1			yes	BCL6B
cg15401523	7	58.8073	16.7175	0.000435282	0.399558	1			yes	DPY19L2P2;DPY19L2P2
cg13258563	13	24.2566	6.89575	0.000435439	0.399558	1			yes	C13orf38;C13orf38;C13orf38;C13orf38;C13orf38;C13orf38;C13orf38;C13orf38;C13orf38;C13orf38;C13orf38;C13orf38
cg01056889	3	90.9039	25.8486	0.000436816	0.399558	1			yes	NEK10
cg19972591	12	-30.7433	8.74298	0.000437533	0.399558	1	0.416717	1	no	COQ5
cg25203627	1	-6.47672	1.84207	0.000438112	0.399558	1	0.416717	1	no	TSNAX-DISC1;DISC1;TSNAX-DISC1;DISC1;DISC1;DISC1;TSNAX-DISC1;DISC1;TSNAX-DISC1;TSNAX-DISC1;DISC1;DISC1;DISC1;DISC1;DISC1;TSNAX-DISC1;DISC1;DISC1;DISC1;DISC1;DISC1;TSNAX-DISC1;DISC1;DISC1;DISC1
cg20891917	7	-6.58459	1.873	0.00043886	0.399558	1			yes	IFRD1
cg13562011	9	-5.81029	1.65286	0.000439267	0.399558	1	0.416717	1	no	EXD3
cg09696385	7	-7.04943	2.00556	0.00043983	0.399558	1	0.416717	1	no	SND1
cg13541888	4	-6.25681	1.78011	0.000439997	0.399558	1	0.416717	1	no
cg03606098	1	-2.29424	0.652747	0.000440173	0.399558	1	0.416717	1	no	NADK
cg17327406	4	-23.54	6.69861	0.000441152	0.399558	1			yes	WFS1;WFS1
cg01532187	8	-6.61098	1.88154	0.000442094	0.399558	1	0.416717	1	no	KIAA1688
cg23786077	5	45.6936	13.0054	0.00044235	0.399558	1			yes	SH3PXD2B
cg14324341	11	7.32989	2.08634	0.00044261	0.399558	1			yes	TTC17
cg16540079	6	-9.25602	2.63485	0.000443208	0.399558	1			yes	STX7
cg26489176	4	69.8723	19.8918	0.000443704	0.399558	1			yes	WHSC1;WHSC1;WHSC1;WHSC1;WHSC1;WHSC1
cg17511532	7	8.70625	2.47866	0.000443935	0.399558	1			yes
cg03452737	3	-17.7279	5.04713	0.000443954	0.399558	1	0.416717	1	no
cg05867215	11	74.2561	21.1416	0.000444203	0.399558	1	0.416717	1	no	BRMS1;BRMS1
cg23009387	5	67.4135	19.195	0.000444676	0.399558	1	0.416717	1	no	SMAD5;SMAD5;SMAD5;SMAD5;SMAD5;SMAD5;SMAD5OS
cg05042706	1	6.75016	1.92279	0.000447098	0.399558	1	0.416717	1	no	SLC5A9;SLC5A9
cg23549160	12	60.0973	17.1212	0.000447936	0.399558	1	0.416717	1	no	AVPR1A;AVPR1A
cg08771923	8	8.05113	2.29389	0.000448417	0.399558	1	0.416717	1	no	ARHGEF10
cg11993118	20	20.3483	5.79761	0.000448481	0.399558	1	0.416717	1	no	NFATC2;NFATC2;NFATC2
cg13395868	9	-3.96058	1.12868	0.000449764	0.399558	1	0.416717	1	no	EHMT1
cg10420838	5	-4.44199	1.26617	0.000451112	0.399558	1	0.416717	1	no	LIX1
cg07805029	1	4.24181	1.20932	0.000452158	0.399558	1	0.416717	1	no	GFI1
cg01656750	16	-4.12847	1.17728	0.000453545	0.399558	1	0.416717	1	no	KATNB1
cg21762695	7	-4.98991	1.42316	0.000454524	0.399558	1	0.416717	1	no
cg22508930	12	-5.5039	1.56979	0.000454664	0.399558	1			yes	RAP1B;RAP1B
cg15778610	6	39.2915	11.2067	0.000454788	0.399558	1	0.416717	1	no	AGPAT4
cg18724072	18	-11.3829	3.24721	0.000455868	0.399558	1			yes
cg08894153	19	17.809	5.08048	0.000455946	0.399558	1			yes	ZNF709
cg19414630	8	5.95642	1.69925	0.000456043	0.399558	1	0.416717	1	no
cg03464655	2	13.3538	3.80964	0.000456171	0.399558	1	0.416717	1	no	SLC38A11;SLC38A11
cg17868307	7	-7.91389	2.25911	0.000459874	0.402057	1	0.418762	1	no	EIF4H;EIF4H
cg10194791	16	40.9811	11.7031	0.000462261	0.402151	1			yes	KIFC3;KIFC3;KIFC3;KIFC3
cg03440362	12	4.37483	1.24939	0.000462525	0.402151	1			yes	EFCAB4B;EFCAB4B;EFCAB4B
cg08769852	5	-65.3332	18.6583	0.000462532	0.402151	1	0.419689	1	no	TMEM167A;XRCC4;XRCC4;XRCC4
cg19232164	11	-11.8167	3.37541	0.000463827	0.402537	1	0.419689	1	no	REXO2
cg03934689	8	-28.0314	8.01119	0.000466943	0.40318	1			yes	C8orf58
cg08884979	15	-4.94614	1.41361	0.000467094	0.40318	1	0.42099	1	no	SCG3;SCG3
cg08940169	16	-5.70296	1.63021	0.000468238	0.40318	1			yes	ZFPM1
cg07781197	21	7.02808	2.00927	0.000469073	0.40318	1			yes	C21orf29;KRTAP10-9
cg00347798	3	15.5976	4.45926	0.000469098	0.40318	1	0.42099	1	no
cg06406822	5	-56.9861	16.2935	0.000469682	0.40318	1	0.42099	1	no	RNF44
cg18750407	12	-124.043	35.4925	0.000474242	0.405761	1	0.422573	1	no	RHEBL1
cg16374328	14	58.5447	16.7519	0.000474404	0.405761	1	0.422573	1	no	NPC2;ISCA2
cg18685243	12	-53.4527	15.309	0.000480175	0.409687	1	0.426385	1	no	SLC26A10
cg02400162	7	-28.5298	8.17175	0.000480727	0.409687	1			yes
cg06997275	2	5.21398	1.49433	0.000484518	0.412175	1	0.42891	1	no	PLEKHM3
cg01491219	1	32.6702	9.36774	0.000487521	0.413279	1			yes	C1orf115
cg18307978	7	-4.98324	1.42889	0.000487564	0.413279	1			yes	AQP1
cg26942196	11	81.8073	23.4718	0.000491511	0.41579	1	0.432974	1	no	POLD4;LOC100130987
cg04233620	21	5.76688	1.65481	0.000492284	0.41579	1	0.432974	1	no	ADARB1;ADARB1;ADARB1;ADARB1;ADARB1;ADARB1;ADARB1
cg06931676	19	11.3797	3.26678	0.000494993	0.416056	1	0.432974	1	no
cg12606694	6	-118.779	34.1044	0.000496186	0.416056	1			yes	AKAP7
cg25124965	5	101.215	29.0627	0.000496514	0.416056	1			yes	PAIP2;PAIP2;PAIP2
cg19044229	11	-30.9066	8.87476	0.0004967	0.416056	1	0.432974	1	no	MAP3K11
cg21375869	15	70.4131	20.2206	0.000497223	0.416056	1	0.432974	1	no	LOC145845
cg23584734	10	-6.76133	1.94205	0.000498549	0.416056	1			yes	FRMD4A
cg12937034	11	80.4491	23.1081	0.000498757	0.416056	1	0.432974	1	no	DDX6
cg07050712	17	-6.18529	1.77692	0.00049971	0.416118	1	0.432974	1	no	ZNF652;ZNF652
cg00958412	12	14.1519	4.06679	0.000501663	0.416363	1			yes
cg00691226	14	-4.6544	1.33754	0.000501765	0.416363	1			yes
ch.12.2081853R	12	14.4934	4.16611	0.000503526	0.417092	1	0.434455	1	no	KIAA1033
cg16190510	12	-14.1382	4.06654	0.000507611	0.419605	1			yes	SLC2A13
cg05584950	2	-17.4438	5.01787	0.000508333	0.419605	1			yes	ATOH8
cg11066776	1	-11.3512	3.26663	0.00051107	0.419729	1	0.434455	1	no	SPRR4
cg11079619	7	-5.8378	1.68027	0.00051216	0.419729	1			yes	INHBA;LOC285954;INHBA;LOC285954
cg04305653	22	-6.007	1.72907	0.000512514	0.419729	1			yes	TBC1D22A
cg15006828	20	5.53567	1.59349	0.000512885	0.419729	1	0.434455	1	no
cg08251901	12	49.6811	14.3027	0.000513617	0.419729	1	0.434455	1	no	ARHGDIB
cg24678320	19	5.88693	1.6958	0.000517604	0.419729	1	0.434455	1	no	ZNF792
cg24039962	1	-7.31494	2.1073	0.000518066	0.419729	1			yes	C1orf9;C1orf9
cg08079763	10	1.95456	0.563105	0.000518469	0.419729	1	0.434455	1	no	DIP2C
cg04251208	19	7.37356	2.12447	0.000518942	0.419729	1			yes	NFIC;NFIC
cg15909737	3	-6.27786	1.80915	0.000520351	0.419729	1	0.434455	1	no	MITF;MITF
cg04794887	4	-71.7972	20.6917	0.000520729	0.419729	1	0.434455	1	no	LETM1
cg04424379	16	-59.81	17.238	0.000521104	0.419729	1	0.434455	1	no	AARS
cg22128431	20	45.5668	13.1356	0.000522503	0.419729	1	0.434455	1	no	PPP1R16B;PPP1R16B
cg07161848	10	-13.0611	3.76579	0.000523659	0.419729	1	0.434455	1	no	SCD
cg08462501	4	3.50278	1.01	0.000524176	0.419729	1	0.434455	1	no	TBC1D1
cg02548912	6	5.6715	1.63542	0.000524499	0.419729	1	0.434455	1	no	CAGE1;CAGE1;CAGE1
cg04881903	2	-6.69433	1.93044	0.000524801	0.419729	1	0.434455	1	no	CAPG
cg21617744	22	56.0138	16.1538	0.000525281	0.419729	1	0.434455	1	no	SH3BP1
cg27296944	19	10.2004	2.94219	0.000526444	0.419729	1			yes	ELAVL3;ELAVL3
cg14132103	11	3.99655	1.15288	0.000527127	0.419729	1			yes	TMEM109
cg03335938	22	4.70857	1.3583	0.000527256	0.419729	1	0.434455	1	no	CECR2
cg11973602	1	-81.7661	23.59	0.000528007	0.419729	1			yes	ODF2L;ODF2L
cg00766220	5	25.0844	7.23937	0.00053024	0.420313	1	0.434455	1	no
cg13534791	9	8.05013	2.3237	0.000531508	0.420313	1			yes	C9orf131;C9orf131;C9orf131;C9orf131
cg07986378	12	-4.54562	1.31253	0.000533691	0.420313	1			yes	ETV6
cg13245228	8	3.93448	1.13633	0.000535296	0.420313	1	0.434455	1	no
cg16817034	1	69.0351	19.9388	0.000535483	0.420313	1	0.434455	1	no	GMEB1;GMEB1
cg22226592	1	-4.21498	1.21766	0.000537059	0.420313	1	0.434455	1	no	GPSM2
cg25431120	2	-8.02599	2.31872	0.000537396	0.420313	1			yes	COL6A3;COL6A3;COL6A3;COL6A3;COL6A3
cg27088639	14	-14.9305	4.31354	0.000537561	0.420313	1	0.434455	1	no	SYNE2;SYNE2;SYNE2;SYNE2
cg26775558	10	5.67936	1.64101	0.000538372	0.420313	1	0.434455	1	no	TCF7L2;TCF7L2;TCF7L2;TCF7L2;TCF7L2;TCF7L2
cg06333800	7	9.38016	2.71066	0.000539241	0.420313	1	0.434455	1	no	PRKAG2;PRKAG2
cg05524458	5	-4.74146	1.37019	0.000539287	0.420313	1	0.434455	1	no	ANKRD33B
cg26780404	6	-92.5923	26.7578	0.000539405	0.420313	1	0.434455	1	no	COL12A1;COL12A1
cg03066664	19	-6.35411	1.837	0.000542252	0.421836	1	0.435521	1	no
cg08077807	14	-7.98999	2.31119	0.000546042	0.423231	1	0.437337	1	no	PRKCH
cg06854104	13	24.55	7.10185	0.000546539	0.423231	1			yes
cg22803407	19	-21.1293	6.11321	0.000547588	0.423231	1			yes	GPR108;GPR108
cg11175836	1	-5.55093	1.60603	0.000547624	0.423231	1	0.437379	1	no	KLHDC7A
cg08414068	5	5.13584	1.48714	0.000553367	0.426619	1	0.439979	1	no	PDZD2
cg05967119	15	-8.07027	2.33723	0.000554557	0.426619	1			yes	SLCO3A1;SLCO3A1
cg06255004	9	-21.5508	6.24148	0.000554714	0.426619	1	0.439979	1	no	AGPAT2;AGPAT2
cg20868817	1	-202.887	58.7706	0.000556058	0.426959	1	0.439979	1	no	CD48
cg22945457	1	-6.52833	1.89149	0.000557653	0.427298	1			yes	LBR;LBR
cg20684615	9	2.00528	0.581132	0.00055925	0.427298	1	0.439979	1	no	C9orf86;C9orf86
cg23311258	7	6.18763	1.7932	0.000559342	0.427298	1	0.439979	1	no
cg11918073	2	7.88851	2.28637	0.000560113	0.427298	1	0.439979	1	no
cg07598755	16	-41.0796	11.9109	0.00056284	0.427965	1	0.44	1	no	DOC2A
cg25047243	2	-78.5006	22.7621	0.000563217	0.427965	1	0.44	1	no	YIPF4;YIPF4
cg18597883	10	31.5786	9.15832	0.0005646	0.427965	1			yes	C10orf41;ZNF503;C10orf41
cg18348836	1	-4.9141	1.42533	0.000565408	0.427965	1	0.440508	1	no	HOOK1
cg15913157	2	-5.05583	1.46646	0.000565512	0.427965	1			yes	PARD3B;PARD3B;PARD3B
cg19998991	12	52.6619	15.2787	0.000567367	0.428357	1			yes	PLEKHG6;PLEKHG6
cg18575532	17	-22.2788	6.4648	0.000568586	0.428357	1			yes	PPP1R1B;PPP1R1B
cg23477849	19	-12.1307	3.52014	0.000568747	0.428357	1			yes	LONP1
cg26843783	6	3.75194	1.08894	0.000569988	0.428465	1	0.440943	1	no
cg20012888	2	9.19052	2.66766	0.000570702	0.428465	1	0.440943	1	no
cg21104363	7	-3.97758	1.15474	0.000572004	0.428762	1	0.440943	1	no	VKORC1L1
cg00865537	19	119.823	34.7978	0.000574456	0.429131	1	0.440943	1	no	ZNF846
cg16407699	10	18.4499	5.3584	0.000574924	0.429131	1	0.440943	1	no
cg20423409	6	-7.45319	2.16471	0.000575219	0.429131	1	0.440943	1	no
cg15491950	3	-5.08394	1.47724	0.000578461	0.43087	1			yes
cg02197387	20	-17.7344	5.15603	0.000582671	0.432609	1			yes	TCEA2;TCEA2
cg18237398	1	10.745	3.12401	0.000582817	0.432609	1			yes
cg13139542	2	10.4873	3.04939	0.000583593	0.432609	1	0.446166	1	no
cg10747266	6	65.4788	19.0416	0.000584454	0.432609	1			yes	ZBTB12
cg21162938	5	-4.19433	1.22004	0.000586313	0.433208	1	0.446456	1	no	RHOBTB3
cg08969102	5	-3.92866	1.14288	0.000587095	0.433208	1	0.446456	1	no
cg20391058	2	-9.87724	2.87418	0.000589182	0.434071	1			yes	MYT1L
cg26172812	19	38.5024	11.2058	0.00059048	0.434351	1	0.44784	1	no	TMEM143
cg23490822	19	-4.39049	1.27808	0.000592098	0.434865	1	0.447878	1	no	RAVER1
cg16276108	5	-4.32899	1.26124	0.000598425	0.436043	1	0.450924	1	no
cg13930047	1	5.92626	1.72665	0.000598658	0.436043	1			yes
cg04096150	15	-8.08381	2.3557	0.000600033	0.436043	1	0.450924	1	no	GPR176
cg11209521	1	-5.92457	1.72658	0.000600505	0.436043	1			yes	GNG12
cg02210602	6	-56.7368	16.5351	0.000600709	0.436043	1			yes	TRIM26
cg16196857	3	7.02723	2.04818	0.000601454	0.436043	1			yes	PTPRG
cg10876621	10	-5.96732	1.73926	0.000601478	0.436043	1			yes	HTR7;HTR7;HTR7
cg05970846	16	37.0178	10.7908	0.000602484	0.436043	1	0.450924	1	no	TUFM
cg09191706	11	9.00301	2.62442	0.000602524	0.436043	1			yes
cg10097651	14	27.7759	8.09724	0.000602921	0.436043	1	0.450924	1	no
cg04636538	4	-7.10758	2.07266	0.000605356	0.437136	1			yes	PCDH18
cg16586200	14	-13.2757	3.87229	0.000607151	0.43718	1			yes	TTC7B
cg24847163	6	68.1697	19.8842	0.000607284	0.43718	1			yes	GABBR1;GABBR1
cg01869632	8	-5.61897	1.63942	0.000609379	0.43718	1			yes	DUSP26
cg00990977	20	-6.68173	1.94958	0.000609695	0.43718	1	0.450924	1	no	RRBP1;RRBP1
cg07588489	19	-11.3451	3.31041	0.00061004	0.43718	1	0.450924	1	no	GMIP
cg18627179	19	29.3022	8.55267	0.000612348	0.43817	1			yes	RPL18AP3;RPL18A
cg23083936	19	-6.18509	1.80589	0.000614915	0.439343	1	0.450924	1	no	BCKDHA;BCKDHA
cg10446401	2	37.8903	11.0654	0.000616613	0.439891	1			yes	RPL31;RPL31;RPL31
cg03448301	11	-7.24888	2.11733	0.000617978	0.440201	1	0.450924	1	no	CHRM1
cg17540765	17	-7.98512	2.33306	0.00062028	0.441177	1	0.450924	1	no	RECQL5;LOC643008;LOC643008
cg18460107	12	-4.57319	1.33708	0.000625592	0.441201	1	0.450924	1	no	CLEC4C;CLEC4C
cg23613836	7	14.0242	4.10057	0.000626048	0.441201	1	0.450924	1	no
cg02653800	10	-83.9992	24.5672	0.000628147	0.441201	1	0.450924	1	no	UBE2D1
cg09113960	1	-53.0316	15.5136	0.000629924	0.441201	1	0.450924	1	no	STIL;STIL
cg24132006	13	-87.3201	25.5448	0.000630114	0.441201	1			yes	AKAP11;AKAP11
cg08392125	2	6.33942	1.85455	0.000630141	0.441201	1	0.450924	1	no
cg18253799	17	-16.1468	4.72404	0.000630819	0.441201	1	0.450924	1	no	CCDC40
cg14018233	19	-8.89812	2.60368	0.000631958	0.441201	1	0.450924	1	no
cg13471915	1	-97.0832	28.4109	0.00063289	0.441201	1	0.450924	1	no	UAP1
cg04886783	1	-5.18596	1.51783	0.000633841	0.441201	1	0.450924	1	no	TMEM52
cg07077013	2	-31.3258	9.16877	0.000634145	0.441201	1	0.450924	1	no
cg03732014	21	-4.05404	1.18664	0.000634568	0.441201	1			yes	BACH1;BACH1;BACH1
cg20187670	19	56.8818	16.6514	0.000635373	0.441201	1	0.450924	1	no	C19orf26
cg12659158	15	13.5045	3.9541	0.000637071	0.441201	1			yes
cg23803431	22	-4.68483	1.37176	0.000637336	0.441201	1	0.450924	1	no	CRYBB2
cg26201815	18	25.5932	7.49425	0.000637723	0.441201	1			yes	RAB31
cg16584406	6	6.09112	1.78366	0.000637922	0.441201	1	0.450924	1	no
cg11751434	7	41.1346	12.0465	0.000638665	0.441201	1	0.450924	1	no	TFR2
cg17862837	2	-10.2408	2.99924	0.000639084	0.441201	1	0.450924	1	no	BRE;BRE;BRE;BRE;BRE
cg23910098	11	-17.4967	5.12443	0.000639315	0.441201	1			yes	OSBPL5;OSBPL5;OSBPL5
cg09481121	5	3.5383	1.03638	0.000639903	0.441201	1			yes	CMYA5
cg21640749	17	-4.93947	1.44703	0.000641285	0.441309	1	0.450924	1	no	RAB37;CD300LF
cg16125725	15	3.94933	1.15706	0.000641926	0.441309	1			yes
cg05376017	6	12.765	3.74061	0.00064362	0.441831	1	0.450924	1	no
cg10321876	1	43.4798	12.744	0.000645411	0.442308	1	0.450924	1	no	FHAD1
cg22002668	9	68.5836	20.1055	0.000646803	0.442308	1	0.450924	1	no
cg21284779	1	-11.6508	3.4156	0.000647119	0.442308	1	0.450924	1	no	RXFP4
cg05844193	4	18.2519	5.35208	0.000649075	0.442915	1	0.450924	1	no	LGI2
cg26636496	19	-5.81837	1.70667	0.000651559	0.442915	1	0.450924	1	no
cg25157604	11	-6.90322	2.0249	0.000651612	0.442915	1	0.450924	1	no	SLC43A3;SLC43A3;SLC43A3
cg18374697	1	-60.5618	17.7647	0.000651753	0.442915	1			yes	DPH5;DPH5;DPH5
cg01509237	8	-38.1032	11.1795	0.000653684	0.44358	1	0.450924	1	no	NKAIN3
cg09565806	2	9.275	2.72255	0.000657465	0.44358	1	0.450924	1	no	RFTN2
cg08377331	7	2.98564	0.876552	0.000658928	0.44358	1	0.450924	1	no	GNA12
cg04657146	19	6.49616	1.90734	0.000659541	0.44358	1	0.450924	1	no	HOOK2;HOOK2
cg04318602	14	20.3961	5.98964	0.000661071	0.44358	1	0.450924	1	no	ERO1L
cg19775269	19	-5.84144	1.7155	0.000661417	0.44358	1	0.450924	1	no	PTPRS;PTPRS;PTPRS;PTPRS
cg11070030	12	-2.48065	0.728517	0.000661457	0.44358	1	0.450924	1	no
cg03727333	10	-7.54408	2.2156	0.000661678	0.44358	1	0.450924	1	no	SGMS1
cg23108232	14	11.2712	3.31091	0.000663475	0.44358	1			yes
cg12726213	8	-4.57749	1.34466	0.000663568	0.44358	1			yes	WWP1
cg19991780	3	5.03017	1.47764	0.00066362	0.44358	1			yes	RAB7A
cg08823577	4	-11.7169	3.44207	0.000663986	0.44358	1	0.450924	1	no	IDUA;SLC26A1;SLC26A1;SLC26A1
cg05291374	11	9.8437	2.89276	0.000666799	0.44401	1	0.450924	1	no	DIXDC1;DIXDC1
cg04888113	1	17.3791	5.10754	0.000667392	0.44401	1	0.450924	1	no	HIST2H2BF;HIST2H2BF
cg02886838	14	5.67854	1.66916	0.000668866	0.44401	1	0.450924	1	no	SYNE2;SYNE2
cg01826354	17	-103.165	30.3246	0.000668899	0.44401	1	0.450924	1	no	B3GNTL1
cg17053845	2	36.6396	10.7705	0.000669323	0.44401	1			yes	BOLA3;BOLA3
cg27179041	3	-37.2235	10.9441	0.000670802	0.444024	1	0.450924	1	no	PTPRG
cg09796911	12	12.3049	3.61833	0.000672092	0.444024	1			yes	MIR1279
cg00759906	19	101.238	29.7736	0.000673249	0.444024	1	0.450924	1	no	GPI
cg01646516	16	-8.66882	2.54985	0.000674521	0.444024	1	0.450924	1	no	CYLD;CYLD;CYLD
cg03687070	2	13.7839	4.05452	0.000674762	0.444024	1	0.450924	1	no
cg00442646	6	-6.39736	1.88183	0.000674977	0.444024	1	0.450924	1	no	OSTCL
cg08659517	4	-5.73558	1.68744	0.000676389	0.444335	1			yes	TNIP2;TNIP2
cg10359235	16	5.09945	1.50083	0.000679411	0.444944	1			yes	RUNDC2A
cg12628324	17	42.6961	12.5682	0.000680941	0.444944	1	0.451942	1	no	USP32
cg09278187	1	-10.7618	3.16817	0.000681686	0.444944	1			yes	FOXJ3
cg15219811	10	4.4967	1.32391	0.000682435	0.444944	1	0.451942	1	no	ACTR1A
cg00018850	14	-7.70359	2.26829	0.000683265	0.444944	1	0.451942	1	no
cg06867089	2	4.85975	1.43101	0.000683733	0.444944	1			yes
cg02447488	1	-9.32906	2.74739	0.000684769	0.444944	1	0.451942	1	no	CD164L2
cg00038167	19	-2.65523	0.782255	0.000687984	0.444944	1	0.451942	1	no	PNPLA6;PNPLA6;PNPLA6;PNPLA6;MCOLN1
cg11185569	7	-128.073	37.734	0.000688549	0.444944	1	0.451942	1	no	CHN2;CHN2
cg13854962	9	-11.2629	3.31875	0.000689467	0.444944	1			yes	COL5A1
cg05372242	14	-48.4814	14.2877	0.000690752	0.444944	1	0.451942	1	no	SFTA3
cg08241330	16	2.1876	0.644766	0.000691665	0.444944	1	0.451942	1	no	ABAT;ABAT
cg04900941	3	3.22039	0.949218	0.000692145	0.444944	1			yes	SLCO2A1
cg27547132	16	-2.84363	0.838284	0.000693318	0.444944	1			yes
cg14611258	17	-5.23048	1.54206	0.000694141	0.444944	1	0.451942	1	no	C17orf39
cg11557823	12	49.0809	14.4709	0.000694613	0.444944	1	0.451942	1	no	C12orf29
cg05296266	18	48.6388	14.3408	0.000694746	0.444944	1	0.451942	1	no
cg27201802	6	-3.4442	1.01558	0.0006955	0.444944	1			yes	TRIM15
cg15951914	7	-7.68401	2.26579	0.000695564	0.444944	1			yes	SRPK2;SRPK2
cg08634318	3	-34.5013	10.1748	0.000696734	0.444944	1	0.451942	1	no
cg23445945	10	-5.41919	1.59835	0.000697688	0.444944	1	0.451942	1	no
cg06876672	6	-53.8898	15.8968	0.000699002	0.444944	1			yes	PPP2R5D;PPP2R5D;PPP2R5D
cg15348679	21	-7.18255	2.11913	0.000700478	0.444944	1			yes
cg23330385	2	8.25983	2.437	0.000700596	0.444944	1	0.451942	1	no
cg27445522	1	53.7909	15.8714	0.000701019	0.444944	1	0.451942	1	no	ENAH;ENAH
cg26201596	10	-4.56594	1.34733	0.00070179	0.444944	1	0.451942	1	no
cg18743959	3	-9.27169	2.7364	0.00070334	0.444944	1			yes
cg13857169	12	9.543	2.81697	0.000704842	0.444944	1	0.452324	1	no	PLEKHA5;PLEKHA5
cg05702747	16	41.3103	12.1952	0.000705548	0.444944	1	0.452324	1	no	CBFA2T3;CBFA2T3
cg27383956	19	4.41166	1.30244	0.000706028	0.444944	1			yes	CNTD2
cg03454775	8	-3.79369	1.12007	0.000706554	0.444944	1			yes	MYOM2
cg16351010	5	-8.35459	2.46757	0.000709822	0.444944	1	0.452948	1	no	SDHA
cg06690644	11	-22.3495	6.60141	0.000710319	0.444944	1			yes	SCARNA9;KIAA1731
cg11369662	19	-106.223	31.3757	0.000710422	0.444944	1			yes	TYK2
cg12134754	17	-65.1548	19.2479	0.00071168	0.444944	1	0.452948	1	no	HNF1B;HNF1B
cg17992652	3	-11.0299	3.25845	0.000711698	0.444944	1	0.452948	1	no	RHO
cg12646385	5	24.2278	7.15826	0.000712858	0.444944	1	0.452948	1	no
cg06456255	4	6.14205	1.81494	0.00071396	0.444944	1			yes	MAML3
ch.20.250771F	20	60.2184	17.7943	0.000714004	0.444944	1			yes
cg16263722	1	-4.34004	1.28282	0.000716429	0.445868	1	0.454208	1	no	MECR;MECR
cg09338032	12	-9.55633	2.82516	0.000718091	0.446315	1			yes
cg24281071	4	42.8928	12.6861	0.000721968	0.448136	1	0.456707	1	no	PPP2R2C
cg13408712	11	-5.90471	1.74714	0.00072581	0.448781	1			yes	PRDM10;PRDM10;PRDM10;PRDM10
cg03708221	2	6.2554	1.85096	0.000726077	0.448781	1	0.458292	1	no
cg13576859	9	-4.15453	1.22963	0.000728347	0.448781	1			yes	FBP1;FBP1
cg21422475	12	-6.11005	1.80851	0.000728828	0.448781	1	0.459015	1	no	SLC4A8;SLC4A8
cg00573504	5	-7.30866	2.16406	0.000732035	0.448781	1	0.459231	1	no
cg02298116	14	43.3811	12.8454	0.000732383	0.448781	1	0.459231	1	no
cg19205064	6	-4.09411	1.21232	0.000732564	0.448781	1			yes	ZBTB22;ZBTB22
cg00287477	4	-4.35967	1.29132	0.000735105	0.448781	1			yes	ACSL1;SLED1
cg01261013	21	4.01216	1.1885	0.000735966	0.448781	1	0.459557	1	no	MORC3
cg18666454	7	-2.51583	0.745346	0.000737139	0.448781	1	0.459557	1	no	KCNH2;KCNH2;KCNH2
cg02670545	6	-7.58492	2.24761	0.000739061	0.448781	1			yes	TAP2;TAP2
cg07820189	1	-4.2082	1.24724	0.000740829	0.448781	1			yes
cg16658535	1	-6.12129	1.8145	0.000742091	0.448781	1			yes	CR1L
cg23895722	11	4.35472	1.29114	0.000744178	0.448781	1			yes	C11orf45;KCNJ5
cg00472393	6	32.2406	9.5595	0.000744546	0.448781	1	0.459557	1	no	C6orf167;MIR548H3;C6orf167
cg22855021	14	-6.32089	1.8742	0.000744674	0.448781	1	0.459557	1	no	TSHR
cg24155025	17	-14.483	4.29488	0.000745857	0.448781	1	0.459557	1	no	RPTOR;RPTOR
cg05963962	10	-3.3281	0.987024	0.000746626	0.448781	1			yes	LOC84856
cg25793931	10	36.7955	10.9127	0.000746807	0.448781	1	0.459557	1	no
cg16928400	19	-176.546	52.3634	0.000747443	0.448781	1	0.459557	1	no	ZNF540;ZNF571
cg27159714	13	20.1075	5.9642	0.000747973	0.448781	1	0.459557	1	no
cg10335333	1	-11.329	3.36057	0.00074857	0.448781	1			yes	ESPNP
cg12555233	15	-7.74825	2.2989	0.000750555	0.448781	1			yes	MAN2A2
cg25490241	15	-8.94084	2.65276	0.000750631	0.448781	1			yes
cg01709414	7	-45.2982	13.4412	0.0007514	0.448781	1			yes	ARL4A;ARL4A;ARL4A;ARL4A
cg21949355	5	-3.59154	1.06571	0.000751432	0.448781	1	0.459557	1	no
cg11942594	3	-12.8217	3.80501	0.000752569	0.448781	1	0.459557	1	no
cg27269936	12	-8.79786	2.61091	0.000752644	0.448781	1			yes	CAMKK2;CAMKK2;CAMKK2;CAMKK2;CAMKK2;CAMKK2;CAMKK2
cg13392052	1	102.5	30.4227	0.000753905	0.448781	1	0.459557	1	no	FAM69A
cg20327324	4	-4.87069	1.44579	0.00075477	0.448781	1	0.459557	1	no
cg23082339	5	-28.6843	8.51636	0.00075676	0.448781	1	0.459557	1	no	PCDHGA4;PCDHGA11;PCDHGA11;PCDHGA9;PCDHGA1;PCDHGB1;PCDHGB6;PCDHGA12;PCDHGB3;PCDHGB7;PCDHGA6;PCDHGA8;PCDHGA10;PCDHGA5;PCDHGB4;PCDHGA3;PCDHGA2;PCDHGA12;PCDHGB2;PCDHGA7;PCDHGB5
cg16583315	14	-4.46598	1.32608	0.000757696	0.448781	1	0.459557	1	no	MAX;MAX;MAX;MAX;MAX;MAX
cg07598930	3	-4.32446	1.28415	0.000758378	0.448781	1			yes	ALAS1;ALAS1
cg05356564	1	42.0112	12.4761	0.000758988	0.448781	1	0.459557	1	no	KIF17;KIF17
cg06458698	2	48.8775	14.5162	0.000759628	0.448781	1			yes	RPS7
cg26337020	5	-104.861	31.1484	0.000761264	0.448781	1	0.459557	1	no	ST8SIA4;ST8SIA4
cg07227744	19	55.3709	16.4492	0.00076221	0.448781	1			yes	ZNF486
cg00899160	10	35.4469	10.5313	0.000763094	0.448781	1	0.459557	1	no	GSTO2
cg24074477	22	3.58263	1.06448	0.000763709	0.448781	1			yes	CECR2
cg04981758	1	-5.04699	1.49963	0.00076407	0.448781	1	0.459557	1	no	TESK2
cg07784294	11	-6.99881	2.07988	0.000765395	0.448781	1			yes	USP47
cg05843596	12	-15.1579	4.50456	0.000765395	0.448781	1			yes	TMEM120B
cg24894970	11	-4.68011	1.39083	0.000765496	0.448781	1	0.459557	1	no	UBASH3B
cg04615771	16	-8.97755	2.66807	0.000765958	0.448781	1			yes	TCEB2;TCEB2
cg02427511	16	6.27361	1.86459	0.000766522	0.448781	1	0.459557	1	no
cg22610424	1	64.4401	19.1526	0.000766654	0.448781	1	0.459557	1	no
cg27161973	20	49.767	14.7946	0.000768606	0.449368	1	0.459763	1	no	DDX27
cg20092728	11	6.20531	1.84513	0.000770806	0.450098	1			yes	SLC5A12
cg08392484	5	-11.9967	3.56827	0.000773666	0.45056	1			yes	ELL2
cg13540256	3	25.1435	7.48043	0.000775928	0.45056	1	0.462515	1	no	ZNF167;ZNF167
cg22590032	5	26.6516	7.93001	0.000777004	0.45056	1	0.462515	1	no	FLT4;FLT4
cg05157904	1	-6.88524	2.04876	0.000777478	0.45056	1			yes
cg12483927	1	-7.93488	2.36123	0.000778059	0.45056	1	0.462515	1	no	RD3;RD3
cg04988978	17	15.1632	4.51234	0.000778315	0.45056	1			yes	MPO
cg07853407	5	5.8929	1.75375	0.000778918	0.45056	1			yes
cg12977942	5	-4.35636	1.29651	0.000779219	0.45056	1			yes	FLJ42709;FLJ42709
cg26646867	5	3.93797	1.17263	0.000784401	0.452577	1	0.465318	1	no
cg16383871	6	9.68425	2.88379	0.00078462	0.452577	1			yes
cg12074090	8	-4.78995	1.42712	0.000789721	0.454739	1	0.467503	1	no	ANGPT2;ANGPT2;ANGPT2;MCPH1
cg15713729	1	-109.386	32.5923	0.000790292	0.454739	1			yes	HDAC1
cg19564450	2	10.3396	3.0816	0.000792833	0.455647	1			yes
cg26705764	6	-7.2022	2.14769	0.000798066	0.457871	1	0.470046	1	no	TTBK1
cg10741418	14	4.72652	1.40992	0.000801362	0.457871	1	0.470046	1	no
cg03471593	16	-5.76537	1.71993	0.000802011	0.457871	1			yes	LPCAT2
cg06690548	4	-7.21622	2.1531	0.000803582	0.457871	1	0.470046	1	no	SLC7A11
cg26922854	6	2.96448	0.884579	0.000804352	0.457871	1			yes
cg13489049	21	-5.34146	1.59411	0.000805957	0.457871	1	0.470046	1	no	TMPRSS2;TMPRSS2
cg27308982	18	7.51124	2.2419	0.000806964	0.457871	1	0.470046	1	no	NFATC1;NFATC1;NFATC1;NFATC1;NFATC1
cg07362328	1	-32.8293	9.80038	0.000808708	0.457871	1	0.470046	1	no	DMRTA2
cg26793710	1	-84.6948	25.2843	0.00080899	0.457871	1	0.470046	1	no	CDC73
cg02243061	5	4.28799	1.28013	0.000809103	0.457871	1			yes
cg00082713	3	93.1671	27.8169	0.000810159	0.457871	1	0.470046	1	no
cg15618646	7	-5.48667	1.63834	0.000811279	0.457871	1	0.470046	1	no	DPP6;DPP6;DPP6
cg07973435	6	-19.0686	5.69399	0.000811324	0.457871	1			yes	SIM1
cg02445229	19	-5.75941	1.71993	0.000812125	0.457871	1			yes
cg13794553	9	57.9752	17.3152	0.000813283	0.457871	1	0.470046	1	no	FSD1L;FSD1L;FSD1L
cg24822001	3	35.8975	10.7228	0.00081468	0.457871	1			yes	ABHD5
cg17931986	6	-3.67164	1.09676	0.000814769	0.457871	1			yes	COL11A2;COL11A2;COL11A2
cg02741985	17	-3.97727	1.18814	0.000815547	0.457871	1	0.470046	1	no	CCDC57
cg03009463	7	50.5777	15.1099	0.000815965	0.457871	1	0.470046	1	no	SNX13
cg03940684	3	45.4106	13.5666	0.000816205	0.457871	1	0.470046	1	no	CHL1
cg19279616	15	-49.9976	14.9382	0.000817031	0.457871	1	0.470046	1	no
cg02140517	10	-1.50259	0.448994	0.000818211	0.457989	1			yes
cg22086973	5	82.7107	24.7207	0.000820415	0.45865	1	0.470626	1	no	AP3B1
cg19131667	3	-5.16257	1.54314	0.000821332	0.45865	1	0.470626	1	no	TBC1D5;TBC1D5;TBC1D5
cg09423459	4	-67.4135	20.1574	0.000824746	0.459357	1			yes	SEC24B;SEC24B
cg14195915	1	58.0091	17.3455	0.000824812	0.459357	1	0.471132	1	no	SFRS4
cg03521736	19	30.3849	9.08613	0.00082551	0.459357	1	0.471132	1	no	PPAP2C;PPAP2C;PPAP2C
cg25173129	17	-5.01112	1.49892	0.000828308	0.45946	1			yes	EPX
cg14514813	5	9.90673	2.96361	0.000829414	0.45946	1			yes	PCDHA6;PCDHA2;PCDHA1;PCDHA9;PCDHA7;PCDHA1;PCDHA6;PCDHA5;PCDHA11;PCDHA11;PCDHA10;PCDHA3;PCDHA4;PCDHA10;PCDHA8
cg00873919	3	-3.37533	1.00974	0.000829482	0.45946	1	0.471573	1	no	SLMAP
cg05107814	7	26.7154	7.99208	0.000829581	0.45946	1	0.471573	1	no	OSBPL3;OSBPL3;OSBPL3;OSBPL3
cg03894796	8	-13.959	4.17663	0.000831247	0.459844	1	0.471582	1	no
cg19968199	12	-8.14626	2.43784	0.000833015	0.460238	1			yes	DYRK2;DYRK2
cg19062489	19	-33.4158	10.0009	0.000833905	0.460238	1	0.472154	1	no	CYP4F22
cg02342533	17	79.5234	23.8103	0.000838169	0.462052	1	0.47363	1	no	MIR212;MIR132
cg07372520	1	7.65412	2.29249	0.000841492	0.462688	1			yes
cg06699461	10	-11.1193	3.33049	0.000841928	0.462688	1			yes	EBF3
cg02315489	2	6.83053	2.04599	0.000842321	0.462688	1	0.474596	1	no	C2orf84
cg26774971	6	-7.00089	2.09721	0.000843236	0.462688	1			yes	TMEM181
cg16771596	9	45.3036	13.5733	0.00084473	0.462971	1	0.474596	1	no	C9orf30
cg15313459	2	-41.0951	12.3144	0.000846401	0.46335	1	0.474596	1	no	CNRIP1;CNRIP1;CNRIP1;CNRIP1
cg07029980	7	-10.9825	3.29147	0.000847884	0.463625	1	0.474596	1	no
cg13191049	15	23.1317	6.93335	0.000849008	0.463704	1	0.474596	1	no	SYNM;SYNM
cg11859953	5	-56.4249	16.9167	0.00085162	0.463763	1	0.474596	1	no	CDK7
cg14370448	16	42.2345	12.6637	0.000852757	0.463763	1	0.474596	1	no	YPEL3;TBX6;YPEL3
cg23987137	5	-5.68416	1.70445	0.000853297	0.463763	1			yes	PDE4D;PDE4D;PDE4D
cg22389853	20	-11.2705	3.37956	0.000853308	0.463763	1	0.474596	1	no	PPP1R16B
cg18787802	6	-7.54983	2.26424	0.000854887	0.463763	1	0.474596	1	no	ECT2L
cg03554765	5	-3.94204	1.18228	0.000855237	0.463763	1			yes	SPOCK1
cg18860954	19	15.7681	4.72966	0.000856476	0.463763	1	0.474596	1	no	ZNF814
cg05739419	12	-7.66013	2.29778	0.000856962	0.463763	1			yes	CSAD
cg15377586	2	75.4801	22.6505	0.00086105	0.465288	1	0.476207	1	no	LOC440925;SP5
cg12227660	10	-5.58548	1.67628	0.000862038	0.465288	1			yes	MIR202
cg16411668	4	-7.37608	2.2139	0.000863109	0.465288	1			yes
cg26507725	11	8.90514	2.67309	0.000864088	0.465288	1			yes	ANO1;ANO1
cg21261709	7	-4.6551	1.39752	0.00086541	0.465288	1			yes	SRPK2;SRPK2
cg11779118	13	-8.52897	2.56062	0.00086591	0.465288	1	0.477466	1	no	FAM155A
cg20876852	7	-3.77334	1.13294	0.000866666	0.465288	1	0.477466	1	no	MEST;MIR335;MEST;MEST
cg13426632	8	-6.68225	2.00679	0.000869036	0.465556	1			yes
cg09025210	3	5.77137	1.73378	0.00087228	0.465556	1	0.478308	1	no	ZBTB38
cg15358937	4	-74.8331	22.4815	0.000872674	0.465556	1			yes	C4orf10;MFSD10;MFSD10
cg09478268	1	-41.6273	12.5064	0.000873202	0.465556	1	0.478308	1	no	WDR77;ATP5F1
cg05616444	2	-10.4403	3.13666	0.000873213	0.465556	1	0.478308	1	no
cg02724919	4	-8.73011	2.62308	0.000874122	0.465556	1			yes
cg14055153	2	-4.44962	1.33709	0.0008752	0.465556	1			yes	LRP1B
cg10644885	19	-2.57133	0.772683	0.000875384	0.465556	1			yes	ACP5;ACP5;ACP5;ACP5
cg21045547	20	-1.85069	0.556224	0.000877105	0.465556	1	0.478742	1	no	C20orf117;C20orf117
cg09986774	16	31.9464	9.6017	0.000877353	0.465556	1	0.478742	1	no	CHTF8;CHTF8;CIRH1A;CHTF8;CHTF8
cg19901523	14	-56.945	17.1162	0.000877992	0.465556	1			yes
cg02293044	22	2.86514	0.861344	0.000879888	0.466039	1	0.479066	1	no	GAS2L1;GAS2L1;GAS2L1
cg19630374	17	-1.31936	0.396692	0.000881298	0.466251	1	0.479066	1	no	MYO15A
cg13458609	9	-5.63755	1.69519	0.000882259	0.466251	1			yes	ENG;ENG
cg06367607	6	-8.28792	2.49284	0.000885153	0.466513	1			yes
cg00328219	8	-7.13239	2.14575	0.000887493	0.466513	1	0.479536	1	no	KIF13B
cg25636075	3	-7.52283	2.26339	0.000888335	0.466513	1	0.479536	1	no	TMEM41A
cg26572392	10	-3.70365	1.11445	0.000889626	0.466513	1	0.479536	1	no	KIAA1217;KIAA1217;KIAA1217
cg27134139	10	22.837	6.87242	0.000890578	0.466513	1	0.479536	1	no
cg06758781	12	-17.6979	5.32616	0.00089109	0.466513	1	0.479536	1	no	AACS
cg02467170	5	37.3285	11.2357	0.000892727	0.466513	1			yes	DHFR
cg13521045	9	3.79246	1.14165	0.000894035	0.466513	1	0.479536	1	no	GPSM1;GPSM1
cg08644841	4	39.9013	12.0122	0.000894636	0.466513	1			yes	FAM149A
ch.10.2563868F	10	35.6858	10.7465	0.000897969	0.466513	1	0.479536	1	no	TIAL1;TIAL1
cg07376297	3	-5.73109	1.72589	0.000898053	0.466513	1	0.479536	1	no
cg13017813	14	-4.69795	1.41478	0.000898175	0.466513	1	0.479536	1	no	C14orf4;C14orf4
cg18238490	12	5.91523	1.78141	0.000898472	0.466513	1			yes	LOH12CR1
cg19818216	10	8.70242	2.62088	0.000898812	0.466513	1			yes	FXYD4
cg16528585	14	-3.41921	1.02999	0.000901244	0.466513	1	0.479536	1	no	FNTB
cg17233452	4	-6.72833	2.02718	0.000903207	0.466513	1	0.479536	1	no	PHF17
cg04111761	3	-4.67888	1.40974	0.00090348	0.466513	1	0.479536	1	no	CCR3;CCR3;CCR3;CCR3
cg05480350	8	-6.94523	2.09268	0.000903966	0.466513	1	0.479536	1	no	MIR1205;PVT1
cg02806739	17	-8.41306	2.5354	0.000905883	0.466513	1			yes	CD7
cg04777769	6	12.9894	3.91481	0.000906577	0.466513	1			yes
cg14223966	9	-2.55731	0.770856	0.0009083	0.466513	1	0.480361	1	no
cg08294506	5	-8.81056	2.65591	0.000908782	0.466513	1			yes
cg03156547	14	-6.33544	1.90987	0.000909191	0.466513	1			yes	CDH24;CDH24
cg10702366	1	-15.9272	4.80198	0.000910551	0.466513	1			yes	FGGY;FGGY
cg15438548	10	-6.60905	1.99276	0.000911403	0.466513	1	0.480361	1	no
cg18819574	9	-7.09322	2.13892	0.000912289	0.466513	1	0.480361	1	no	EHMT1;EHMT1
cg04122385	10	4.04007	1.21831	0.000912756	0.466513	1	0.480361	1	no	KIAA1217;KIAA1217;PRINS;KIAA1217
cg15357945	11	-4.49857	1.35667	0.000913537	0.466513	1			yes	PRG2
cg19308227	1	-6.42122	1.93653	0.000913692	0.466513	1			yes	CHD5
cg06811607	18	8.61996	2.59969	0.000913921	0.466513	1	0.480361	1	no	AQP4;AQP4
cg21578543	4	-10.2979	3.10592	0.000914521	0.466513	1			yes	DCHS2;DCHS2
cg15507787	10	-6.29816	1.8997	0.000915318	0.466513	1			yes
cg21957905	4	3.43575	1.03634	0.000915567	0.466513	1			yes	SORCS2
cg02906503	17	-4.26686	1.28712	0.00091629	0.466513	1			yes	DNAH17
cg00193668	9	4.20647	1.26918	0.000918677	0.467225	1			yes	HINT2
cg19975917	3	-14.8882	4.49259	0.000919865	0.467327	1	0.481936	1	no	LPP;LPP;LPP
cg05967596	5	7.37125	2.22499	0.000923211	0.467657	1	0.481936	1	no	LEAP2
cg06191810	16	87.7634	26.4969	0.00092561	0.467657	1	0.481936	1	no	JMJD8
cg08638312	10	41.4575	12.5169	0.000925946	0.467657	1	0.481936	1	no	SEC61A2;SEC61A2;SEC61A2;SEC61A2;SEC61A2
cg24579224	1	-25.9812	7.8447	0.000926489	0.467657	1			yes	SKI
cg15146567	3	-4.06259	1.22665	0.000926529	0.467657	1	0.481936	1	no	ZNF662;ZNF662
cg23044178	11	-5.25945	1.58824	0.000927995	0.467657	1			yes	MICAL2
cg02413627	15	11.7914	3.56137	0.000929889	0.467657	1	0.481936	1	no	MEGF11
cg04933135	6	-5.15893	1.55819	0.000930129	0.467657	1			yes	AGER;AGER
cg03013917	10	6.90849	2.08666	0.00093033	0.467657	1	0.481936	1	no
cg06959664	1	8.92715	2.6964	0.000930401	0.467657	1	0.481936	1	no	ARHGEF10L;ARHGEF10L
cg20097712	11	-4.64903	1.4045	0.000932624	0.468145	1	0.481964	1	no
cg09144608	1	-10.2945	3.11042	0.000933985	0.468145	1			yes	PRKCZ;PRKCZ;PRKCZ
cg20812722	1	-6.40498	1.93528	0.000934342	0.468145	1	0.481964	1	no
cg00986350	16	-3.62808	1.09635	0.000935513	0.468235	1	0.481964	1	no	ZFPM1
cg07150314	2	75.2818	22.7564	0.000939101	0.469202	1			yes	GTF3C2;GTF3C2
cg07765167	17	-5.74463	1.73656	0.000939462	0.469202	1	0.483129	1	no	MRPL45
cg15488009	19	-3.97718	1.20238	0.000940419	0.469202	1			yes	FSTL3
cg02930951	20	-3.37789	1.02132	0.000941774	0.469383	1	0.48317	1	no	CEBPB
cg08459430	5	9.53365	2.88292	0.000943215	0.469606	1	0.48317	1	no	RPS23
cg26852723	10	-11.4674	3.46811	0.000944611	0.469807	1	0.48317	1	no	FAM171A1
cg02756676	17	-41.6547	12.5989	0.000945691	0.469849	1			yes	HIC1;HIC1
cg18355464	5	-10.2492	3.10038	0.000947103	0.470057	1	0.483579	1	no	C5orf36
cg05438708	16	17.655	5.34159	0.000949103	0.470556	1			yes	CMIP
cg20565740	16	73.5739	22.2685	0.000953366	0.471001	1	0.484947	1	no	KIAA0513
cg14645861	6	11.3873	3.44666	0.000953597	0.471001	1			yes
cg04281268	14	-165.822	50.1915	0.000953867	0.471001	1	0.484947	1	no	WDR20;WDR20;HSP90AA1;WDR20;WDR20;WDR20
cg15269194	7	-56.8926	17.2213	0.000954479	0.471001	1			yes	FAM3C;FAM3C
cg15424369	8	-10.1747	3.08004	0.000955136	0.471001	1			yes	BIN3
cg18202751	17	44.524	13.4794	0.000956129	0.471001	1	0.484947	1	no
cg01503065	4	28.5151	8.63425	0.000958079	0.471001	1			yes	DCHS2;DCHS2
cg15675070	6	43.1536	13.067	0.000958298	0.471001	1	0.484947	1	no	BMP6
cg18141365	7	81.4836	24.6756	0.000959309	0.471001	1	0.484947	1	no	BBS9;BBS9;BBS9;BBS9
cg24704182	1	-53.3313	16.1512	0.000959959	0.471001	1	0.484947	1	no	RAG1AP1;RAG1AP1;RAG1AP1
cg14422500	2	4.38556	1.3286	0.000963751	0.472307	1			yes
cg25368824	5	-5.15932	1.56314	0.000964763	0.472307	1	0.486514	1	no	IL4;IL4
cg10555106	1	-3.78778	1.14806	0.000969298	0.472307	1	0.487905	1	no	LOC388588
cg25539255	19	3.19792	0.969304	0.000969621	0.472307	1			yes	ARRDC5
cg17180284	13	-4.19119	1.27047	0.000970523	0.472307	1			yes	B3GALTL
cg11970252	13	-5.73603	1.73886	0.000971231	0.472307	1			yes	KIAA0564
cg20672059	13	-8.39594	2.54537	0.00097199	0.472307	1			yes	KL
cg14908994	19	-5.05485	1.53255	0.000972623	0.472307	1	0.487905	1	no
cg26413708	6	-5.06172	1.53465	0.000972729	0.472307	1	0.487905	1	no	TRERF1
cg11208853	12	53.0953	16.0998	0.000974129	0.472307	1			yes	LOC653113
cg09472953	6	83.3727	25.2811	0.000974346	0.472307	1	0.487905	1	no	EPM2A;EPM2A;EPM2A;EPM2A
cg03555710	10	-17.7284	5.37673	0.000976367	0.472307	1			yes	PFKFB3
cg02285791	6	3.92362	1.19024	0.000978963	0.472307	1			yes
cg00994649	8	-3.23423	0.981248	0.000980573	0.472307	1	0.49016	1	no	C8orf59;C8orf59;C8orf59;C8orf59
cg14012059	9	-3.21166	0.974414	0.000980763	0.472307	1			yes	LRSAM1;LRSAM1;LRSAM1
cg07021538	6	-48.6016	14.7458	0.000980833	0.472307	1			yes	PPP1R11
cg07046047	11	-38.8305	11.7817	0.00098127	0.472307	1			yes	CHID1;CHID1;CHID1;CHID1;CHID1
cg27286609	11	-6.36576	1.93151	0.000981617	0.472307	1			yes	MICAL2
cg25968326	10	10.679	3.24047	0.000982391	0.472307	1	0.49016	1	no	PDLIM1
cg07698196	7	-4.04696	1.22804	0.000982592	0.472307	1			yes	LOC100128542
cg14023999	15	8.27918	2.5126	0.000983992	0.4725	1	0.49016	1	no
cg09491104	22	-23.6888	7.19132	0.000987446	0.473328	1	0.491025	1	no	C22orf40
cg08132980	7	-20.3065	6.16469	0.000987718	0.473328	1			yes	IQCE;IQCE
cg09093783	5	22.0499	6.69488	0.000989308	0.47361	1	0.491097	1	no
cg11904887	1	44.1521	13.4098	0.000992938	0.4742	1			yes	MUL1
cg02855833	8	-24.5862	7.46758	0.000993395	0.4742	1			yes	FAM86B2
cg09147843	16	-3.28703	0.99841	0.000993855	0.4742	1			yes	RBL2
cg05392925	16	-5.21693	1.58472	0.000994699	0.4742	1	0.492917	1	no
cg12419491	1	46.3979	14.0953	0.00099571	0.4742	1			yes	YTHDF2;YTHDF2
cg02704907	6	7.74469	2.35294	0.000996556	0.4742	1	0.492983	1	no	HIST1H2BK
cg02598978	16	-48.634	14.7788	0.000999056	0.474912	1	0.493366	1	no	LOC81691;ERI2;LOC81691;LOC81691;ERI2;LOC81691

## Sheet: Table F5
Table E16 Results of longitudinal EWAS of DNA methylation at 7.5 years and current asthma at 16.5 years, adjusted for basic cell counts.
CpG	Chromosome	Effect	SE	Pvalue	FDR	Bonferroni	FDR recalculated(after exclusions)	Bonferroni recalculated (after exclusions)	Exclude	Gene [Illumina annotation]
cg20673965	19	-9.31824	1.70848	4.92148e-08	0.0154901	0.0232778	0.00936407	0.0140719	no	IRGC
cg24818699	13	-13.4472	2.4888	6.54993e-08	0.0154901	0.0309801	0.00936407	0.0187281	no	C13orf30
cg06824199	1	-12.8884	2.47426	1.8987e-07	0.0299352	0.0898056			yes	KIAA0494
cg03815552	16	-6.92139	1.34317	2.56302e-07	0.0303067	0.121227	0.0244281	0.0732842	no	NHLRC4
cg20317437	1	-8.6897	1.73103	5.16823e-07	0.0388029	0.244449	0.0351858	0.147775	no	FUCA1
cg20315954	17	-7.40069	1.47674	5.40066e-07	0.0388029	0.255443			yes	PMP22;PMP22;PMP22
cg08058191	17	8.36752	1.67916	6.25557e-07	0.0388029	0.295878	0.0351858	0.178865	no	KRT17
cg13054523	17	-9.46436	1.91338	7.55981e-07	0.0388029	0.357567			yes
cg13482814	9	-11.0041	2.22767	7.82336e-07	0.0388029	0.370033			yes
cg15700636	11	-6.47085	1.31292	8.2821e-07	0.0388029	0.39173	0.0351858	0.236809	no	PRG2
cg02494549	2	-10.6676	2.17908	9.80689e-07	0.0388029	0.46385	0.0351858	0.280408	no
cg26235490	17	-7.10975	1.45254	9.84462e-07	0.0388029	0.465635	0.0351858	0.281486	no	ABR;ABR
cg23144852	3	-11.0794	2.28269	1.21208e-06	0.0440995	0.573293	0.0385076	0.346568	no	OPA1;OPA1;OPA1;OPA1;OPA1;OPA1;OPA1;OPA1
cg01116831	16	-7.63149	1.58286	1.42613e-06	0.045801	0.674539			yes
cg05184016	7	-12.2156	2.53558	1.45251e-06	0.045801	0.687015			yes	ZNF862
cg19434937	12	-6.31436	1.32203	1.78587e-06	0.0498918	0.844688			yes	LPCAT3
cg26543112	6	-19.1546	4.01107	1.79321e-06	0.0498918	0.84816			yes
cg10142874	2	-8.66247	1.82839	2.16102e-06	0.052128	1			yes	LPIN1
cg08773180	11	-6.96505	1.47074	2.18252e-06	0.052128	1			yes	PRG2
cg03945895	1	-16.2982	3.45867	2.44979e-06	0.052128	1	0.0633557	0.700466	no	PRDM2;PRDM2;PRDM2;PRDM2
cg23642826	1	-6.67516	1.41772	2.49707e-06	0.052128	1			yes	ZBTB48
cg27469152	17	-7.38163	1.56817	2.51198e-06	0.052128	1	0.0633557	0.718248	no	EPX
cg00381391	3	-9.50369	2.02386	2.65524e-06	0.052128	1			yes
cg13423371	9	-8.91753	1.89915	2.65894e-06	0.052128	1	0.0633557	0.760268	no	CAMSAP1
cg06494199	17	8.59562	1.83343	2.75528e-06	0.052128	1			yes	LPO;LPO;LPO;LPO;LPO
cg04933530	14	-7.04796	1.51366	3.22039e-06	0.0585843	1			yes
cg18592964	5	-14.118	3.04546	3.55658e-06	0.0607647	1	0.0782254	1	no	CAST;CAST;CAST;CAST;CAST;CAST;CAST;CAST;CAST;CAST
cg04290133	7	-6.2234	1.34349	3.61701e-06	0.0607647	1			yes	GUSB
cg13612583	9	-10.7091	2.31491	3.72566e-06	0.0607647	1			yes
cg25235766	19	58.6434	12.7381	4.14921e-06	0.0633198	1	0.0785538	1	no	CACNG8;MIR935
cg09247486	1	-9.30052	2.02022	4.15007e-06	0.0633198	1			yes
cg19928703	13	-8.98367	1.95733	4.4375e-06	0.0649719	1	0.0785538	1	no	SLC7A1
cg04692506	11	-8.67064	1.89237	4.60771e-06	0.0649719	1	0.0785538	1	no	SPI1;SPI1
cg14933200	11	-11.471	2.5051	4.67044e-06	0.0649719	1	0.0785538	1	no
cg00711896	16	-7.59107	1.6709	5.54323e-06	0.0749102	1			yes	ZNF48
cg26272088	15	-7.23687	1.59569	5.75313e-06	0.0755872	1	0.0910631	1	no	IGF1R
cg02069390	2	-31.503	6.96374	6.07218e-06	0.0770503	1	0.0910631	1	no
cg16362140	5	-6.16792	1.36535	6.25847e-06	0.0770503	1			yes	DAP
cg01614759	10	-5.80183	1.28522	6.3532e-06	0.0770503	1			yes	C10orf25;ZNF22
cg26791242	1	-4.05349	0.90025	6.71178e-06	0.0787419	1			yes	LOC339524;LOC339524;LOC339524;LOC339524;LOC339524
cg04983687	16	-5.07511	1.12822	6.84875e-06	0.0787419	1	0.0910631	1	no	ZFPM1
cg14612966	9	-7.39301	1.64776	7.23355e-06	0.0787419	1	0.0910631	1	no	SLC25A25;SLC25A25;SLC25A25;SLC25A25
cg01942646	1	-7.34194	1.63678	7.27106e-06	0.0787419	1	0.0910631	1	no	NR0B2
cg08264507	17	4.6677	1.04096	7.32507e-06	0.0787419	1	0.0910631	1	no	PCTP;PCTP
cg20825532	1	-7.55939	1.69281	7.98453e-06	0.0833029	1			yes	FLG2
cg17341370	6	-12.2952	2.75623	8.16258e-06	0.0833029	1	0.0946738	1	no	NUP43
cg20840540	6	-7.02798	1.57653	8.27774e-06	0.0833029	1	0.0946738	1	no	TRERF1
cg08968636	16	-38.1872	8.58772	8.71931e-06	0.0844625	1			yes
cg05958985	16	-5.11872	1.15146	8.7728e-06	0.0844625	1	0.0964768	1	no	ZFPM1
cg14783123	8	-7.50107	1.69088	9.15615e-06	0.0844625	1			yes	CSPP1;CSPP1
cg12819873	11	-7.4521	1.68081	9.26609e-06	0.0844625	1	0.0981276	1	no	PRG2
cg17641443	17	-7.6515	1.72719	9.42258e-06	0.0844625	1			yes	CPSF4L
cg20189937	14	-7.76914	1.75413	9.4644e-06	0.0844625	1			yes	ATP5S;ATP5S;L2HGDH;ATP5S
cg06558622	7	-5.89444	1.33211	9.64851e-06	0.084511	1			yes	ZNF862
cg06319919	16	49.7624	11.2848	1.03522e-05	0.0872969	1	0.0992997	1	no
cg09820180	6	-9.265	2.10473	1.07262e-05	0.0872969	1	0.0992997	1	no
cg14436861	11	-9.39153	2.1337	1.07493e-05	0.0872969	1	0.0992997	1	no	WEE1;WEE1
cg03453890	8	-8.12473	1.84603	1.07659e-05	0.0872969	1	0.0992997	1	no	SLC39A4
cg07636225	11	-8.96697	2.03854	1.08894e-05	0.0872969	1			yes	RTN3;RTN3;RTN3;RTN3
cg04782072	6	44.1944	10.0636	1.12565e-05	0.0887361	1	0.10058	1	no	EEF1E1;EEF1E1
cg00835825	16	-10.7785	2.45974	1.17623e-05	0.0912026	1	0.101914	1	no
cg00869582	16	-6.48045	1.4809	1.20865e-05	0.0916961	1			yes	SNX29
cg05736642	4	-8.81168	2.01468	1.22136e-05	0.0916961	1	0.102713	1	no	HTT
cg12425700	4	-6.69101	1.53169	1.25169e-05	0.0919355	1			yes
cg06756385	14	-6.61653	1.51535	1.26343e-05	0.0919355	1	0.103214	1	no	EVL
cg05541460	22	-3.68941	0.847478	1.3404e-05	0.0952411	1			yes
cg10163122	6	-8.90908	2.04713	1.34913e-05	0.0952411	1			yes	C6orf106;C6orf106
cg23147443	7	-2.95044	0.679195	1.39894e-05	0.0970811	1	0.109444	1	no	KCNH2;KCNH2;KCNH2
cg17030628	1	-9.64872	2.22253	1.41624e-05	0.0970811	1	0.109444	1	no	IL20
cg17378535	17	-12.8768	2.97058	1.45918e-05	0.0981475	1			yes
cg09494876	5	6.65685	1.53644	1.4733e-05	0.0981475	1			yes
cg15033511	17	7.25785	1.67748	1.51406e-05	0.0986132	1			yes
cg13531735	3	-8.31563	1.92247	1.52199e-05	0.0986132	1	0.114521	1	no
cg13963033	5	-6.05549	1.40603	1.65645e-05	0.103367	1			yes	MARCH3
cg12077754	2	-4.85231	1.12671	1.65775e-05	0.103367	1	0.118727	1	no	HK2
cg16599817	1	-5.59788	1.29996	1.66092e-05	0.103367	1	0.118727	1	no	PRKCZ;PRKCZ;PRKCZ;PRKCZ
cg00736681	8	-5.71971	1.33086	1.72532e-05	0.104821	1	0.119541	1	no	ST3GAL1;ST3GAL1
cg09762120	7	-10.4182	2.42434	1.72861e-05	0.104821	1			yes	PLEKHA8
cg25872816	18	-4.09483	0.954723	1.79461e-05	0.107446	1	0.119541	1	no	ZNF516
cg04096150	15	-10.7635	2.51503	1.8717e-05	0.108617	1	0.119541	1	no	GPR176
cg00613786	3	8.36042	1.95386	1.87807e-05	0.108617	1	0.119541	1	no
cg11649068	17	27.9198	6.5324	1.91959e-05	0.108617	1	0.119541	1	no	TAF15;TAF15
cg09249800	1	-5.97911	1.39896	1.92012e-05	0.108617	1			yes	ACOT7;ACOT7;ACOT7;ACOT7
cg12213680	6	-9.83376	2.3014	1.929e-05	0.108617	1	0.119541	1	no	FAM65B;FAM65B;FAM65B
cg15547534	7	-89.4429	20.9525	1.96498e-05	0.108814	1	0.119541	1	no	C7orf47
cg11456013	6	-6.60941	1.54936	1.99093e-05	0.108814	1			yes
cg15488596	1	-8.64791	2.02778	2.00151e-05	0.108814	1			yes	C1orf26;C1orf26
cg18307978	7	-6.39279	1.50717	2.2193e-05	0.118784	1			yes	AQP1
cg11881599	12	-6.33811	1.49484	2.23513e-05	0.118784	1	0.132214	1	no	CLLU1OS;CLLU1;CLLU1
cg14165909	18	54.6327	12.8943	2.26577e-05	0.119075	1	0.132214	1	no	LOXHD1
cg17960717	10	-8.51695	2.01338	2.33517e-05	0.121373	1			yes
cg23172995	5	-6.82464	1.61904	2.49507e-05	0.128275	1			yes	ANXA6;ANXA6
cg12105691	3	-8.92156	2.11972	2.56694e-05	0.130551	1	0.146793	1	no	C3orf50
cg00414077	20	-10.0309	2.38661	2.63399e-05	0.132536	1	0.147674	1	no	C20orf118
cg08799394	10	-3.74114	0.895093	2.92005e-05	0.144475	1	0.158502	1	no	PDLIM1
cg06284479	3	-12.5082	2.99497	2.96159e-05	0.144475	1	0.158502	1	no	LRRFIP2;LRRFIP2;LRRFIP2
cg01991967	2	-5.98558	1.43365	2.97914e-05	0.144475	1			yes	IL1RN;IL1RN;IL1RN;IL1RN
cg20537640	12	45.5253	10.907	2.99344e-05	0.144475	1	0.158502	1	no
cg10159529	3	-5.68521	1.36344	3.04945e-05	0.145691	1	0.158532	1	no	IL5RA;IL5RA;IL5RA;IL5RA;IL5RA;IL5RA
cg09108404	16	-5.05359	1.21343	3.11753e-05	0.147454	1	0.159177	1	no	NAT15;NAT15;NAT15
cg17558547	5	-6.52379	1.57183	3.3185e-05	0.155133	1	0.163719	1	no	SAP30L;SAP30L;SAP30L;SAP30L
cg16908770	1	-8.53169	2.0566	3.34744e-05	0.155133	1	0.163719	1	no
cg01499988	9	-6.25381	1.50827	3.37827e-05	0.155133	1	0.163719	1	no	MSMP
cg25270424	7	-9.23405	2.23085	3.48449e-05	0.158472	1	0.165691	1	no	OSBPL3;OSBPL3;OSBPL3;OSBPL3
cg07496207	5	4.72927	1.14345	3.53484e-05	0.159231	1	0.165691	1	no	ERGIC1
cg05613273	17	-8.45266	2.04495	3.57393e-05	0.159473	1			yes	NARF;NARF;NARF;NARF
cg21220721	1	-5.27462	1.27782	3.66195e-05	0.161873	1			yes	ACOT7;ACOT7;ACOT7;ACOT7
cg16838132	22	6.12861	1.48681	3.7561e-05	0.162307	1			yes	SMCR7L
cg24676303	2	-11.8153	2.86654	3.75932e-05	0.162307	1	0.167021	1	no	PXDN
cg01330991	17	-6.34508	1.54089	3.82479e-05	0.162307	1	0.167021	1	no	DNAH2
cg12465251	8	66.3853	16.1278	3.85181e-05	0.162307	1	0.167021	1	no
cg15445554	3	9.58178	2.32789	3.85367e-05	0.162307	1	0.167021	1	no	SLC6A1
cg02427831	19	-6.28246	1.52685	3.87766e-05	0.162307	1	0.167021	1	no	SIGLEC8
cg11644402	7	-18.3753	4.46904	3.92763e-05	0.162957	1	0.167021	1	no	CUX1;CUX1;CUX1
cg24224501	7	-7.8699	1.91641	4.01556e-05	0.164343	1	0.167021	1	no	LRRC17;FBXL13;LRRC17;FBXL13
cg26572165	1	66.7656	16.2616	4.03054e-05	0.164343	1	0.167021	1	no	CD244;CD244;CD244
cg20472746	13	27.9807	6.8243	4.12875e-05	0.166909	1	0.168647	1	no	C13orf15
cg25869889	11	12.7441	3.11272	4.23631e-05	0.168854	1			yes	APBB1;APBB1
cg25580656	14	-12.5661	3.06972	4.24826e-05	0.168854	1			yes	ZFYVE21
cg04010582	17	-10.5209	2.57183	4.29839e-05	0.169423	1	0.173104	1	no	RAB11FIP4
cg09423651	3	-9.2082	2.25313	4.37287e-05	0.170473	1			yes	NCK1
cg02994291	16	-11.2747	2.76109	4.43729e-05	0.170473	1	0.174382	1	no	MAPK8IP3;MAPK8IP3
cg15907310	3	-53.3083	13.0572	4.45213e-05	0.170473	1	0.174382	1	no	C3orf58;C3orf58;C3orf58
cg02703032	6	9.53649	2.33636	4.46922e-05	0.170473	1			yes	BRD2;BRD2;BRD2
cg14226212	9	-6.66532	1.635	4.56881e-05	0.171822	1			yes	MUSK;MUSK;MUSK
cg10330847	3	-11.8137	2.89889	4.59661e-05	0.171822	1	0.174831	1	no
cg12077460	8	-6.08924	1.4947	4.62369e-05	0.171822	1	0.174831	1	no	MFHAS1
cg08067346	16	-6.17112	1.51532	4.65162e-05	0.171822	1	0.174831	1	no	ARHGAP17;ARHGAP17
cg06176929	7	-28.1618	6.91879	4.69444e-05	0.171822	1			yes	PTPRN2;PTPRN2;PTPRN2
cg26625290	11	106.506	26.1752	4.72254e-05	0.171822	1	0.174831	1	no	ARHGEF12
cg26501518	11	-10.4916	2.58069	4.79475e-05	0.173101	1			yes
cg14769121	7	-7.03401	1.73251	4.90693e-05	0.173101	1	0.174831	1	no	SMURF1;SMURF1
cg03661160	7	48.6558	11.987	4.92697e-05	0.173101	1	0.174831	1	no	TECPR1
cg03434085	1	-5.84734	1.44141	4.97731e-05	0.173101	1	0.174831	1	no	LOC339524
cg24859352	6	-69.6237	17.1676	5.00206e-05	0.173101	1	0.174831	1	no	FLJ22536
cg01998785	16	-3.71574	0.916292	5.00926e-05	0.173101	1			yes	LPCAT2
cg00390941	12	-8.91301	2.19804	5.01387e-05	0.173101	1	0.174831	1	no	PDE6H
cg11976407	1	-81.3397	20.0967	5.17865e-05	0.174953	1	0.175362	1	no	PHC2;PHC2
cg03165195	19	-10.0046	2.47254	5.20389e-05	0.174953	1	0.175362	1	no	PDE4C;PDE4C;PDE4C
cg03408904	22	6.1099	1.51016	5.21309e-05	0.174953	1	0.175362	1	no	CECR2
cg06040872	17	-6.10236	1.50834	5.21547e-05	0.174953	1			yes	CCL18
cg14281535	20	98.2145	24.2953	5.28767e-05	0.176126	1	0.175802	1	no	C20orf195;C20orf195
cg26577178	12	50.2469	12.4438	5.39278e-05	0.178371	1	0.176554	1	no	KRR1
cg00366037	10	-9.25382	2.29365	5.4711e-05	0.178718	1			yes	MYST4
cg12042678	10	57.1839	14.1756	5.48429e-05	0.178718	1	0.176554	1	no	SUV39H2;SUV39H2
cg13459606	7	-5.29939	1.31414	5.51664e-05	0.178718	1	0.176554	1	no	GRB10
cg03698956	16	48.9668	12.1489	5.56459e-05	0.179045	1	0.176554	1	no	ABAT
cg04385523	3	-9.68408	2.40594	5.69559e-05	0.181817	1	0.176554	1	no	C3orf23;C3orf23;C3orf23
cg04847043	16	-7.08513	1.76289	5.84355e-05	0.181817	1	0.176554	1	no	KIAA0182;KIAA0182
cg10724947	15	60.6071	15.0913	5.91843e-05	0.181817	1	0.176554	1	no	C2CD4A
cg03950172	15	83.1262	20.7007	5.92888e-05	0.181817	1	0.176554	1	no	LRRC49;THAP10
cg09332506	1	-9.58306	2.38671	5.94032e-05	0.181817	1			yes	COPA;COPA
cg07308161	2	4.80496	1.19676	5.94502e-05	0.181817	1	0.176554	1	no	ACADL
cg22478258	6	-5.90214	1.47055	5.98114e-05	0.181817	1	0.176554	1	no	PNPLA1;PNPLA1;PNPLA1
cg00016783	2	15.2555	3.80131	5.98949e-05	0.181817	1	0.176554	1	no	KIDINS220
cg13835688	9	-4.44327	1.10749	6.01976e-05	0.181817	1			yes	SLC25A25;SLC25A25;SLC25A25;SLC25A25
cg15344640	5	-8.30102	2.06934	6.03515e-05	0.181817	1			yes	LMAN2
cg07970948	7	-5.35765	1.33765	6.19491e-05	0.184169	1			yes	ZNF862
cg04986931	22	-6.25425	1.56175	6.21113e-05	0.184169	1	0.181219	1	no
cg10210448	1	-5.73931	1.4339	6.26528e-05	0.184169	1			yes	ACOT7;ACOT7;ACOT7;ACOT7
cg14292528	6	26.8357	6.70681	6.30067e-05	0.184169	1			yes	TAPBP;TAPBP;RGL2;RGL2
cg27647177	15	-117.537	29.383	6.32946e-05	0.184169	1			yes	PML;PML;PML;PML;PML;PML;PML;PML;PML
cg02794104	8	-4.61311	1.15366	6.37007e-05	0.184169	1			yes
cg20657674	5	40.563	10.1456	6.38579e-05	0.184169	1			yes
cg23990557	15	-5.119	1.28217	6.53932e-05	0.187454	1	0.188867	1	no	IGF1R
cg13233042	11	-7.29737	1.83038	6.69714e-05	0.189978	1	0.191491	1	no	ATL3
cg03630756	19	8.05877	2.02155	6.70769e-05	0.189978	1			yes	TGFB1
cg11014921	3	-9.27094	2.32913	6.87927e-05	0.191059	1			yes	TRANK1
cg15673896	1	-5.59399	1.40572	6.90792e-05	0.191059	1	0.19546	1	no	ADORA3;ADORA3;ADORA3;ADORA3;ADORA3
cg16658191	10	-8.54353	2.14812	6.97267e-05	0.191059	1	0.19546	1	no	HK1;HK1;HK1;HK1
ch.7.122480889F	7	86.6781	21.7994	7.00329e-05	0.191059	1			yes
cg20723271	5	-20.2291	5.08793	7.01104e-05	0.191059	1			yes
cg10704177	1	-3.72564	0.93714	7.02196e-05	0.191059	1			yes	INADL
cg06634717	1	-18.7156	4.70921	7.06033e-05	0.191059	1	0.19546	1	no	RERE;RERE;RERE
cg24507955	15	8.91684	2.24389	7.07245e-05	0.191059	1			yes	SECISBP2L
cg11950982	21	-3.65332	0.91963	7.1094e-05	0.191059	1	0.19546	1	no
cg23826320	3	11.1519	2.80903	7.18725e-05	0.19206	1			yes
cg06722594	17	-8.51337	2.1465	7.30391e-05	0.19408	1	0.198895	1	no	HEATR6
cg02926622	6	54.8283	13.8546	7.57649e-05	0.199896	1			yes	PLAGL1;PLAGL1
cg10708898	1	-4.65925	1.17844	7.69401e-05	0.199896	1			yes
cg14978242	5	-6.14081	1.55337	7.71043e-05	0.199896	1			yes	SERINC5
cg08017165	20	-46.2859	11.7089	7.71572e-05	0.199896	1			yes	SNRPB;SNRPB
cg02803925	3	-9.06749	2.29412	7.73408e-05	0.199896	1	0.208623	1	no	PCYT1A
cg16070444	22	68.4331	17.3399	7.92791e-05	0.202897	1	0.210105	1	no	TMEM184B
cg03329755	6	-6.9501	1.76116	7.93601e-05	0.202897	1	0.210105	1	no	RPS6KA2
cg02742098	3	-6.35893	1.61334	8.09823e-05	0.204466	1			yes	VWA5B2
cg14025883	9	-3.80965	0.966636	8.10953e-05	0.204466	1	0.212729	1	no	C9orf46
cg04128967	14	-5.43204	1.37847	8.12706e-05	0.204466	1			yes
[truncated: 949 more rows]

## Sheet: Table F6
Table E16 Results of longitudinal EWAS of DNA methylation at 7.5 years and current asthma at 16.5 years, adjusted for detailed cell counts.
[truncated: 628 more rows]
